# Supplementary material for: Differential gene expression at different stages of mesocarp development in high- and low-yielding oil palm
Source: BMC Genomics. 2017 Jun 21;18:470. doi: 10.1186/s12864-017-3855-7 (PMC5480177; doi:10.1186/s12864-017-3855-7)
Supplement: Supplementary file 1 — Normalized microarray data of all differentially expressed isotigs for all biological samples at different time points. Selection criteria were set at P < 0.05 and 1.5 fold change (0.6 Log2 fold change). (XLSX 931 kb) [file 12864_2017_3855_MOESM1_ESM.xlsx]

## Sheet: 12WAP
isotig	2_5_24	2_5_25	2_5_26	2_5_32	2_5_39	2_6_23	3_5_49	3_5_53	3_5_59	3_6_42	4_5_64	4_5_71	4_6_70	5_5_87	5_5_93	6_5_104	H/L	P-value
contig07664	9.6591	8.68851	9.76996	9.60142	9.53329	9.08899	7.84027	9.21047	8.95005	10.1849	8.30484	10.1059	10.0506	7.99053	10.2782	7.98012	-0.741778	0.00803451
contig49870	6.46964	7.85514	7.37434	6.38721	7.43734	6.63944	6.69111	4.44441	3.7912	4.58897	6.6272	4.63787	6.28812	3.99218	4.1884	6.34751	1.11162	0.0048496
isotig01097	6.72918	7.27042	4.74993	6.15887	4.49019	6.26526	6.33087	6.80445	6.38882	6.77143	4.57223	7.63309	7.68177	7.48367	6.24706	4.69298	-1.61574	0.0320959
isotig02171	6.44716	7.72396	7.64192	6.83595	8.30462	7.72641	6.9631	4.30103	4.24501	4.32786	7.43161	4.35244	6.81089	3.9416	4.89299	7.21627	1.3002	0.00420075
isotig07047	8.96744	6.39897	9.33908	8.52079	6.09153	9.4617	8.41975	9.77074	8.73136	9.31539	8.66121	8.1792	9.26301	6.19965	9.04878	8.23286	-0.717104	0.0299026
isotig07844	4.66635	4.8531	4.48277	5.15252	4.51838	4.79234	4.33113	4.70283	4.64101	4.66635	3.90436	4.44026	4.54238	5.38371	4.22049	4.40321	-0.625845	0.00486702
isotig07871	8.91848	9.49106	9.1689	8.2864	8.79466	9.23593	8.37469	9.35214	9.1989	9.21162	9.44995	10.5872	9.74128	9.147	9.56973	8.47243	-0.72192	0.0273561
isotig08111	5.53427	4.59425	5.75323	5.97625	5.25824	4.94046	5.36078	4.73863	4.24501	5.10398	5.29229	5.30216	4.59425	5.36023	4.70629	5.66047	0.746343	0.0308813
isotig08213	13.8829	13.9532	13.8195	13.5026	13.1562	14.6195	13.8919	14.0517	14.2929	14.6132	12.6604	14.8463	14.166	13.9884	14.2605	14.2998	-0.700206	0.0353884
isotig08381	4.59425	4.8531	4.8125	5.05354	5.10631	5.22692	4.92356	5.02309	4.76233	5.80818	4.44441	6.29672	6.04416	4.92505	5.23628	4.32786	-0.632912	0.0435958
isotig08587	4.97413	4.56573	4.21322	4.65745	3.85098	4.63606	4.29874	5.69508	6.38882	4.63254	3.76877	4.70801	4.8248	4.50516	4.67327	4.00272	-0.731644	0.0315459
isotig08797	5.24902	4.8531	5.16727	5.25729	5.07668	4.75495	4.8094	4.84118	5.20666	4.74993	5.47389	4.30519	4.54238	5.02831	4.24708	6.37942	0.617601	0.0385629
isotig08827	7.43682	7.926	5.97834	6.22207	6.88899	6.78293	7.14257	7.68418	6.64844	7.8531	6.26121	8.0573	7.57918	7.52477	7.38921	6.30665	-0.769864	0.0490959
isotig10932	7.26633	6.39897	6.74543	6.87716	6.88899	6.50819	7.00371	6.37319	6.98177	6.47116	7.11942	5.87115	6.9243	6.75443	5.51696	7.1878	0.67715	0.0383394
isotig13677	4.19941	4.65289	4.00065	4.54238	3.62686	4.88139	4.25815	5.15252	5.22572	4.58897	4.20835	4.90623	4.953	4.97953	4.67327	4.36962	-0.60613	0.0241404
isotig15009	5.84349	5.05995	5.68133	5.81363	5.90351	5.5794	6.17636	5.27989	4.93899	5.43753	6.02575	5.19036	5.94393	6.02916	5.23628	6.055	0.607737	0.0233289
isotig15648	9.5046	9.38528	9.66305	9.52077	9.52622	8.46766	9.64692	9.26572	9.11426	8.84396	9.72294	8.52533	8.25243	9.16077	9.05532	10.0576	0.736619	0.0239109
isotig16320	4.63425	4.50516	4.58522	4.45032	4.65289	4.75495	4.41127	5.02309	4.73741	6.67358	5.47389	5.17799	6.1355	4.36526	5.21871	4.44026	-0.651628	0.0356877
isotig16545	8.7773	8.33076	8.82505	8.44623	8.87752	8.77024	8.1514	9.30081	8.59932	9.56042	8.15615	9.13189	9.72155	8.11462	9.1387	8.39311	-0.601541	0.00178228
isotig17406	6.13678	5.90201	6.60193	6.5767	6.58843	5.15506	6.41063	4.56014	6.20087	5.04825	6.14878	5.32432	5.09519	6.16203	5.91686	6.46558	0.98602	0.0221623
isotig18065	7.05308	5.27291	6.53123	7.17678	6.88899	4.88139	7.0348	4.73863	5.53816	5.79382	7.2672	5.68867	5.90539	7.21081	5.58408	7.19797	1.61973	0.0179323
isotig20049	7.96234	5.04172	7.68987	6.09087	5.70289	7.23285	5.31686	8.13176	5.53816	8.09785	5.6365	6.28613	8.33838	5.66746	7.88425	7.66676	-0.602194	0.0456119
isotig20216	8.17296	6.92189	7.5206	7.99124	8.24383	7.5361	8.47844	7.3494	7.17662	7.64282	8.54332	6.90938	8.27749	7.89006	6.71981	8.57854	0.860685	0.0485996
isotig20290	10.1082	10.2895	8.14584	9.91496	8.72136	10.7024	7.6692	9.92014	10.0522	10.5028	7.54627	10.8176	10.1585	9.84771	10.2111	8.05417	-1.58082	0.0324619
isotig20948	4.10591	4.47971	3.80376	4.20675	4.07315	4.51308	3.61705	4.51838	4.31605	4.79234	4.41339	4.90623	5.11125	3.90135	4.51838	4.17193	-0.607763	0.00800433
isotig21247	6.53704	6.74899	6.41274	6.62401	6.64754	6.92356	6.68127	6.80445	6.70218	7.99681	6.5283	7.33481	8.05459	6.33087	8.16576	6.84224	-0.765891	0.0240904
isotig22505	7.24419	7.449	7.27421	7.46695	7.94579	7.12363	7.00371	7.04525	6.9613	8.78539	6.76253	8.43885	8.50114	6.31006	8.56038	6.66051	-0.774622	0.0364159
isotig22836	11.022	4.10329	11.144	9.89758	4.43468	10.8123	4.25815	10.7321	9.84193	10.7452	9.84644	9.65849	11.002	4.16523	11.1075	10.361	-1.60922	0.0235819
isotig22987	6.93631	5.08061	6.3146	6.7615	6.0462	5.38676	7.01211	5.42331	5.10529	5.92349	6.39737	5.08194	6.15512	6.78334	5.23628	6.81249	1.20889	0.0260982
isotig23251	6.52732	4.50516	6.19965	6.59589	6.95731	5.08061	6.85709	4.41339	4.85096	5.40471	7.17132	4.27876	5.74485	6.82526	4.51838	6.85125	1.89853	0.0045939
isotig23861	8.52312	8.12475	8.58143	8.2667	8.6907	8.58853	8.0064	9.09905	8.43416	9.56608	7.97771	8.89628	9.45567	7.78062	9.01711	8.15536	-0.649949	0.00167253
isotig23917	4.10591	4.56573	4.29874	3.61525	3.66768	3.92575	3.90436	4.22484	5.20666	4.81089	4.17025	4.12784	5.16852	3.70501	4.77061	3.70501	-0.703579	0.00528636
isotig23966	6.12593	4.93899	5.89225	6.24706	5.76706	5.32228	6.03467	4.77061	4.97413	5.60142	5.86428	5.09754	5.53135	6.13421	5.14629	5.85466	0.817191	0.0139405
isotig24268	8.25995	6.91704	7.47127	7.94112	8.04617	7.5627	8.1586	7.41109	7.43942	7.55397	8.07905	6.95604	7.91782	7.99672	6.70391	8.69435	0.773155	0.0376841
isotig24447	4.48416	5.47389	4.89602	4.97413	4.94339	5.08061	5.10631	5.45185	4.93899	6.69307	5.02586	5.87115	6.78783	5.00379	5.85731	4.97269	-0.843545	0.030729
isotig25114	5.53427	5.68572	5.58408	5.42226	5.25824	6.39362	5.50149	5.76665	5.64283	7.151	5.31006	6.29672	6.7052	4.97953	5.76218	5.54267	-0.783917	0.0383702
isotig25699	4.10591	4.73741	4.40958	4.70929	3.94345	4.57413	4.21078	4.51838	4.24501	5.49255	3.85719	5.05354	4.49019	4.08603	5.69083	3.75393	-0.715733	0.039152
isotig26020	5.97977	6.45177	6.02235	6.07103	6.14878	6.17074	6.43732	7.46261	6.56059	7.41902	6.26121	6.74186	7.15812	6.08167	6.36232	6.51558	-0.601164	0.0133946
isotig26290	13.3049	11.8989	13.1932	12.2854	12.8662	12.0985	11.3184	12.4863	11.47	13.0813	10.8207	13.0404	14.0116	10.6027	12.603	11.0596	-0.654864	0.024023
isotig26836	7.05308	6.4752	7.2044	6.98675	7.26837	6.95113	6.79068	7.10835	6.82008	8.99916	6.56818	8.28431	8.72658	6.63175	8.09002	6.74564	-0.775747	0.0184784
isotig27180	6.01196	5.39724	5.72571	6.23047	6.07299	5.36352	6.13678	5.15252	5.40045	5.2163	6.16823	5.46086	5.82789	5.9889	5.06639	6.01963	0.683689	0.0050401
isotig27212	5.21992	4.59425	5.22572	4.99055	5.16852	4.57413	4.86963	4.37544	4.17193	4.81089	5.42331	4.51838	4.953	5.13279	4.59963	5.73071	0.645438	0.0196227
isotig27502	5.51696	6.70434	6.69307	5.38676	6.3275	5.5794	6.70736	5.69508	5.45882	5.11503	6.50819	6.12205	5.18541	6.72449	6.16328	6.98888	0.603725	0.0195965
isotig27715	6.59403	5.79219	6.17878	6.17386	6.94822	6.02096	6.73933	5.86197	6.03467	6.00361	6.73383	5.46086	6.19934	6.54139	5.25021	6.79089	0.759565	0.00858983
isotig29104	5.59411	4.8094	5.26496	5.72486	6.47874	5.20666	5.27291	5.18541	4.48416	5.10398	5.32545	4.81089	5.32432	5.79382	4.93899	5.68484	0.659485	0.0234998
isotig29223	3.55189	4.8094	3.65569	4.03652	4.49019	4.63606	4.17692	4.59084	5.20666	4.99473	4.31517	4.74329	4.44026	3.84285	5.28221	4.32786	-0.788295	0.0112263
isotig29552	4.51838	5.36878	4.48277	4.20675	4.18627	4.75495	4.77816	4.70283	5.10529	4.74993	4.63425	5.67178	5.23986	4.39744	4.90754	4.40321	-0.611717	0.0386221
isotig30479	5.27291	6.1214	5.76789	5.11125	5.45082	6.83496	5.25021	7.06356	6.22328	6.69915	6.69894	7.5126	5.97834	6.73257	6.86947	5.13022	-0.985995	0.0414223
isotig30671	7.01281	6.44457	6.56866	6.84773	6.94822	6.19572	6.78375	5.93953	5.92646	6.23047	7.05206	5.6088	6.88557	6.89317	5.32432	6.99843	0.818671	0.0140133
isotig30852	4.56014	4.75495	4.71746	4.70929	5.0066	5.02831	5.00238	6.5283	5.57563	5.46188	6.06503	5.67178	6.28812	4.50516	5.13638	5.02966	-0.606203	0.0179621
isotig30897	7.53562	6.5696	7.58588	7.88119	7.15812	7.69445	6.76627	7.79896	7.953	8.51747	6.80425	7.91596	8.14711	6.86329	7.88949	6.9613	-0.616265	0.000482531
isotig30980	5.34082	6.15951	5.09622	5.11125	5.0586	5.97834	5.53991	6.59962	5.9132	6.90149	5.32545	5.82558	7.10835	5.29459	5.48282	5.39422	-0.975981	0.0270224
isotig31139	4.40534	4.70629	4.29874	4.63425	4.72723	4.60279	4.58897	4.9852	5.05354	4.86963	4.5111	5.97977	5.39207	5.13279	6.37752	4.51641	-0.644	0.0261936
isotig31223	11.836	10.4052	11.4283	11.2273	11.1834	10.9481	11.7097	10.7468	10.4042	10.3822	11.392	9.50968	11.4399	11.0392	10.259	11.6742	0.924402	0.0369353
isotig31336	10.0878	8.54574	10.5305	10.188	9.95053	8.63588	8.35169	9.8136	8.89855	12.0321	8.47046	11.5376	11.3398	8.23951	11.3731	8.50033	-0.982183	0.00799365
isotig33641	10.7101	11.1007	11.4321	11.9359	10.535	10.3668	11.5741	9.66946	11.4707	10.8378	11.4487	10.2876	10.3847	11.5184	10.4436	11.3174	0.738771	0.0447358
isotig33648	6.66761	6.61255	6.93741	7.14671	7.08829	6.35189	7.12363	5.36878	6.00777	5.50729	7.21172	6.91798	4.66635	6.52292	6.97354	6.85125	0.892923	0.049729
isotig33892	5.64988	4.73741	5.09622	5.53991	5.45082	4.51308	5.62857	4.30103	4.60453	4.54238	5.70419	4.46223	5.66492	5.44583	4.22049	5.36442	0.85422	0.0311048
isotig34641	6.22569	5.29115	6.05635	6.08167	5.92646	5.18293	6.27368	5.31006	5.0793	5.38999	6.31347	4.99614	5.94393	6.13421	4.40534	6.26209	0.959349	0.0168495
isotig35160	5.55227	4.75495	5.26496	5.94466	5.36987	4.54238	5.9787	4.66635	4.05019	5.26378	5.06265	4.70801	4.78144	6.00361	4.37727	5.49155	0.940488	0.0138387
isotig35192	10.639	9.19367	10.4322	10.607	10.2915	9.35479	9.61611	9.18374	8.93907	9.10856	9.50283	8.33796	9.46467	9.28334	8.73332	10.0105	1.00834	0.00786744
isotig35272	5.0586	4.14942	4.92356	5.02831	5.02831	4.57413	5.36078	4.66635	4.24501	4.27061	5.23628	4.48416	4.64409	5.18048	3.92872	5.09754	0.74392	0.00759233
isotig36248	4.19941	4.56573	3.85098	3.75709	3.90735	4.09412	4.042	4.63254	5.10529	4.35244	4.06039	4.72382	4.90904	4.20835	4.74657	4.00272	-0.637659	0.000481845
isotig36705	4.66635	4.56573	4.37327	3.75709	4.29874	4.4155	3.80072	4.30103	4.44441	5.54939	4.09675	5.13894	4.56901	4.20835	5.50828	4.09039	-0.65008	0.0173867
isotig36803	4.36962	4.63072	4.21322	4.27876	4.29874	4.09412	4.25815	4.91611	4.44441	6.28382	4.41339	5.47389	6.1355	4.84432	5.39724	4.32786	-0.796468	0.0131418
isotig37071	5.61144	4.8531	5.00131	5.64988	5.18417	4.48114	6.45024	4.1016	4.67327	4.9781	5.56456	4.63787	5.03655	6.38023	4.37727	5.7712	1.05927	0.00848676
isotig37098	8.07889	8.26568	8.7108	7.23375	7.50169	6.13678	5.27291	6.74101	7.03704	8.67214	6.72705	8.52177	9.61893	6.02916	8.37482	5.63921	-1.02184	0.0198963
isotig37379	3.82298	4.34006	3.94929	4.12784	3.71803	4.70283	4.25815	4.34228	4.76233	4.84902	4.27876	4.25579	5.70548	3.57489	4.56014	4.24869	-0.692411	0.0435291
isotig38380	4.51838	4.40746	4.40958	4.35244	4.36962	4.44441	4.25815	5.25021	4.09412	5.86119	4.68995	6.055	5.53135	4.50516	5.82638	4.12784	-0.779873	0.0152623
isotig38404	7.44642	7.34774	8.06599	7.45928	8.08786	8.3217	7.47559	8.66494	7.79937	9.02803	7.79064	8.44274	7.84655	7.71433	8.47147	7.02566	-0.607096	0.0142048
isotig38711	7.29388	6.25945	6.7644	6.91798	7.18749	6.78987	7.30974	6.87486	6.56866	6.85709	7.60835	5.84928	7.04252	7.25545	5.95262	7.57611	0.714883	0.0470732
isotig38736	5.24902	5.02309	5.074	5.20666	4.86963	5.50779	4.92356	5.02309	5.15506	6.17011	4.66102	5.54267	6.67291	5.18048	5.78373	4.69298	-0.627637	0.0367841
isotig38913	4.51838	4.83115	4.89602	4.27876	4.02536	4.73063	4.00065	5.15252	4.97413	5.32657	4.5111	4.46223	5.07668	4.50516	5.12407	3.90735	-0.629401	0.00227979
isotig38958	4.44441	5.05995	4.89602	5.25729	5.87577	5.5794	4.92356	5.34082	5.22572	6.22267	4.93899	5.61959	5.93297	4.46567	5.52564	4.58897	-0.639511	0.0300972
isotig38980	4.70283	6.22267	6.00086	5.02831	5.7748	4.75495	6.26062	4.94753	4.44441	4.35244	5.9132	5.81921	4.59425	6.40163	5.44626	6.26209	0.720327	0.0186293
isotig39286	5.27291	4.70629	4.55306	5.074	4.65289	5.15506	4.55114	4.91611	4.64101	5.32657	4.31517	6.4878	5.64988	4.63425	5.50828	4.40321	-0.616797	0.0373508
isotig39584	6.92058	5.50149	6.57764	6.99843	6.83713	5.78496	7.35712	5.53135	5.59411	6.44561	7.15084	5.45082	7.07029	7.47862	5.46086	6.97784	1.18234	0.0478616
isotig39713	4.06309	4.53672	4.25579	4.35244	4.82957	4.70283	4.74993	5.86197	5.77399	4.63254	4.98096	5.69595	4.87117	4.36526	4.65417	4.32786	-0.600554	0.0434732
isotig39926	7.43682	7.55732	7.08131	7.16756	7.27348	7.52464	6.39897	7.45055	7.32289	7.8966	6.69894	7.35684	7.88597	6.76854	7.82723	6.98888	-0.625941	0.00852622
isotig39953	6.46964	5.16852	6.07834	6.49429	6.36612	5.25493	6.73383	6.04893	4.99755	5.64988	6.41274	5.02725	5.5446	6.73975	5.22692	6.55174	1.11598	0.014512
isotig40948	5.0586	4.63072	4.13042	4.45032	4.65289	5.34082	5.27291	4.91611	5.20666	5.27699	4.31517	5.17799	5.7744	4.63425	6.03467	4.40321	-0.680075	0.0102578
isotig40966	5.36242	5.11633	5.90351	5.43649	5.54267	5.44979	5.20666	5.08858	5.42226	8.33573	5.19961	8.03194	7.91016	4.8157	7.31781	5.19036	-1.2519	0.0269156
isotig41196	5.64988	5.88173	5.79544	5.56646	6.07299	6.69307	5.48282	6.75443	6.00777	6.47116	6.19903	6.50992	6.98034	5.79382	6.16328	5.85466	-0.630825	0.0207171
isotig41517	7.67296	5.44583	6.73975	7.84361	7.27348	5.42627	8.10876	5.39724	5.25021	7.1847	7.47597	6.03398	6.80324	7.9489	5.53427	7.75017	1.71723	0.0461522
isotig42128	4.28262	4.44026	4.13042	3.75709	3.90735	4.48114	4.48277	5.08858	4.67327	6.23819	4.09675	4.63787	4.49019	4.12784	5.00238	4.12784	-0.767401	0.021167
isotig42687	4.66635	4.47971	4.94753	4.24501	3.99783	4.4155	4.13299	6.22237	4.58334	5.64988	4.68995	4.74329	4.99755	4.36526	5.30665	4.17193	-0.64768	0.0116547
isotig42744	5.53427	5.02309	5.5209	5.35494	5.51696	4.79234	5.62857	5.27989	4.67327	5.01353	5.62129	4.60149	5.16852	5.59677	4.51838	5.73071	0.679239	0.0113413
isotig43463	4.28262	4.44026	3.80376	4.27876	4.43468	4.44441	4.17692	4.59084	4.3816	5.89301	4.09675	4.69298	6.27891	4.20835	5.04035	3.90735	-0.821647	0.0345019
isotig43528	6.85203	5.39724	6.72194	6.71553	6.40269	5.74988	5.38371	6.25473	5.85427	9.37866	5.42331	8.68835	8.73433	5.76706	8.35623	5.96763	-1.14747	0.0175642
isotig43834	7.70788	6.29129	6.97641	7.62054	7.72652	5.20666	8.4914	4.9852	5.31686	7.26867	8.09876	6.01196	7.41136	7.89603	5.66835	8.10565	1.80785	0.0401686
isotig43877	6.06969	5.62218	5.73992	5.95547	5.81521	5.64988	6.58094	5.64988	5.57563	5.43753	6.28784	5.17799	5.42331	6.18867	5.18293	6.49028	0.676084	0.00113906
isotig44371	4.28262	4.34006	3.80376	3.61525	3.81303	4.00736	4.55114	5.42331	5.55515	4.74993	4.27876	4.15196	6.33531	4.75495	4.51838	4.24869	-0.716659	0.0362289
isotig45085	10.3187	8.85091	9.89304	10.2358	8.34123	11.2861	9.17074	10.8151	9.97452	10.9579	9.65141	10.3197	10.5022	9.62333	10.1302	8.6369	-0.870673	0.0261767
isotig45280	5.94978	5.32115	5.4153	5.90727	5.73447	5.34082	6.55198	5.15252	4.73741	5.34082	5.6667	5.05354	5.60235	6.22388	5.05354	5.74988	0.699637	0.00482869
isotig45593	7.15844	6.77637	6.8962	6.7671	7.06086	7.5412	6.29644	6.80445	7.95645	7.14544	6.21662	7.41532	8.15567	6.27862	7.29302	6.39469	-0.752369	0.0127047
isotig46328	14.3988	13.6161	12.5602	11.5791	13.4952	14.7447	12.3228	14.8315	14.1347	14.4921	14.8873	13.8576	15.0754	13.7106	14.2703	11.8788	-1.2737	0.0366215
isotig46439	4.48416	4.26152	4.13042	4.27876	4.51838	4.75495	3.80072	4.06039	5.38209	5.77037	4.17025	4.61976	5.5446	3.99218	4.70629	4.48114	-0.655496	0.0406842
isotig46968	5.45082	6.4138	6.86097	7.12249	6.39523	6.19572	5.31686	5.69508	6.16949	4.27061	4.87117	5.53135	4.40958	6.73975	4.89299	6.58843	0.720888	0.0265488
isotig47201	10.1594	8.94301	9.32027	10.1316	8.90138	10.3452	9.21973	10.0086	10.2821	10.1274	9.10176	9.61332	10.1459	9.06309	10.5755	8.91671	-0.653377	0.00676238
isotig47406	7.57209	6.65068	7.15812	7.27727	6.52317	6.58329	6.41854	7.13297	6.64844	9.22986	6.19903	8.41718	8.56563	6.43732	7.99699	6.68127	-0.869779	0.0143302

## Sheet: 14WAP
Isotig	2_5_24	2_5_25	2_5_26	2_5_32	2_5_39	2_6_23	3_5_49	3_5_53	3_5_59	3_6_42	4_5_64	4_5_71	4_6_70	5_5_87	5_5_93	6_5_104	H/L	p-value
contig05944	7.86098	7.41315	8.3599	8.26759	8.23137	7.23094	8.62949	7.29168	8.70162	7.25017	8.31331	7.9459	7.0636	8.18483	8.11541	7.96673	0.600219	0.0155507
contig08428	12.2504	13.3202	12.7699	12.6678	12.4497	13.3023	12.6801	13.2568	13.9796	12.548	12.6113	12.7626	12.1954	12.1823	13.0182	11.9713	-0.622825	0.016135
contig08944	9.53869	7.56717	9.51456	9.6724	9.20341	7.92013	8.12108	8.02752	7.62638	9.59637	9.96479	8.44363	8.01029	9.55373	8.51577	9.36412	1.27706	0.00177639
contig13373	10.009	8.35669	9.13484	9.28319	9.6577	7.86999	7.98902	8.30175	8.29203	9.21768	9.13569	9.28565	8.3324	8.57703	8.30246	8.74994	0.736022	0.0277602
contig14338	10.1572	11.4399	9.80747	10.5379	9.60904	10.8637	9.81748	10.514	10.9933	10.3989	9.64577	9.78145	9.97885	9.80552	9.45862	9.53299	-0.672789	0.0162769
contig17618	9.47813	8.19689	9.64984	8.83105	9.29292	7.96861	8.39931	8.36089	8.10114	9.33739	9.08537	9.64116	8.29502	9.18931	7.99899	9.00699	0.666618	0.0219479
contig40820	8.77601	7.76109	8.59827	8.21241	8.13212	6.13174	8.1383	8.62231	8.03611	5.81952	8.85416	8.95	6.0403	8.71245	8.39904	8.64366	1.03841	0.0413698
isotig00474	9.13484	7.68516	7.37629	8.37382	8.3675	7.01478	7.90252	7.45608	6.88864	7.23258	8.0395	7.63311	9.19496	8.50365	7.591	8.63993	0.705217	0.0409984
isotig00630	13.8631	12.2374	13.8732	13.0513	12.836	12.4242	12.6906	12.6309	12.6648	13.4963	13.2784	12.8861	12.3232	12.7449	12.5451	13.6769	0.600816	0.018335
isotig00887	12.9091	14.2962	11.3367	12.7767	13.0657	15.1461	12.4202	14.9415	11.979	13.3309	13.9866	13.6635	11.986	11.9257	14.0695	10.9321	-1.30871	0.0362
isotig01097	7.7849	8.30979	5.90323	8.15374	6.02109	7.8078	7.56693	7.67713	8.10114	7.16746	6.00236	8.02327	7.50935	6.89238	7.92823	6.05515	-1.0841	0.0154382
isotig01728	6.9573	6.57766	6.50356	6.7067	6.55976	6.24981	6.25881	6.29157	6.09269	6.32979	7.21624	6.2105	6.13639	7.44901	6.11091	6.2654	0.679148	0.000324664
isotig01744	14.9415	6.09071	15.5459	15.0073	15.3505	15.5003	15.3009	15.4019	15.6483	6.18172	15.1776	6.37103	15.0948	14.9632	6.30343	15.4591	4.39423	0.0240319
isotig02065	10.1845	10.7536	9.27835	9.59395	9.06508	10.5386	10.0388	10.3539	11.0993	9.65528	9.32697	10.5526	10.2349	9.7246	10.0875	9.36179	-0.837717	0.00120457
isotig03028	7.72939	6.58799	7.27498	7.20371	7.43113	6.35736	7.00081	6.66318	6.41439	6.7693	6.97904	6.76749	7.54947	7.60788	6.75904	7.4242	0.621655	0.00225421
isotig03216	11.5367	9.57465	9.56177	11.5899	11.864	8.64444	10.7247	10.9677	10.628	10.3944	9.44046	9.23359	10.1261	11.5619	10.5713	11.6684	0.975955	0.046224
isotig03375	6.92565	8.3831	7.89	7.73937	7.49866	8.59743	8.03603	8.06607	8.62042	6.89553	7.20872	7.58666	7.98289	7.00376	8.21655	7.06159	-0.688508	0.0205934
isotig03956	11.9224	12.4983	10.3813	11.5734	10.8555	12.1976	11.8638	12.3482	12.2085	12.9413	10.7933	11.9794	12.1599	12.6906	11.1393	11.5466	-0.730683	0.0383182
isotig05731	10.2217	9.23314	9.38234	9.96887	10.1793	8.9098	9.35302	9.36281	8.82899	9.35412	9.70896	8.99265	9.96464	10.1949	8.75982	10.2015	0.72558	0.00200865
isotig06134	7.50228	7.89057	6.89238	6.83623	6.45497	7.82537	7.25193	7.92226	8.01809	7.42158	7.10513	7.77716	7.82257	8.09791	7.48051	7.15701	-0.607535	0.00615657
isotig06817	10.1925	11.072	10.916	10.8468	11.1715	11.4078	10.9434	10.4801	11.6516	10.1719	9.84195	11.1534	10.7174	9.62527	11.6131	10.2022	-0.65723	0.032878
isotig07188	14.4339	14.0519	13.6511	13.6769	12.6438	11.8166	13.4764	13.2879	12.7767	12.8995	14.177	13.0119	11.8263	13.9569	14.2347	13.6054	0.810284	0.0405293
isotig07193	9.85014	10.0072	8.62377	9.4153	8.61469	10.9494	8.78463	9.77409	9.40772	10.1179	9.27821	10.0331	10.1611	9.94057	10.6706	9.36712	-0.905846	0.0028418
isotig08006	6.76164	7.43411	6.44185	7.25781	6.37182	8.22439	6.94369	7.45608	6.91431	7.34484	6.41398	7.02028	6.66446	6.41203	7.36733	6.35761	-0.683172	0.00466088
isotig10605	6.50785	6.9018	6.42158	6.17705	6.19416	7.09424	6.884	7.09408	7.25501	7.93343	6.3084	6.86143	7.10592	6.67665	6.69814	6.95818	-0.602021	0.00313583
isotig10926	8.03013	6.64762	7.39029	7.24664	7.36391	6.67263	6.79279	6.94116	6.77351	7.99008	7.8597	7.22302	6.82952	8.58332	6.88251	7.58254	0.611157	0.0274701
isotig10932	8.36296	6.6969	7.41262	7.47215	7.26408	6.6896	6.87539	7.21413	6.81591	8.27662	8.37098	7.27411	7.07339	9.032	6.75318	7.67414	0.70881	0.0407191
isotig11072	10.1743	9.60684	10.5545	10.4108	10.2489	9.44899	10.1111	9.20805	9.93358	9.52057	10.0566	10.0558	10.0342	10.7375	10.2207	10.7157	0.622565	0.00146765
isotig11093	12.2788	13.1609	12.2484	12.836	13.329	13.3687	13.2306	13.1936	13.0545	12.4532	12.0811	13.1952	13.6284	11.7553	13.3081	12.2998	-0.662937	0.0126472
isotig11373	12.0505	11.989	11.9957	12.2132	12.8003	11.8505	11.8919	11.1513	11.9616	10.873	11.8441	11.8189	11.2222	12.1306	12.1492	12.1164	0.623936	0.0112992
isotig12144	8.35901	8.63937	8.46962	8.87364	9.19202	6.03623	8.33005	7.42838	8.69831	5.91842	8.96465	9.10441	6.03127	9.13902	8.78503	8.52865	1.25968	0.0286488
isotig12508	8.12263	6.58799	7.17894	7.58749	7.18091	6.63775	6.4181	7.17506	6.7829	7.88683	8.15939	7.15138	6.6145	8.53602	6.6544	7.39324	0.635741	0.0450242
isotig12890	8.31345	6.67753	7.45235	7.58455	7.4267	6.70713	6.5905	6.73199	6.7229	8.35178	8.35929	7.27902	6.48939	9.085	6.9471	7.69817	0.825396	0.0296814
isotig13028	9.79419	11.1212	10.5034	11.0242	11.2295	11.4247	10.6308	10.3655	12.3033	9.52057	8.82724	11.4625	10.8335	8.41988	11.4673	10.4722	-1.07374	0.0394146
isotig13459	8.40551	8.31774	8.66284	8.64658	8.71371	8.39064	8.15055	7.73937	8.16786	7.20629	9.08537	8.71933	7.50935	9.18657	8.96683	8.90206	0.600005	0.030108
isotig13736	9.95576	11.0223	10.3252	10.5765	10.8771	11.0724	10.7552	11.4116	11.4747	10.4792	10.4348	11.3175	11.1068	9.79707	11.2532	10.4511	-0.745624	0.000659455
isotig13764	6.84986	8.06403	6.85616	7.48441	7.52864	8.90071	7.64228	7.92758	8.19123	6.93598	7.07404	6.80852	7.72854	6.42263	6.91653	6.93161	-0.676137	0.0250935
isotig13817	8.23317	7.28206	8.08315	7.76755	7.79297	7.24959	7.93157	7.33539	7.10673	7.82086	8.5147	7.85219	7.57996	8.49139	7.8806	8.23092	0.617254	0.00103322
isotig14268	10.2819	9.24123	9.65081	9.79323	9.4489	8.39431	9.70034	9.86277	8.3685	9.40218	10.1942	9.60687	9.37926	9.78638	9.42318	9.72709	0.701207	0.0089647
isotig14365	9.4975	9.04415	9.45767	9.13204	9.26	7.72939	9.63947	8.47152	9.79592	6.82351	9.30209	9.30188	8.84034	9.47573	9.49572	9.97355	0.779453	0.0489568
isotig14731	10.5995	9.83634	10.4067	10.4662	10.4084	9.52498	9.69749	9.45497	8.95117	10.523	10.3851	9.60579	10.4361	10.5994	9.65314	10.5401	0.639673	0.00880709
isotig14855	8.15708	6.46974	7.45557	7.64364	7.35214	6.54512	6.5353	6.98395	6.93831	8.24085	8.31331	7.3771	6.65403	8.5174	7.24427	7.9398	0.682607	0.0412624
isotig14870	9.27494	7.21881	9.29628	9.09568	8.59208	8.46801	9.23075	8.70868	8.29203	8.68288	9.82673	9.37756	8.48697	9.93266	7.63311	8.06123	0.805286	0.0246884
isotig15368	11.1523	10.6629	10.9993	10.9074	11.3185	10.095	10.9964	10.1044	10.6507	10.5318	11.1174	10.7149	10.2395	11.211	10.9805	11.2477	0.621289	0.00018531
isotig15409	9.90665	10.5982	9.59136	9.79277	9.82856	11.8422	10.5878	9.5725	9.9769	12.1079	10.4362	10.4829	11.6467	10.1949	10.6113	9.08541	-0.926859	0.0236541
isotig15435	10.0212	9.08554	9.72979	10.0725	9.87402	8.87843	9.38521	8.8753	9.14873	9.82668	9.96807	9.48743	9.23314	10.1482	9.43022	9.81967	0.631644	0.000584944
isotig15563	10.8472	11.464	10.3689	10.9761	10.8344	11.4126	11.2433	11.6366	11.3927	10.611	10.6082	11.7218	11.2715	10.2485	11.6749	10.779	-0.659918	0.00161216
isotig15751	9.46894	7.6088	8.70603	8.73672	8.7595	7.58231	7.75368	8.27556	7.88405	9.94267	9.65305	8.56875	7.62616	10.7439	7.75012	9.05597	0.954922	0.0393285
isotig15792	8.80752	8.62131	8.59403	8.71038	9.14335	7.28391	8.66967	7.44231	8.7068	7.26788	8.93218	8.9177	7.59928	8.88693	8.72841	8.54719	0.715455	0.0181855
isotig16031	7.2865	6.16241	6.54807	7.21534	6.75479	6.11921	5.98213	6.07536	6.17018	6.51558	7.73503	6.10241	5.94628	7.50885	6.07536	6.49442	0.794792	0.00258977
isotig16053	7.12042	6.46974	6.70627	7.33108	6.96986	6.18956	6.4181	6.25142	6.15282	6.97429	7.87202	6.39031	6.60009	8.19481	6.31925	6.9764	0.780185	0.00421589
isotig16553	8.555	7.28206	8.21493	7.55571	7.9013	7.32199	7.75766	7.72245	7.03166	8.93655	8.69382	7.71193	7.5187	8.75731	7.60196	8.57079	0.609903	0.0346509
isotig16695	7.90357	7.42118	7.16715	7.12857	7.08475	9.54869	7.42184	9.17661	7.86931	9.10661	7.72139	7.36596	7.32915	7.37384	7.69969	7.42799	-0.786013	0.0380969
isotig16861	7.9205	6.63865	7.14161	7.53399	7.18631	6.62084	6.45497	6.40233	6.6163	7.82636	8.09567	7.12091	6.65403	8.2031	6.93304	7.56003	0.660467	0.0233608
isotig17051	6.69777	7.86893	7.67315	7.65163	7.40827	8.22027	7.6257	7.73418	8.69145	7.06243	6.75354	8.46138	8.50656	6.41203	7.82477	7.48679	-0.832638	0.00637109
isotig17263	9.07768	8.61221	7.67315	8.78371	8.34221	9.96546	8.46801	8.90916	8.92867	9.26569	7.79816	8.27326	9.44166	7.87831	8.26934	8.46682	-0.647177	0.0318443
isotig17267	9.72641	10.1183	10.1157	9.53778	10.355	9.58453	9.31381	8.55526	8.24857	9.68825	9.74057	8.42777	9.45298	9.42764	8.53521	9.71668	0.665343	0.0319754
isotig17320	12.349	13.3189	12.8739	13.011	12.6103	13.7714	12.5335	13.8797	13.117	13.7368	13.2333	13.1438	13.1952	12.6455	12.6449	12.6088	-0.6178	0.00393308
isotig17651	10.8502	10.4717	10.8562	11.2016	11.6907	9.46844	10.3576	9.86511	10.1905	9.542	10.2271	10.4177	11.5389	10.6242	10.3323	11.5432	0.690506	0.0359427
isotig17933	8.23317	8.97568	7.80648	8.10774	8.86729	8.98988	8.12108	8.88624	8.26444	8.5017	8.14918	9.14263	8.62323	7.79897	9.24523	8.51715	-0.628493	0.00268296
isotig18115	9.70206	9.05614	9.79478	9.58244	9.66163	8.58564	9.59342	8.81047	9.27799	8.73187	9.51667	8.9177	9.10814	10.5693	8.99265	10.2388	0.897311	4.25514e-05
isotig18126	8.77328	9.53364	8.45502	9.01476	9.10216	10.4429	8.99282	10.4572	9.39056	8.22584	8.60179	9.06708	8.96079	8.6262	9.33084	8.49169	-0.668887	0.0308579
isotig18358	8.72185	7.70294	8.52679	8.55936	8.34879	7.43379	7.591	7.67713	7.68834	9.51568	9.46517	8.30498	7.24074	9.6977	8.00252	8.70603	0.756322	0.0439709
isotig18371	7.81544	7.29598	7.72544	6.98395	7.66427	6.06743	7.02775	6.51459	6.92272	6.06676	7.82517	7.72886	7.10592	8.42359	7.63094	8.2759	0.801039	0.0161063
isotig18996	10.4134	9.9433	10.1429	9.9153	9.79121	8.99256	10.0302	9.01964	9.51431	9.28872	10.1119	9.94558	9.17455	10.344	9.68492	10.7425	0.740982	0.000787404
isotig19067	9.7613	8.36837	9.28442	8.87085	8.96955	8.26181	8.2215	7.94792	7.73831	10.6151	10.7948	8.48409	7.9724	10.9589	8.33671	10.4239	1.19507	0.0245607
isotig19137	8.90086	8.67069	8.50743	8.24566	8.86776	6.03623	8.88046	8.048	8.07324	6.95517	8.41129	9.01232	6.27205	9.17629	8.96226	8.90206	0.982729	0.0399082
isotig19157	8.91853	7.96637	9.56124	8.17132	8.74214	8.31012	8.0414	7.73937	7.65332	8.64456	9.03217	8.62105	8.11243	9.02206	8.32254	8.90109	0.627523	0.011996
isotig19245	7.05509	6.20027	6.9018	7.07239	7.08475	6.04758	6.23021	6.37378	6.00609	7.43692	7.72566	6.75255	6.19842	7.85873	6.70922	6.92687	0.641334	0.0211254
isotig19536	7.20885	6.10175	6.85616	6.93524	6.8795	6.10023	6.14159	6.27726	6.35305	7.49017	7.31088	6.72234	6.11731	8.19869	6.52441	7.04368	0.611007	0.0356344
isotig19997	7.53714	7.82477	8.03438	7.87319	8.27311	6.11921	7.84413	7.23903	8.40894	6.15408	7.98803	7.22302	6.80852	7.81947	7.70424	7.65421	0.692731	0.0342637
isotig20012	8.9692	9.71853	10.2657	9.33255	9.49534	10.4064	9.18604	10.7483	9.62053	10.0692	9.54465	9.82998	10.0084	9.48263	10.0768	9.21001	-0.624014	0.00530672
isotig20094	7.65656	8.33926	7.80435	8.15014	8.71938	8.75113	8.02422	8.65564	8.72005	7.67326	7.11785	9.08739	9.23006	6.68835	8.50548	8.199	-0.825303	0.0114277
isotig20208	7.42158	7.06108	7.56515	7.15685	7.13763	7.08079	7.31988	6.46013	6.81591	8.35566	8.13633	7.01391	7.21851	8.80373	6.79712	8.44224	0.647534	0.0474724
isotig20290	10.8783	10.983	9.07844	10.9268	9.6561	11.3551	9.28901	10.8017	10.9829	10.8853	8.77743	11.3863	10.7555	10.9375	11.1054	9.47194	-1.15495	0.00339168
isotig20349	10.3057	9.95715	10.2968	9.7579	9.59188	9.28084	9.92144	10.1741	9.42242	9.4489	10.2679	9.88587	7.9362	10.2743	9.70503	10.5021	0.638454	0.0325948
isotig20819	9.44084	8.75527	9.67036	8.44047	7.81254	11.4259	9.33617	12.0103	9.58565	11.5456	9.96555	9.04985	10.0484	9.97007	9.50565	7.91646	-1.17177	0.0478832
isotig21146	14.2543	15.2138	14.3921	14.818	14.6284	14.8071	13.8758	15.1461	15.1232	14.2082	13.9695	14.9323	14.9415	13.7784	14.7165	14.1585	-0.651723	0.00202897
isotig21147	7.3841	8.2212	8.51617	7.93205	8.2027	9.37722	7.93352	8.675	8.30655	8.01434	7.42342	8.0925	8.4972	6.95499	8.44685	7.64025	-0.705459	0.00909632
isotig21200	12.1434	13.2361	12.6487	12.7419	12.3069	13.3849	12.8412	13.2444	13.9451	12.577	12.6263	12.7455	12.459	12.0688	13.0031	11.8519	-0.670742	0.00725779
isotig21845	7.58984	6.73279	6.71382	7.57665	6.85558	6.42211	6.51327	6.71935	6.33213	6.94565	8.08665	7.02028	6.6145	8.15364	6.87146	7.14081	0.621499	0.0193478
isotig21994	7.6603	9.49472	9.86842	9.51023	9.23382	10.6796	8.61535	9.94951	9.82951	8.7979	7.65779	9.21498	8.89763	6.52701	10.0988	8.62165	-1.1585	0.0235066
isotig22059	10.2318	10.6502	9.58725	9.35292	9.23966	10.8053	10.5568	10.5947	10.3691	11.362	10.2792	10.9681	10.3374	10.8083	11.3271	10.3998	-0.74478	0.00980769
isotig22438	10.8842	11.7536	10.7892	11.2537	10.5689	12.2374	11.6227	11.7293	12.432	11.7055	10.6622	10.5721	10.8973	11.0479	10.7704	10.0865	-0.647802	0.0445463
isotig22708	12.5075	11.8312	12.3482	12.1231	12.5593	11.2809	11.5867	11.4655	11.8234	11.6021	12.1775	11.8323	12.3551	13.1108	11.8742	12.5825	0.616361	0.00647613
isotig22923	8.1331	8.69194	8.13641	7.71052	7.94296	7.41566	8.46801	7.58619	6.79829	7.79175	8.39924	7.66126	7.59928	9.02462	7.82267	8.35901	0.600852	0.0213022
isotig23111	8.98588	10.0295	9.76243	9.88949	9.55158	10.38	9.79136	9.89876	10.3797	9.9911	8.99815	10.1739	10.0215	8.35956	10.2127	9.5279	-0.777598	0.00151161
isotig23306	13.1089	13.2971	12.8533	12.9634	11.4136	13.6072	13.3309	13.5457	13.7265	13.8712	12.8857	13.1826	13.5178	12.8541	12.6174	12.8995	-0.632052	0.0228072
isotig23546	7.90357	6.73279	8.14398	7.64206	9.07192	6.99843	7.93832	7.28391	6.93053	7.93343	8.00182	7.96254	7.29753	8.62094	8.26535	8.32254	0.780078	0.00861006
isotig23861	8.10774	8.32096	7.6973	7.55403	6.85841	8.53533	7.96951	8.95659	8.95117	9.76038	8.11046	8.47326	8.24499	8.77718	8.0395	8.55654	-0.706375	0.0275674
isotig23968	10.9416	10.0072	10.7658	11.1789	11.596	10.1034	10.9568	10.102	10.8216	10.9456	11.3922	11.1983	10.0783	11.631	10.6055	11.1714	0.721459	0.00281102
isotig23997	9.85014	7.62638	8.7531	8.86533	8.7251	7.39643	7.48679	8.2078	7.44953	9.99288	9.87878	8.35693	7.74728	10.542	7.9013	8.87184	1.03681	0.0359298
isotig24291	10.3759	10.694	10.6904	10.7321	10.1145	11.2089	10.3812	10.7033	11.1566	11.2133	9.82983	11.0541	10.9358	9.94897	10.4373	10.517	-0.601694	0.00166785
isotig24387	6.92565	6.05625	6.39324	7.08113	6.50307	5.98453	6.58043	5.99908	6.20746	6.85616	7.56527	6.25655	6.1561	7.03235	6.18172	6.82952	0.651602	0.00153827
isotig24400	8.37193	6.50263	7.365	7.80334	7.48679	6.28645	6.28001	6.81531	6.60737	8.27662	8.39308	7.51465	6.3533	9.06294	7.32634	7.72343	0.85048	0.0435408
isotig24638	8.80752	7.33374	8.39308	8.55098	8.92149	7.84087	7.5392	7.30705	7.46923	9.87972	9.17381	8.02037	7.5648	9.98011	7.9781	9.07511	0.880929	0.038681
isotig24671	8.78734	8.36837	8.65863	8.6114	8.7453	7.8078	8.09717	7.98911	8.21271	8.62753	8.87436	7.98882	8.74916	9.35015	7.98212	9.76001	0.644843	0.00919359
isotig24844	12.2294	13.2584	11.8595	12.7127	12.7626	12.511	11.8919	13.1271	12.5593	11.7938	11.4011	12.6422	12.5778	11.43	13.1743	11.4158	-0.742627	0.0128427
isotig25089	9.39847	8.86957	9.23189	9.07384	9.16634	6.99021	9.11076	8.88624	9.04993	7.08079	9.25681	9.01232	7.43867	9.55764	9.07462	9.3938	0.973398	0.0125201
isotig25258	8.02509	7.86281	8.60373	8.18599	8.17558	6.6553	6.69777	6.9986	6.27422	6.89553	7.70229	6.90218	8.79197	7.67977	6.59702	8.41621	0.813597	0.0386935
isotig25261	10.6129	11.2222	9.60864	10.9836	10.5429	10.9176	9.63792	10.5574	11.4318	10.3738	9.7438	10.6261	10.4615	9.25501	10.1459	9.8097	-0.692742	0.0202888
isotig25318	7.56585	6.37332	6.97129	7.30705	6.98431	6.47548	6.73318	6.88328	6.33213	7.97745	7.84205	7.19135	6.21973	8.25497	6.75318	7.45557	0.613544	0.0408214
isotig25776	10.0177	8.50365	8.42394	10.2554	10.1027	8.06691	7.98902	8.02752	7.73215	8.25848	8.43674	7.90989	10.1748	9.08764	8.05401	9.6598	0.90569	0.046802
isotig26061	7.68306	8.39362	8.72185	9.02577	7.09081	10.803	8.02735	8.52757	10.2888	9.79534	7.47482	9.30837	9.46894	9.12821	8.5723	8.53594	-1.18377	0.0117734
isotig26074	9.75225	9.46612	9.88618	9.64639	10.1444	8.57168	9.05513	8.61992	8.71668	9.137	9.4208	9.03528	9.57486	9.4669	8.86007	10.1073	0.68722	0.00243904
isotig26105	8.9147	9.92927	9.64984	9.82131	10.6137	10.6622	9.47813	11.5679	10.2656	9.88125	9.93358	10.4873	11.0889	9.72127	10.96	9.29806	-0.926465	0.00421854
isotig26214	9.66053	9.32114	9.60864	9.54459	9.8104	8.99478	9.82924	8.80249	8.49562	9.41796	9.18257	9.64645	9.47725	10.2495	9.18338	10.4497	0.624514	0.00661962
isotig26228	7.65656	6.42211	7.01356	7.40096	7.08079	6.48757	6.58043	6.47432	6.5688	7.89267	7.72886	6.96155	6.41439	7.85873	6.79712	7.70056	0.625241	0.019453
isotig26250	11.1301	10.1614	11.146	11.3847	11.5727	9.14873	10.077	10.2793	10.1555	10.2373	11.2943	10.585	11.2445	11.5165	10.5313	11.9411	0.964936	0.00418282
isotig26288	8.38347	7.44618	8.14172	7.85159	8.53821	7.27745	7.60405	7.27585	7.21624	8.05826	8.19992	7.59077	7.58455	8.5798	7.60682	8.38836	0.703872	0.00043609
isotig26478	9.71949	9.64221	9.6009	9.02407	9.45651	9.78569	8.92449	10.9562	9.12929	10.192	9.17909	9.13926	11.3258	9.35346	10.1299	9.33564	-0.713334	0.0303325
isotig26543	7.60671	7.49866	7.51833	7.57388	7.62182	5.99785	7.82616	7.37303	7.20279	5.89281	7.7075	7.54971	6.234	7.69631	7.45184	7.73831	0.761041	0.0106655
isotig26562	11.3409	8.69491	10.0634	10.0085	10.1145	8.50529	8.24224	9.73971	8.75537	10.7568	11.1107	9.32926	8.59792	11.8527	8.92379	9.68946	1.13991	0.0331145
isotig26680	11.0939	10.1605	10.5005	10.5922	11.4379	8.87498	9.92287	9.42896	9.74647	8.19417	9.94457	9.79766	11.6858	10.6827	9.28221	10.8546	0.98231	0.0298773
isotig26854	11.4383	8.95473	10.704	11.3003	9.42715	9.46101	8.39931	8.8889	8.75537	11.6793	11.5373	8.24894	8.64467	11.2427	8.25721	10.6837	1.48031	0.0186209
isotig27054	7.7588	8.21324	7.90886	7.03626	8.02901	8.51826	8.11487	8.40256	7.0636	8.52312	7.09976	8.61658	8.69766	6.6145	8.11792	7.85238	-0.717311	0.0187785
isotig27251	8.81802	8.28235	8.45096	8.33289	8.49175	7.24249	8.55786	8.93141	7.68296	7.6514	8.91876	8.48537	7.71924	8.95059	8.26934	8.75391	0.626272	0.0102075
isotig27282	9.87252	9.32114	9.93774	9.36829	10.2263	9.64961	9.65473	9.30302	9.34929	8.1013	10.0912	9.88348	8.99688	10.2599	9.94652	10.3345	0.649237	0.0164303
isotig27475	7.24516	7.24074	7.06142	7.54053	7.29809	8.58564	7.23956	7.17506	7.7075	7.9526	6.42356	7.82985	8.62744	6.43674	7.07272	7.52411	-0.677798	0.0225073
isotig27509	10.2642	9.42489	10.9224	10.3259	10.1279	9.89562	10.0722	8.94301	9.65131	10.2697	9.94734	9.49881	9.64647	11.5533	10.0252	10.1261	0.748037	0.00769082
isotig27533	9.03257	9.15125	8.82709	9.3105	9.49953	10.4436	8.60881	9.96719	9.17797	8.62753	9.48863	10.6139	9.86649	8.45564	11.0629	7.41289	-1.0344	0.0171774
isotig27546	8.6906	9.74642	9.83997	9.50387	9.4053	10.0436	9.11505	9.83768	8.8544	9.55886	8.80797	10.1063	9.36835	7.65252	9.57539	9.24895	-0.603348	0.0464053
isotig27665	10.1202	8.24318	9.25209	9.9656	9.64021	8.36643	7.3542	8.53105	7.86931	9.89548	10.7099	8.87047	7.66727	11.0085	8.65034	9.57745	1.19183	0.0219604
isotig27715	8.62597	6.63865	7.77862	8.01976	7.77325	6.59269	6.4181	6.86407	6.34325	8.03603	8.7036	7.06293	6.58579	8.86288	6.79712	7.76151	1.12789	0.00435839
isotig27725	8.42942	6.7693	8.43871	7.93287	8.30282	6.84087	7.77407	7.56181	7.12219	8.47048	8.41316	7.74043	7.26931	8.66481	7.72566	8.58828	0.880515	0.00161628
isotig27817	8.13769	7.90385	9.27279	8.81578	8.17778	7.15661	8.27626	7.506	8.74722	7.73418	7.81415	8.27326	7.25429	8.35116	7.76859	8.54044	0.630258	0.0221772
isotig27824	12.0447	12.2677	11.6072	11.7901	10.3174	12.5625	11.8948	12.5466	12.6932	12.9327	11.7934	11.9736	12.1372	12.0122	11.5167	11.8374	-0.666647	0.0201569
isotig27925	7.89152	8.13254	8.04475	7.90998	8.76523	6.35736	7.93157	6.77445	7.55163	6.45742	8.02011	8.32268	6.38416	8.17376	8.46562	8.37789	0.833617	0.0282599
isotig27984	8.34507	8.21324	8.56875	8.16943	7.79532	6.91653	8.53105	7.0072	8.34893	6.85616	8.51752	8.41378	7.07339	9.06294	8.15732	8.70045	0.837997	0.01066
isotig28260	11.7895	10.9372	11.0345	11.8104	12.1745	9.81287	10.8764	10.5375	10.4795	10.0628	10.8126	10.7701	12.1257	11.1692	10.8621	11.8779	0.744674	0.030034
isotig28297	10.7381	10.3159	10.6862	10.8504	10.9533	9.49463	10.5394	9.54363	10.2601	9.57235	10.7366	10.6534	10.2782	10.7387	10.5846	10.5183	0.632258	0.00300689
isotig28340	8.46022	9.59913	9.26092	9.36712	9.56258	10.0513	9.03234	9.94951	10.0994	9.542	9.23314	9.46422	8.98536	8.86598	9.76104	8.53167	-0.642244	0.0046143
isotig28571	7.20173	6.00236	6.79335	6.80535	6.88328	6.07954	6.18385	6.25142	6.05947	7.22288	7.25134	6.87539	6.21973	8.15364	6.46302	6.85953	0.619784	0.0274419
isotig28747	9.29784	8.95945	9.26733	9.27461	9.32341	8.42459	8.73614	8.78693	8.16786	9.28619	9.85478	8.9177	8.26691	9.7718	9.23412	9.62907	0.638903	0.00578314
isotig28922	10.513	9.188	9.75847	10.1977	10.1363	8.82249	9.24961	8.99523	9.31458	10.2264	10.5874	9.39458	9.15094	10.6609	9.15786	9.56602	0.802394	0.00421013
isotig28936	9.04284	10.1224	9.13484	9.01416	9.85953	9.18284	9.28428	9.52618	10.3097	8.83905	8.28964	10.2052	9.1318	7.89494	9.86504	8.90909	-0.719107	0.0264325
isotig29009	11.4691	11.4865	11.9614	11.6803	11.7927	10.5379	11.7267	11.8847	11.6402	10.9732	12.177	11.6458	10.112	12.0356	11.338	11.9955	0.652511	0.0136937
isotig29031	11.3217	11.1975	11.1268	11.2507	11.1306	10.2381	10.3477	10.0768	10.0689	11.0908	11.4067	10.2952	10.6542	10.9683	10.4302	11.4939	0.624326	0.0074815
isotig29123	7.63482	6.26716	7.24516	7.08868	7.24074	6.40115	6.39539	6.60491	6.39324	7.84628	7.63675	6.83741	6.62665	8.55307	6.80243	7.27018	0.660694	0.0324087
isotig29178	7.73989	7.591	8.03438	7.47799	7.38155	6.54512	7.22825	6.71935	6.7904	7.17645	8.33487	6.84274	6.91653	7.45647	6.59702	7.13573	0.701313	0.0023476
isotig29193	8.39438	7.02979	7.3062	8.54235	7.84017	6.85769	6.38348	6.95887	6.66191	7.97745	9.21358	7.78478	6.6896	8.5798	7.3951	7.65421	0.819871	0.0386471
isotig29619	9.3277	10.4478	9.11183	9.77024	9.8349	10.1034	9.36617	11.7927	9.99121	8.98002	9.05222	10.7756	9.37562	9.16887	10.6269	9.27991	-0.897667	0.0151467
isotig29665	10.9006	10.3978	10.8918	9.74039	10.5862	10.059	10.4738	10.5231	10.574	10.0614	10.8558	9.37165	9.66724	10.5063	9.52781	11.0313	0.600538	0.0157861
isotig29811	8.92595	8.83207	8.64366	8.99972	9.15429	8.0146	8.00316	7.79645	7.4898	8.24085	8.92622	8.2563	8.75556	9.42764	8.39625	9.403	0.712719	0.00748041
isotig29870	10.1589	8.83789	9.80237	9.73362	9.36617	8.93446	9.19845	8.95659	8.77656	10.1058	10.9147	9.22737	8.72462	11.0754	9.36095	10.3044	0.953707	0.00528392
isotig29995	8.32347	6.70627	7.18631	7.42864	7.07072	7.15027	6.69777	6.59182	7.21624	7.80901	8.36837	6.54232	6.48939	8.63347	6.55793	6.94101	0.698314	0.0418056
isotig30350	7.80111	8.13769	9.77076	7.81544	9.24044	6.9764	9.19998	8.68406	7.9588	6.53926	8.91498	8.02037	7.91404	7.69631	7.30563	9.49356	1.04954	0.0166578
isotig30662	10.4336	10.3294	10.6551	10.1146	10.281	9.20341	10.5832	10.5752	9.7682	9.12833	10.7161	10.3987	8.64233	10.5888	10.3845	10.5188	0.682649	0.02314
isotig30667	8.51167	6.29365	7.57511	7.98517	7.5091	6.21491	6.07351	6.31787	6.3133	6.89553	8.93659	6.46623	6.0469	9.22902	6.40609	7.07239	1.49226	0.00139894
isotig30743	9.82658	9.10732	9.70264	9.61463	9.87883	8.67611	9.19285	8.96322	8.69145	8.90152	9.85711	9.39373	9.32159	9.54292	9.55758	9.98574	0.623598	0.000762004
isotig30897	9.69689	7.8996	8.67075	9.20619	8.6556	7.8078	7.47012	8.10774	7.55163	9.58099	9.71104	8.71302	7.76495	10.4192	8.16146	8.7407	0.872907	0.0436259
isotig30942	10.1292	10.1151	11.0607	10.8716	10.7698	10.5501	10.3883	10.5717	10.1741	9.99463	11.3789	10.4956	9.12724	11.5692	10.721	10.4909	0.613633	0.028275
isotig31040	8.58074	8.2263	8.11005	8.36941	7.80698	6.15408	7.81264	7.40109	7.1592	6.28918	8.62568	7.59077	6.29933	9.06557	7.46363	8.25468	1.25527	0.00105114
isotig31120	7.99472	6.75141	7.3106	7.42158	7.34525	6.64624	7.26858	7.1022	6.75479	8.34648	8.11046	7.41157	6.8795	8.77001	6.95136	7.76661	0.643032	0.0321977
isotig31301	7.19472	6.57766	7.47482	7.13177	6.98133	6.81611	8.11103	6.0588	6.11091	6.59899	7.71849	7.04157	6.28434	7.54029	7.20051	7.01029	0.809233	0.00134862
isotig31311	9.25158	6.7693	8.04182	8.59012	8.16802	6.57381	6.58043	6.88328	6.3133	7.55571	9.61696	6.85577	7.00568	10.0224	6.89742	7.44901	1.60825	0.00202709
isotig31373	9.45369	9.65853	9.55886	9.8841	10.4948	8.98067	9.84519	9.18541	9.345	8.71557	10.1952	9.87105	9.28034	10.3856	9.74532	9.89684	0.616546	0.00620146
isotig31468	7.44644	6.30742	6.95103	7.16105	7.15027	6.35736	6.19246	6.55535	6.22467	7.33609	7.64781	7.02486	6.29933	8.46401	6.37918	6.94101	0.683727	0.0245798
isotig31572	10.1029	8.61221	9.69065	9.6165	9.58215	8.99256	9.74665	9.18938	8.45601	9.81325	9.8251	9.43867	8.98049	9.67365	9.14054	9.30907	0.615441	0.00306054
isotig31645	10.21	9.99641	10.8428	9.85014	10.3685	9.09836	9.97324	9.22902	9.01873	9.44231	10.0099	9.83468	9.62623	10.6382	9.84241	10.945	0.843703	0.00075011
isotig31885	7.6603	7.40069	8.42777	7.8831	7.61018	7.23094	7.7024	6.97429	7.83195	6.22016	7.30648	7.47748	6.18697	8.03742	7.42786	7.84687	0.715523	0.0104481
isotig32125	9.59694	9.22065	8.94161	8.99859	9.58691	7.50178	8.2961	7.98059	7.26277	8.48569	8.94142	8.04964	10.0129	10.3793	8.36075	9.71397	0.947512	0.0292791
isotig32272	8.78546	6.13767	7.62055	8.22439	7.53411	6.14286	6.01269	6.03196	6.16166	7.71934	9.15343	6.15282	6.07999	9.43006	6.14159	7.45184	1.70558	0.0017107
isotig32280	9.75547	8.61512	9.58273	9.05575	9.82101	8.27427	9.41578	9.26598	8.78178	9.24237	9.84994	8.85881	8.51577	10.6089	9.76562	9.55586	0.790719	0.0043239
isotig32353	7.26555	6.23942	6.8989	7.08868	6.77351	6.26171	6.23859	6.14031	6.41439	7.70608	7.77376	6.52701	6.10827	7.79256	6.53065	7.12091	0.628077	0.028728
isotig32846	7.7849	7.30875	8.71619	7.62489	7.4521	7.22468	7.99648	7.97683	6.99754	7.30378	8.32254	6.99719	7.94765	8.99093	7.79958	7.49543	0.603431	0.0294988
isotig32860	7.72343	6.42211	6.78964	7.46089	7.01649	6.14286	6.29157	6.58043	6.52013	8.01942	8.38914	7.09702	6.21973	8.54533	6.67263	7.45762	0.749975	0.0476524
isotig33056	7.63482	8.39071	7.30392	7.8879	7.99783	8.19869	7.97269	8.44777	9.21456	7.51477	7.18091	7.89152	8.18349	6.97358	7.81544	7.43139	-0.65924	0.0115194
isotig33135	8.15708	6.03409	7.15341	7.29024	6.83449	6.16524	6.38348	6.2035	6.15282	7.05293	8.06691	6.24505	6.39955	8.13875	6.11861	6.9764	1.07862	0.00110558
isotig33252	10.8364	10.2792	10.8448	10.508	10.6854	9.1583	10.9601	9.37963	9.95332	9.70281	10.357	10.9027	9.76001	11.3142	10.8733	10.6961	0.774077	0.00782653
isotig33641	10.4521	11.1642	11.3749	11.1556	10.6213	9.00616	10.2305	8.97838	10.1436	10.7392	11.6354	10.5519	9.9978	11.9344	9.94294	10.5803	0.932567	0.0186436
isotig33858	10.9866	10.1544	10.8075	11.0628	10.8457	8.37983	10.0749	9.79795	9.42051	9.88518	10.7195	9.71853	10.9317	10.9017	9.32285	10.9251	1.08911	0.00164049
isotig33970	6.11156	7.33374	6.79335	6.16524	7.0561	8.34535	6.14159	7.1912	7.01478	6.74729	8.02011	7.52815	6.86031	7.05293	7.84579	6.01712	-0.688576	0.0438933
isotig34017	7.94351	7.38747	8.66084	8.37734	8.50326	7.18292	7.76661	7.04251	7.13567	8.44527	8.79545	7.69457	7.77407	8.49522	7.77158	8.07895	0.773388	0.0023092
isotig34060	10.0349	10.416	9.12809	9.17439	9.54113	10.6973	10.5261	13.0553	9.69716	11.1371	10.7377	10.2277	12.8883	10.7555	10.3384	9.94162	-1.07723	0.0490551
isotig34352	8.97786	8.559	8.88983	9.13942	8.93659	7.83104	9.40766	8.03178	8.51325	8.37606	9.06557	9.3838	8.19854	9.00952	9.13369	9.41164	0.601368	0.00951722
isotig34567	8.9147	7.49343	8.17244	8.11684	8.04157	7.31088	7.54971	7.94792	7.3062	8.94375	8.5907	7.84205	7.5648	9.36665	7.60405	8.21309	0.619078	0.040881
isotig34640	7.9083	7.01702	8.28632	7.29838	7.55871	7.43379	7.97269	7.85188	6.6163	7.86792	8.70045	7.80101	7.53399	8.77975	7.63311	8.16715	0.614594	0.0226809
isotig34794	11.0947	10.7248	11.2422	10.9443	11.1138	9.64427	10.3549	10.1287	10.1669	9.62233	10.813	10.3919	10.5351	10.9461	10.3146	11.4005	0.797599	0.000528682
isotig34937	8.08731	8.80125	7.01356	8.49854	7.02264	9.42022	8.65609	8.03178	9.32348	9.31136	6.79704	8.24894	8.34209	8.28468	8.3324	6.85428	-1.07467	0.00767076
isotig35222	8.35901	6.5249	7.68791	7.8879	7.88837	6.69857	6.37128	6.85577	6.39324	8.56084	8.40941	7.02979	6.44376	9.085	6.79712	7.67845	1.00791	0.0168557
isotig35429	7.5318	6.44719	6.80928	6.95996	6.63493	6.40115	6.0588	6.2035	6.14286	6.45742	7.71549	6.09071	6.24505	7.79897	6.11861	6.37103	0.721722	0.00789876
isotig35622	8.00316	6.34768	7.43425	7.12857	7.33539	6.67263	7.02775	6.95103	6.59814	7.63505	7.80354	7.26393	6.32582	8.71245	7.10173	7.2333	0.722801	0.013885
isotig35640	10.4571	10.9259	10.3128	11.2062	10.9898	11.3683	10.8738	11.2474	11.4826	11.2899	10.4731	11.119	11.2854	10.0392	10.9112	10.1701	-0.638453	0.0015734
isotig35935	9.42637	6.5345	8.60847	8.18302	8.891	6.28645	8.42319	8.64781	6.41439	8.01434	8.86488	6.48127	6.41439	9.63992	9.38261	8.86023	1.59017	0.00419822
isotig36101	12.6382	12.1705	13.09	12.7987	12.9407	10.5174	13.3326	11.617	12.3916	10.7876	13.4125	12.2452	12.5652	12.8473	12.6801	13.4008	1.18577	0.00178906
isotig36226	10.1035	8.2097	9.51111	9.86061	9.70896	8.48613	8.41493	8.67886	8.88992	10.4698	10.0532	8.98727	8.04432	10.41	8.87573	9.64967	0.883769	0.0201464
isotig36242	8.34893	9.0369	7.86048	8.75284	7.96171	9.11823	7.79439	9.05179	9.02449	8.17439	7.52961	7.95269	8.31454	7.87168	8.03326	7.34096	-0.655712	0.0163019
isotig36337	7.34883	6.04524	6.61714	7.12537	6.63775	6.02772	5.9593	6.08394	6.00609	6.74729	7.77098	6.00166	6.07999	7.67977	6.0044	6.73709	0.859985	0.002516
isotig36802	8.41089	6.26716	7.30095	7.91656	7.29526	6.40115	6.60142	6.87485	6.46302	7.94571	8.41316	7.31623	6.58579	8.55592	6.92198	7.55547	0.909217	0.0116348
isotig36894	7.29838	8.97997	9.19097	8.76541	9.47285	9.75733	7.81696	7.67713	11.3032	9.4727	7.89095	10.0763	11.4562	8.23092	8.48537	8.27745	-1.28305	0.0294218
isotig36955	7.87512	7.41315	7.86281	8.04834	8.31904	6.77445	7.47507	7.11077	7.10673	7.37575	7.96839	7.26931	7.79938	8.31109	7.56348	7.91214	0.669872	0.000432778
isotig37098	8.59665	6.59899	7.85687	7.80851	6.81474	7.90319	6.93053	6.7651	6.49177	8.47048	8.83973	6.93865	6.57295	8.38256	7.30224	9.19478	0.922624	0.0355611
isotig37115	9.17506	9.50658	9.02011	8.52722	7.56764	9.87349	9.21913	10.1001	10.0666	10.8133	8.86098	9.58902	9.77812	9.51929	9.07362	9.69065	-0.902591	0.0087884
isotig37163	7.60671	7.64579	7.39029	7.58995	7.8455	6.28645	7.6257	6.07536	7.9588	6.4181	7.47037	7.35585	6.34047	7.75012	7.49631	7.43854	0.642507	0.0305294
isotig37175	8.4706	8.34285	8.35222	8.08315	9.61348	9.72394	9.57126	9.80786	9.31206	9.2841	8.23317	9.73178	9.45298	8.26093	8.76097	8.80873	-0.627876	0.0422264
isotig37303	9.01399	8.94186	9.50432	8.83428	8.64216	7.84087	8.2215	7.66002	8.37963	8.1013	9.42213	7.57157	7.9583	8.56034	7.60682	8.61971	0.844758	0.00226103
isotig37407	7.1356	6.06743	7.20915	7.01426	6.8795	6.61027	7.00081	6.4181	6.7829	6.60981	7.40787	6.36121	6.62665	7.26569	6.46951	7.30549	0.659064	1.1564e-05
isotig37708	6.03196	6.12586	6.13767	6.10306	6.10241	7.5091	6.02772	7.77543	6.0254	7.42158	6.30058	6.19965	8.03733	6.30286	6.13124	6.27264	-0.743338	0.0291709
isotig37737	9.30707	10.2076	9.88618	10.1762	10.032	11.0255	9.94976	10.2525	10.8011	9.99782	9.5373	9.55859	9.77019	8.84244	10.6783	8.95181	-0.701124	0.0158371
isotig37837	10.611	9.56672	10.8223	10.2728	10.1182	9.56684	10.0829	9.30844	9.30167	9.86422	11.262	10.4654	9.19979	10.3699	10.2971	10.6602	0.828637	0.00197824
isotig37995	7.77563	6.67753	7.12154	7.27571	7.37533	6.6896	6.4181	6.7651	6.46302	7.92795	7.93343	6.97429	6.3533	8.83361	6.80691	7.31116	0.673352	0.0424102
isotig38056	11.2054	11.716	10.7458	10.9059	10.6848	11.4633	11.3397	12.0297	12.0268	11.2428	11.184	11.8748	11.4835	10.9343	11.1434	11.0485	-0.616513	0.000843218
isotig38124	12.5784	12.6497	12.722	12.6309	12.5028	10.7802	12.7651	11.9351	12.7085	11.0826	12.782	12.6507	11.057	13.0334	12.6819	12.7987	0.783463	0.0221374
isotig38293	10.76	8.83789	10.66	9.81547	9.52492	9.55195	10.3784	9.69136	9.10003	10.3214	10.1657	9.46234	9.57486	10.3024	8.77666	9.92568	0.777016	0.00486212
isotig38362	10.1725	10.4552	10.6274	10.4061	11.6427	8.95626	9.78524	9.746	9.83224	9.25643	10.5077	10.7331	9.8831	10.8753	10.6487	10.6712	0.647134	0.0470009
isotig38397	7.47164	6.09071	6.8989	6.92546	6.72888	6.21491	6.13467	6.25142	6.21655	6.83449	7.58549	6.4181	6.02471	7.93999	6.31925	6.80535	0.765028	0.00379443
isotig38498	8.58074	6.46974	7.89418	8.32998	7.896	6.67263	6.60142	6.80535	6.64206	7.95752	8.92356	6.81651	6.7013	9.13605	6.6658	7.47837	1.26367	0.00202636
isotig38791	7.57818	7.40069	6.96705	7.50401	7.36548	9.56426	7.31511	8.66364	7.89114	9.19339	7.41619	8.27326	9.01619	6.91304	7.99648	7.41815	-1.19023	0.000672112
isotig39065	6.24564	6.48127	6.37918	6.3533	6.30468	8.68869	6.13467	8.18529	6.5889	6.75821	6.46258	6.45639	7.63185	6.2623	6.54512	6.32428	-0.858641	0.0159531
isotig39102	10.96	9.3168	10.403	10.3612	10.3343	9.37383	10.3419	9.82136	9.20024	10.8745	10.9514	10.0428	9.63651	10.6479	9.84727	10.5935	0.809989	0.00179995
isotig39150	7.50885	6.50263	7.14161	7.10545	6.94869	6.56364	6.23021	6.33102	6.33213	7.54742	7.81887	7.05293	6.07999	8.24924	6.87654	7.43139	0.643503	0.0328405
isotig39218	8.33875	6.76085	7.41934	7.75012	7.33136	6.62084	6.32428	6.75318	6.73114	8.27662	8.34396	7.20051	6.82056	8.50365	6.99754	7.59742	0.680956	0.0495937
isotig39265	7.22227	8.31374	7.41934	8.15374	8.51063	9.53388	8.23777	8.39878	8.39438	7.89845	8.23859	8.28824	8.27561	7.01321	8.76291	7.64804	-0.677797	0.0206697
isotig39372	9.96284	9.96084	9.907	9.58547	10.224	8.95937	10.4746	8.96991	9.01514	8.91124	10.1412	9.90982	9.52593	11.3749	10.5883	10.5553	0.798097	0.0161633
isotig39544	7.16683	6.13767	6.59182	7.05285	6.86673	6.07954	6.04871	6.11156	6.0254	7.57825	7.34401	6.01409	5.98355	8.16431	6.20027	6.83449	0.742427	0.0216448
isotig39584	7.45184	6.04524	7.11368	7.08868	7.25252	6.04758	6.37128	6.47432	6.28318	7.70608	7.71257	6.92124	6.50263	8.63347	6.50406	7.38598	0.815712	0.0157415
isotig39772	8.99692	7.56717	8.18403	8.655	7.74349	7.61813	7.44139	7.7813	7.80527	8.61083	9.31697	7.38598	7.32283	9.06294	7.48679	8.61859	0.805132	0.0109078
isotig39890	9.78485	11.4733	10.5183	10.8091	11.2551	11.5168	9.27875	11.3337	11.2057	10.2368	9.86373	11.3264	11.8064	9.62527	11.0475	10.3318	-1.05997	0.00234315
isotig40424	8.30498	6.61869	7.67315	7.86137	7.7187	6.6804	6.35967	7.06924	6.57955	8.56899	8.35381	7.31623	6.25799	9.09707	7.07272	7.74917	0.869263	0.0356063
isotig40594	7.23792	6.07954	6.54807	6.9573	6.72309	6.15408	6.03409	5.97522	6.17892	6.89553	7.47482	6.11638	6.02471	7.67977	6.16166	6.54744	0.702059	0.00627147
isotig40721	10.2969	5.93616	8.92608	9.97625	9.06294	6.00609	6.21973	6.01596	6.36175	8.85294	10.6547	5.88458	6.14382	10.9778	5.9555	8.65102	2.95108	0.000428882
isotig40924	9.96425	9.89372	10.02	9.98142	9.41464	8.85551	9.47022	9.01476	8.89389	8.37606	10.1857	9.70875	9.34591	10.0768	10.4373	10.2715	0.607327	0.0352441
isotig41514	10.7568	10.4289	10.7202	10.4926	10.6094	8.55768	10.1812	9.62121	10.396	9.85488	11.2173	10.5542	9.55488	11.5059	10.6654	10.904	0.844291	0.0114692
isotig41746	7.0065	7.76109	7.25986	6.90859	7.31995	8.92608	7.01461	8.00686	8.15438	7.81524	7.18415	6.95624	7.96489	6.6145	7.56836	7.06392	-0.847632	0.00130212
isotig41821	6.84087	8.16596	6.40809	6.7336	7.23881	7.32199	7.32536	7.17506	7.83701	6.4181	6.26657	8.53557	7.38463	6.46258	8.39438	7.22061	-0.842026	0.0119393
isotig41976	8.39817	7.80841	8.14398	8.12067	8.81299	7.56907	8.58761	7.74538	7.68834	8.25848	8.69643	8.05195	8.18083	9.89706	7.96372	8.51196	0.737836	0.00425621
isotig42210	7.68791	6.26716	6.9864	7.15027	7.12728	6.33469	6.65274	6.70879	6.5019	8.13302	7.73842	6.7067	6.6145	8.27127	6.37182	7.56741	0.692887	0.0265845
isotig42225	6.96634	7.30875	7.40149	7.43633	6.93196	8.8499	7.06957	7.43555	8.15014	7.66659	6.9018	7.73279	8.0511	8.03742	7.591	7.17366	-0.608405	0.0154388
isotig42338	7.29838	6.17451	6.7693	7.07504	7.0376	6.35736	5.90638	6.36066	6.08394	7.27614	7.55475	6.26716	6.05579	7.81275	6.42042	6.99021	0.681053	0.0145239
isotig42464	8.67886	6.75141	7.92991	8.52722	8.56771	6.89553	6.5353	6.95103	6.55014	8.88346	9.14703	7.32634	6.53026	9.61601	7.29583	8.12116	1.2424	0.01075
isotig42480	8.82009	7.15278	8.01907	8.3184	8.38784	7.28391	7.18214	7.56764	7.34602	9.18523	9.25201	7.86515	7.31046	10.1626	7.22556	8.22241	0.928475	0.0333992
isotig42685	8.22339	8.07198	8.81294	8.1952	7.99017	7.87473	8.2644	8.26337	6.94476	7.94571	8.45018	7.61167	8.30512	9.24567	7.83215	8.87559	0.651006	0.00910699
isotig42770	10.2511	10.2227	10.1068	9.89244	9.53131	8.35052	9.99939	9.65533	9.28833	9.46357	10.4125	9.92802	8.8215	10.3681	10.124	10.1587	0.608299	0.0292714
isotig43456	10.0196	7.98552	9.20746	9.3115	9.25861	7.77345	7.78484	8.68751	7.78212	10.2893	10.2982	8.62511	8.08874	11.1387	7.89267	9.47012	1.17057	0.0225688
isotig43599	7.85687	6.16241	7.07471	7.46388	7.17506	6.28645	6.19246	6.73199	6.44236	7.46821	7.98803	7.05293	6.66446	8.52132	6.74141	7.34801	0.758764	0.0197299
isotig43705	7.44644	6.28059	6.91376	6.92161	7.18214	6.26171	6.0588	6.55535	6.20746	7.15841	7.40787	6.5345	6.07999	7.45647	6.49062	7.05293	0.608924	0.00906089
isotig43785	9.54932	8.18959	9.63404	9.05686	9.54887	7.57606	8.0493	8.53488	7.83701	9.01296	8.36477	8.84572	8.15844	8.79772	8.22256	8.74109	0.670592	0.025832
isotig43973	10.1182	6.5249	8.6179	9.30828	8.62328	6.43466	6.19246	6.71935	6.46302	8.72515	10.2847	6.96792	6.25799	10.6451	6.85025	7.93776	2.09806	0.00306122
isotig44051	7.74455	6.21343	7.19472	7.66483	7.43113	6.26171	6.15024	6.2035	6.07603	6.72352	8.29987	6.04144	6.44376	8.69349	6.09834	6.62482	1.21774	0.00131972
isotig44109	9.59528	10.0542	10.2701	9.4462	9.24044	8.48613	9.82471	10.1814	9.39056	8.19984	10.2304	9.5005	8.31145	10.634	9.6207	10.6048	0.762652	0.0387443
isotig44141	9.95895	8.88331	10.3011	9.34128	9.45963	8.90654	9.23902	8.72364	8.88992	10.5296	10.4287	9.14849	8.88477	10.1664	10.0536	11.4509	0.790778	0.0393966
isotig44286	12.0672	10.0706	11.0802	11.1704	10.8504	9.89562	9.87034	11.0002	10.2208	12.0288	12.048	10.5755	10.0291	12.5555	9.61593	11.2129	0.927312	0.038236
isotig44292	8.73296	9.95363	9.55149	9.6309	9.22697	10.6579	9.41998	9.99501	10.3535	9.57235	9.39601	9.33512	9.45783	8.71245	9.6433	9.14503	-0.644111	0.00691742
isotig44294	8.94361	10.0753	6.8382	10.1719	6.99666	11.0696	9.36433	9.9863	9.1624	9.42891	7.29512	9.15838	8.54298	8.32984	9.71379	6.40212	-1.59948	0.0116434
isotig45013	9.8034	7.27483	8.86007	9.27167	7.6298	7.458	6.98657	7.68394	7.59287	9.84195	9.91653	7.35585	7.34801	9.79451	7.13002	8.94447	1.19019	0.0293307
isotig45072	7.58984	6.16241	6.78147	7.11093	6.80535	6.11921	5.87203	6.44552	6.06566	6.83449	7.73205	6.63493	5.93823	8.40362	6.42812	6.63752	0.788032	0.0186441
isotig45196	9.09273	6.56699	7.92282	8.75501	8.12067	6.39139	6.67941	6.69857	6.60737	7.79175	9.36244	6.4181	6.54512	9.68033	6.39955	7.59007	1.72308	0.00060738
isotig45216	6.9979	7.58349	7.1449	7.01426	7.70337	8.98258	7.40946	7.98911	7.19472	7.61341	7.12537	7.66126	8.28512	6.84947	7.26657	7.25193	-0.634949	0.014773
isotig45286	8.75945	6.95499	8.02483	7.78381	7.77522	6.91653	7.31511	7.34373	7.31454	8.78047	8.60593	7.81544	7.12808	9.28576	7.32634	8.24864	0.777327	0.0253454
isotig45483	9.10806	9.49472	8.62827	8.12067	8.3307	9.38726	9.31722	9.87963	9.78328	10.1217	9.25386	10.4859	9.14527	10.0965	10.2733	9.12913	-0.823319	0.00975757
isotig45679	12.694	11.5811	12.242	12.1761	12.1439	10.9744	11.4969	11.8473	10.986	11.2497	11.7179	11.1017	13.0068	12.5662	10.847	12.1401	0.697879	0.029702
isotig46052	7.05509	8.0798	7.76151	7.68082	7.39029	8.66278	7.64228	8.52487	8.57218	8.28037	7.52128	7.56764	7.80415	7.83811	8.0557	7.32691	-0.666401	0.00122535
isotig46198	8.67415	7.43411	8.20665	8.21944	8.38887	7.55211	7.68416	7.48137	7.78801	8.65902	8.63631	8.0925	7.29753	9.33505	7.66659	7.84432	0.627214	0.0209759
isotig46248	8.94361	7.65185	7.93703	8.45691	7.7849	7.61213	7.38693	7.88626	7.46337	8.69382	9.07341	7.71193	7.59928	9.36665	7.58455	8.22065	0.620862	0.0439415
isotig46328	14.3005	14.0917	12.1352	11.9733	13.5649	15.2945	13.2857	14.8678	13.0553	14.97	14.822	13.8556	15.4763	14.695	14.7407	12.3192	-1.15702	0.0363932
isotig46429	8.06708	6.55678	7.2809	7.4084	7.41289	6.63775	6.66017	6.94116	6.45113	8.02491	8.03326	7.10834	6.7769	8.73232	6.70922	7.47215	0.73262	0.0216511
isotig46514	8.12947	8.44291	8.13641	8.34759	6.72309	9.89699	8.4784	8.57292	9.345	9.56276	7.53787	8.9177	9.17115	9.24282	8.24581	8.30182	-0.907223	0.0156752
isotig46557	7.99917	6.36121	7.28391	7.72471	7.47799	6.52652	6.44236	6.67495	6.55014	7.71934	8.18771	7.41566	6.29933	8.24024	7.06125	7.52411	0.783973	0.0131566
isotig46572	8.63883	7.09342	7.8874	8.31303	8.27955	6.94747	7.78099	7.3943	6.7829	7.79826	7.93767	7.85012	7.81455	7.79256	7.46083	8.13769	0.703235	0.00171305
isotig46574	8.15348	6.63865	7.21685	7.15027	7.16932	6.48757	6.30115	6.92124	6.30343	7.82086	7.64318	7.08768	6.47381	8.56034	6.55793	7.26379	0.6459	0.0487208
isotig46968	6.78923	7.18936	8.05631	7.57665	7.59463	7.33402	6.75151	5.87436	6.18771	6.04273	6.72063	7.77098	5.97687	8.01985	6.1908	7.13573	0.759716	0.035679
isotig47003	8.57079	8.76777	8.63435	8.34452	8.33926	9.49612	8.38622	9.77259	9.7697	9.2713	7.9013	8.58875	9.16431	8.83973	8.54156	8.66944	-0.710809	0.00353785
isotig47152	12.137	10.7282	12.0534	11.7386	11.986	11.1895	12.0265	11.1215	11.5909	11.614	12.1424	11.9212	10.3314	11.8062	11.8121	11.53	0.638913	0.00875366
isotig47173	7.9205	6.74141	8.30196	7.61813	8.37789	6.63775	7.06243	6.88328	6.79829	7.39324	8.18771	7.66849	6.83894	8.67853	7.44901	8.23242	0.996147	0.000593211
isotig47197	9.87804	7.54308	9.40918	8.46277	9.38599	7.55211	8.41316	7.9083	7.04014	8.86924	9.12074	8.66284	9.12449	8.71842	8.64498	9.26	0.91289	0.0133063
isotig47221	8.17236	7.18277	7.68405	8.12451	8.002	7.09424	7.29526	7.07654	7.26277	8.91124	8.64377	7.97448	7.00568	9.19531	7.62009	8.31482	0.663033	0.049075
isotig47247	8.7505	9.69609	8.9141	9.09568	9.74558	9.85796	9.69464	10.102	9.78638	9.70671	10.3654	10.7981	10.3253	8.72941	9.39726	8.75997	-0.701809	0.0190757
isotig47406	9.42384	7.28206	8.26876	8.90408	7.82747	6.84908	6.34768	7.41514	7.01478	9.76318	10.7012	7.52141	6.72494	10.6672	6.88251	8.91479	1.45023	0.0345221
isotig47444	10.4103	9.41397	10.7294	10.1377	10.1801	9.47512	9.75	9.56276	9.62053	10.2723	10.6757	9.6784	9.37926	10.3967	9.47563	10.5111	0.739133	0.000247291

## Sheet: 16WAP
Isotig	2_5_24	2_5_25	2_5_26	2_5_32	2_5_39	2_6_23	3_5_49	3_5_53	3_5_59	3_6_42	4_5_64	4_5_71	4_6_70	5_5_87	5_5_93	6_5_104	H/L	p-value
isotig01097	8.72572	7.75392	5.04995	7.54544	4.78859	7.36105	8.07135	7.24113	6.92969	6.99209	4.70532	7.71519	7.49848	6.34787	7.12079	4.62004	-1.50788	0.0144409
isotig01192	6.8424	5.02132	6.1622	6.34621	5.47615	5.32984	6.42706	5.16659	6.0861	5.51171	5.5596	5.03294	5.26957	5.41035	5.38866	5.38973	0.600872	0.0216134
isotig01494	13.5457	14.4791	14.2365	14.1234	13.9225	14.1379	15.5598	15.0351	15.1859	15.4744	14.4134	15.868	14.9566	13.3703	15.0527	14.5106	-0.813444	0.0185019
isotig01744	13.9319	5.05773	14.7495	14.5048	14.0952	14.3858	14.2883	14.4559	14.9818	4.71908	14.7117	5.14133	14.0722	14.7495	4.95682	14.7422	4.75031	0.0195885
isotig03857	6.40519	6.8703	6.26365	6.58969	6.952	7.47536	6.94472	6.42915	6.74294	7.99618	6.39671	7.69052	7.14389	6.14726	6.53101	6.62322	-0.626098	0.0205785
isotig07193	9.34598	9.74902	9.07505	9.29465	8.63712	10.7021	8.92874	9.61133	9.1395	9.92469	8.91778	9.63284	9.49812	9.62923	10.0086	8.56276	-0.838259	0.00125225
isotig07341	8.2887	8.21323	7.29403	7.29231	7.46495	8.39625	8.15898	8.72423	8.21521	8.17092	7.77095	8.17248	8.62352	7.6028	7.74817	7.25888	-0.654856	0.00338258
isotig07727	7.06577	7.03043	7.76121	7.08395	7.47536	6.88593	7.62649	6.60172	6.41044	6.86259	8.46459	7.25534	7.20923	7.38363	8.41671	8.03452	0.69789	0.0336233
isotig07792	7.23277	7.68001	6.97647	7.12031	7.28914	8.64485	6.89729	8.00094	7.10845	7.2989	6.80076	7.25534	7.81004	6.31142	6.66743	7.06139	-0.611497	0.0314861
isotig07851	5.20676	5.90081	4.80576	5.50897	4.90822	6.36576	5.68273	6.32751	4.90822	6.22384	4.58058	6.45276	6.27286	5.83554	5.6184	6.02276	-0.726193	0.0161317
isotig07975	7.56354	7.18236	7.4606	6.87489	6.73116	8.0643	6.81835	8.56276	8.08404	8.06951	6.80799	8.95446	7.31596	7.61066	7.77342	8.3706	-0.721126	0.0265981
isotig10309	5.81937	7.10487	7.11057	6.27344	6.46287	7.53843	7.34563	6.90535	7.56092	7.28482	6.83024	7.23277	7.31342	7.10845	7.19701	6.91152	-0.633265	0.00749999
isotig10458	10.9088	10.4683	10.0886	10.2968	10.0562	11.3803	9.74285	11.7939	11.3719	10.4433	10.9104	10.6485	10.7049	10.1758	10.3302	9.67391	-0.696044	0.0211279
isotig10719	11.6194	11.3201	11.6412	11.8154	11.9233	10.3136	11.7553	12.025	11.1084	10.2703	11.9911	11.7222	9.52518	11.9233	12.0971	11.4831	0.721261	0.0490143
isotig11496	6.952	5.62996	6.42192	6.3041	5.93725	5.36595	6.62682	5.38866	6.338	5.86135	5.95152	5.25453	5.25275	5.96146	5.38866	5.22192	0.612142	0.0180961
isotig12144	8.52262	8.73162	8.27224	7.86677	8.4142	4.34874	8.52813	7.18437	6.5994	4.68677	8.29136	8.80669	4.62695	8.3054	8.38692	8.46899	1.69798	0.0270034
isotig13727	7.95007	7.41221	8.08287	8.08984	7.90206	7.20679	8.7221	8.02104	6.50078	6.09259	7.67516	7.83573	6.10607	7.3423	8.27632	7.59431	0.738398	0.046316
isotig13824	6.51645	7.28583	7.28105	7.41512	7.61642	6.23805	7.40026	6.23215	7.5715	6.26453	8.32078	7.13847	6.13533	8.14264	7.65215	7.45573	0.703804	0.036193
isotig14365	8.75006	8.94259	9.0776	8.98311	9.09411	7.32919	8.74917	8.66126	8.16732	6.95635	9.21795	8.63286	8.60007	9.201	9.14118	8.76584	0.676002	0.0317409
isotig15293	6.29001	7.93505	7.84104	6.81238	8.32057	8.44771	7.12466	7.6155	7.43843	8.57381	7.05143	7.77115	8.2395	7.71454	7.11464	6.97718	-0.625495	0.0497121
isotig15305	7.48521	7.99335	6.94235	8.06699	6.53826	8.78508	7.20953	7.90977	8.13881	6.80218	6.74273	7.81586	9.42301	6.12524	6.51574	6.96373	-0.913718	0.0366269
isotig15395	7.82443	8.38625	7.68986	7.46303	6.74399	8.69701	8.70069	7.33255	8.83292	8.53386	7.20206	8.66159	7.73076	7.93431	8.35057	8.09438	-0.609093	0.0461361
isotig15457	5.76987	7.13078	6.17996	6.34621	6.64076	5.8772	5.4276	7.02388	6.64746	7.28482	7.48067	7.91314	6.92858	6.37816	6.97575	6.3156	-0.655348	0.0436236
isotig15792	8.03297	8.16174	8.20577	8.40731	8.33788	7.43947	8.03073	6.56867	8.02113	6.85311	8.35168	8.38685	6.59176	8.47318	8.36322	8.21331	0.70836	0.0259028
isotig16695	6.41824	6.48645	6.36576	6.3856	6.43484	8.81832	6.27286	8.60633	7.24469	8.6319	7.05143	6.63221	6.09325	7.16286	7.0037	6.47443	-0.868854	0.0488347
isotig16861	8.75006	5.72625	7.53418	7.06476	6.41614	5.61301	6.94982	6.32751	7.59092	7.00159	6.99948	5.67158	5.26957	6.92489	5.93872	6.15589	0.95701	0.0291282
isotig17508	5.75157	6.34023	6.02976	7.3839	6.34023	7.01487	7.31115	7.38659	7.24469	7.43635	6.15284	7.47435	7.23427	6.05452	6.18362	6.36094	-0.616258	0.0432502
isotig18176	9.2709	11.1749	10.0833	9.92541	9.46903	11.0678	10.6035	10.7205	10.8285	11.2143	10.1733	11.2676	9.98852	9.77758	10.4823	10.4685	-0.871624	0.00169082
isotig18479	8.1164	6.60217	6.85253	6.40045	6.64076	5.58618	7.41459	6.10869	6.35684	5.63776	6.8649	7.05126	4.92603	6.42863	7.03968	7.04071	0.806295	0.0294949
isotig18768	10.4002	10.9197	10.0901	10.0053	10.8421	11.1155	9.32659	11.8128	10.2154	10.1838	9.91223	10.1064	10.5571	9.44811	10.6563	9.74569	-0.724595	0.0172925
isotig19245	8.20669	5.62996	7.37061	6.3856	6.21674	5.78876	7.29546	6.38776	6.84923	6.60217	6.53559	6.02102	5.58524	6.5934	5.67158	6.07134	0.767464	0.0263875
isotig19349	7.10861	4.84107	7.42747	7.14389	7.68921	6.59593	7.18962	4.75327	4.36978	6.53052	6.83573	6.47194	7.77825	7.11219	4.54398	6.96373	1.44822	0.00671667
isotig19437	10.9927	11.4021	11.7032	11.3422	11.6838	10.5705	11.5325	9.31708	9.96675	10.9353	11.8846	11.2069	10.8702	11.2113	11.3693	10.6652	0.672163	0.0396066
isotig19451	9.50447	9.32582	8.7739	8.97677	8.55972	10.3353	8.48493	10.2687	9.58346	9.54692	8.93915	9.21836	10.1503	8.71364	8.84494	9.35833	-0.745367	0.0060137
isotig19997	6.46031	7.40425	6.97647	7.11008	7.75872	4.34874	5.95225	6.29566	5.88694	4.59722	7.48067	7.29747	5.64409	7.21197	6.88023	7.96025	1.06951	0.039372
isotig20290	10.4107	10.8596	8.73104	10.4691	8.52471	11.5202	10.2069	11.0223	10.3097	11.1519	8.54434	10.6348	10.7878	10.3882	10.6163	8.47096	-1.39457	0.00193823
isotig21051	6.60861	7.21923	7.60175	7.3009	7.01452	7.25328	7.99371	6.22091	6.0861	6.07759	7.37116	6.61406	7.08345	6.98855	6.79995	7.29489	0.602438	0.0200561
isotig21524	5.35767	6.48645	5.88771	5.57959	5.85548	6.81118	6.76905	6.7492	6.23805	7.0808	6.13026	6.63811	6.7492	6.12524	6.06315	5.83554	-0.659449	0.00361861
isotig21793	7.81566	7.43087	8.16245	10.2073	7.18097	5.36595	6.00862	7.28192	7.68844	7.03025	6.45831	5.67158	5.58524	8.49227	5.95086	7.90206	1.27781	0.0411767
isotig22537	8.59215	8.10302	8.60158	8.26273	9.51858	7.79286	9.04366	7.55038	8.08404	7.37034	9.10823	8.78268	7.98056	8.30369	9.41325	9.04562	0.674888	0.0315779
isotig22689	6.12644	6.1821	6.59523	5.97192	7.01452	5.36595	6.97575	4.82085	6.06509	4.96117	6.29001	6.35447	4.92603	6.38507	6.49141	6.26365	0.806939	0.0124579
isotig23056	7.30247	5.43072	6.26365	6.8318	6.19154	5.25394	7.01487	6.01561	6.84923	6.32919	6.43069	5.20064	5.09206	6.26307	5.64558	6.04797	0.816137	0.00941295
isotig23566	6.72737	4.96908	6.33032	6.09259	5.70982	5.12948	5.91414	5.4664	6.41044	5.84397	5.92389	4.91084	4.98639	5.97551	5.22192	5.5596	0.661837	0.0108547
isotig24686	6.9745	5.394	6.8649	6.72378	5.85548	5.41857	5.52787	5.38866	6.53101	6.01491	6.07759	5.02032	5.1365	5.83554	5.10908	6.67533	0.815245	0.00880511
isotig24735	5.29395	6.67489	6.26365	6.76659	6.58926	7.1853	5.74763	7.01487	7.15435	7.52172	5.95152	6.47793	7.06811	6.5934	6.47194	6.06248	-0.787577	0.00294798
isotig25258	9.03856	9.02036	9.84163	9.35503	10.3351	8.40798	7.65405	8.47058	7.47676	8.65741	9.59449	7.85309	9.5861	9.55808	7.94423	9.0161	0.872068	0.0328228
isotig25261	9.91347	9.5734	8.87866	10.1987	8.98507	10.5164	9.80195	9.98541	10.306	10.2404	8.99571	10.7041	9.45094	8.5587	9.79021	10.0712	-0.645416	0.0339808
isotig25411	6.48696	6.40146	6.56772	6.215	6.37816	8.01704	6.44865	6.74252	7.49686	7.01174	6.62727	6.37283	8.28401	6.83259	7.0728	6.58785	-0.656882	0.0235472
isotig25717	7.03146	7.89923	8.2485	7.51212	7.09453	9.61041	7.73585	8.63627	8.7322	9.71967	9.31768	9.63846	8.52213	7.23516	7.97815	7.65271	-1.11356	0.00973947
isotig25923	6.79191	6.58176	6.10673	6.34621	6.62276	7.64305	7.04207	7.74281	7.49686	7.19992	5.87413	7.35556	8.14964	6.92489	6.77562	6.39355	-0.85537	0.00238606
isotig26061	5.96645	6.60217	5.87567	6.58969	4.88504	9.42789	6.91227	7.6462	7.24469	8.42644	6.46692	8.16402	7.43609	7.32737	7.27496	6.47443	-1.46558	0.00282058
isotig26228	7.9802	5.72625	7.25505	7.16694	6.34676	5.78876	6.45682	6.24214	7.47676	6.9171	6.93301	5.59871	5.77828	6.89916	5.93069	6.02276	0.700251	0.0469184
isotig26250	12.0444	11.8622	12.3349	11.5388	12.2418	10.7712	11.9318	10.2207	11.8916	11.4978	11.9554	11.1818	11.6798	12.1728	11.7886	11.8966	0.652858	0.0129545
isotig26269	11.6163	10.3015	10.3678	11.605	10.6722	9.49606	10.6661	10.5956	10.5435	10.1441	10.4079	9.9054	10.9031	10.9997	10.023	11.144	0.69584	0.0102499
isotig27029	8.82728	5.69626	7.45573	6.63675	6.48469	5.69294	6.82509	6.13404	6.99878	6.96428	6.44814	5.4576	5.69626	6.68143	5.79341	5.86445	0.848749	0.0428529
isotig27054	5.45942	6.26829	6.40045	4.81814	5.96645	7.19639	6.24214	6.96464	4.76608	7.25224	5.01475	6.24621	7.1161	5.15332	6.099	5.89129	-0.870373	0.0309482
isotig27499	9.20994	9.03895	9.3769	9.10164	9.34771	11.0099	8.75299	9.96895	9.70284	10.2093	9.57417	9.63475	10.2691	9.54094	9.16147	8.70004	-0.673872	0.0191261
isotig27925	7.28018	7.92293	8.19034	7.56497	7.85006	6.65195	9.61651	6.7065	7.468	6.06383	8.00954	7.7314	6.04592	7.38363	8.10662	7.74112	0.867401	0.0436951
isotig28207	10.5437	10.7465	10.0783	9.78578	9.20326	12.0447	9.49431	11.7906	10.4788	11.1224	10.9273	10.5449	11.1336	9.99415	10.0848	10.3781	-0.94268	0.00865142
isotig28322	5.98594	5.82936	6.40938	5.03294	5.30375	7.32301	6.40199	8.53368	6.67706	7.97958	5.95152	6.38026	6.38507	6.01142	6.10738	6.55354	-0.945615	0.028628
isotig28451	9.30502	8.90443	10.0067	7.75736	8.37861	10.4236	9.50385	10.8692	9.68668	10.4669	9.53329	10.0798	9.34813	8.70729	9.96241	9.41239	-0.89208	0.0215308
isotig28518	8.14941	7.7154	8.36048	8.93768	8.3399	9.40087	8.85051	10.264	9.5597	9.47071	8.31237	8.76511	8.79171	8.1017	9.15342	8.75992	-0.66362	0.0371047
isotig29100	5.45942	6.85603	5.74763	5.21502	7.26034	7.14389	6.06576	6.30576	7.49686	7.13527	7.25888	6.8318	6.89729	5.65873	6.14946	5.77828	-0.796536	0.0252669
isotig29190	7.42931	5.18557	6.29681	6.41409	5.81161	5.00776	5.10675	5.87912	6.13219	5.4664	6.12071	5.04995	5.2298	5.94941	5.22192	5.66479	0.702595	0.0243171
isotig29252	4.81219	4.98287	4.67533	4.9402	4.81654	4.77551	4.5582	5.96219	4.94314	6.18182	4.55437	5.4276	5.46044	5.00533	5.02271	4.55245	-0.605207	0.00691471
isotig29544	5.98594	5.78876	5.68273	6.04456	5.45143	7.19302	5.26957	6.71207	7.36434	6.84476	5.44668	5.78468	5.87118	6.04524	5.91849	6.13376	-0.677174	0.0224245
isotig29546	6.0183	6.35447	6.50103	6.24449	5.98736	6.3214	5.06918	7.46239	7.34507	7.2077	6.79472	6.89596	6.99138	6.58739	6.81597	6.71038	-0.685189	0.0153693
isotig29798	7.42931	5.24802	6.31192	5.91849	5.51845	4.98001	5.59406	5.34688	6.17809	5.37442	5.66857	4.94446	4.98639	5.61301	5.22192	5.17875	0.619048	0.0468466
isotig29904	9.00636	9.36955	9.94198	8.27297	10.2593	7.39692	8.55055	8.15377	7.43843	10.0868	10.0237	9.39669	7.18746	10.0583	8.13577	9.55584	1.06294	0.039735
isotig30246	8.84831	9.38447	9.15354	8.59039	8.2702	8.00691	8.88782	7.7042	8.56139	7.75329	8.81922	7.68757	7.61779	9.36272	8.28711	8.97032	0.737473	0.00930828
isotig30884	9.69628	8.6286	10.0189	10.8297	8.93303	8.61498	9.62866	8.10416	10.4895	9.77781	10.1087	9.8958	8.91591	10.9035	9.64939	10.4919	0.816816	0.0446925
isotig31040	8.08071	8.07102	7.93937	8.14376	7.29747	5.25394	6.76905	7.52564	7.43843	5.02032	8.00954	7.07247	4.73138	7.93882	6.89954	8.0271	1.27414	0.0207863
isotig31645	10.4255	10.5899	10.7809	10.1071	10.415	9.4461	10.7178	9.7087	9.87382	9.17643	9.76349	9.37496	9.24877	10.1789	10.0903	10.254	0.641716	0.0077412
isotig32030	6.00187	6.70327	6.47843	6.02512	6.12524	6.97075	7.16756	7.37252	7.54363	7.35474	6.51254	7.11545	6.70564	6.16954	7.1887	6.49584	-0.747317	0.000766091
isotig32081	6.52954	5.37115	5.75742	5.91849	5.47615	5.08188	5.65247	5.45349	4.18845	5.51171	5.57865	5.07922	5.19292	5.75658	5.02271	5.20676	0.621815	0.00786559
isotig32280	9.24736	8.34684	9.17472	9.04186	9.48396	8.17451	8.88148	9.26039	8.00147	9.28109	9.53329	8.05822	8.17404	10.1369	9.74022	8.81472	0.659691	0.0364343
isotig32337	8.3931	5.27483	6.84748	6.29001	5.72879	4.87892	5.50501	5.16659	6.30098	5.8772	6.0861	5.18557	5.25275	5.8772	5.32669	5.2663	0.841305	0.0471075
isotig32353	7.37089	5.60932	6.69055	6.55498	6.08543	5.21745	6.12071	5.98807	6.87832	6.67838	6.53559	5.07922	5.17285	6.6175	5.45349	5.54281	0.680171	0.0455928
isotig32471	8.30126	8.1826	8.79283	8.21801	9.16529	7.76991	8.70275	7.89109	6.77029	7.46303	8.23247	7.51237	8.66432	7.8871	7.93477	7.73214	0.605433	0.0352594
isotig32630	7.24113	5.40929	6.56772	5.76946	5.6605	5.31367	6.43432	5.98807	6.17809	5.86135	6.04188	5.2806	5.17285	6.38507	5.38866	5.30941	0.602111	0.0322647
isotig32689	8.55607	7.92293	9.10786	8.87309	9.38696	9.01475	9.155	8.1017	7.29575	8.51328	9.14596	7.75882	8.8777	9.05565	8.93984	8.10006	0.619486	0.0354527
isotig32751	8.50932	8.84924	8.74896	8.78273	9.10855	7.64845	8.96865	7.82602	7.74827	8.12515	8.72759	8.12676	7.94496	9.43751	8.76858	8.62352	0.733676	0.00182581
isotig32796	7.65707	5.15585	6.05645	6.06017	5.78876	5.19292	6.23514	5.93578	6.48294	6.06383	6.23566	5.21745	5.32669	6.19873	5.4213	5.64558	0.635101	0.0390023
isotig32891	5.61117	6.43947	5.80678	5.76946	5.83238	6.57899	5.79179	6.98252	6.63267	6.23805	6.10869	6.74668	5.77828	5.86445	6.62727	5.82083	-0.677299	0.000223678
isotig33252	11.0658	10.6007	11.1173	10.827	11.1849	9.47046	11.119	9.70078	9.80349	10.5479	10.9635	10.8423	10.2166	11.3978	11.0557	10.8905	0.790954	0.00232096
isotig33412	5.91787	5.17035	6.1622	5.91849	5.62297	5.12948	6.95526	5.34688	6.15406	5.55214	5.69626	4.86962	5.03294	5.75658	5.10908	5.17875	0.60548	0.0199208
isotig33858	11.5107	10.7554	11.4202	11.5631	11.7171	10.1079	10.4574	10.5086	11.1838	10.8963	11.447	10.4817	11.1721	11.5575	10.4926	11.0469	0.640189	0.0054288
isotig34060	9.86737	10.471	9.71705	9.27717	10.0203	10.5693	10.7037	12.2588	10.5395	10.4855	10.1148	10.0293	12.248	10.1653	10.8662	10.9639	-0.829755	0.0342557
isotig34207	8.60111	8.28632	8.79155	8.10825	8.9757	6.64031	7.95771	7.96079	8.94154	7.54266	8.91992	8.09512	7.42787	8.87338	8.92443	9.3373	0.718237	0.0408736
isotig34593	8.72572	6.42318	7.73309	7.43087	6.21674	6.22918	6.82747	7.14977	7.29575	6.65855	7.03815	5.85237	5.68432	6.99209	5.78222	6.30467	0.774184	0.0497912
isotig34641	7.04343	5.394	6.79352	5.91849	5.75241	4.77551	5.15332	5.25748	5.93799	5.24802	6.13026	4.88916	5.19292	6.14726	5.10908	4.86384	0.749799	0.0214169
isotig34708	5.71808	6.84279	6.91599	6.42863	7.9699	4.98001	5.94166	5.50699	5.64558	5.02032	7.08842	6.59246	5.41035	6.95308	6.61452	7.05532	0.932256	0.0232386
isotig34794	11.4713	11.2098	11.8065	11.7513	12.5815	10.2943	11.1339	10.3186	10.9982	10.2967	11.7168	10.927	10.9023	11.5281	11.438	11.3745	0.872399	0.00133634
isotig34937	5.75157	6.04059	4.76608	5.93652	4.62877	6.47443	5.70551	5.89357	4.69123	6.53052	4.48793	6.30915	6.16346	6.14726	6.03114	5.03167	-0.709849	0.0370042
isotig35707	9.73478	9.71678	9.3122	9.28109	9.49485	10.1571	8.66421	10.7315	10.3572	10.7338	9.59871	9.50915	10.1255	10.0245	9.55623	9.8808	-0.61202	0.0180656
isotig35935	9.23477	5.72625	8.22375	8.32233	8.6521	5.55693	8.5803	8.07387	5.31141	8.47096	8.61366	5.22192	5.25275	9.43615	9.32677	8.45061	2.0716	0.00491326
isotig36049	7.77445	5.506	6.37463	6.63675	6.14976	5.21745	6.20119	5.98807	6.0861	6.02976	6.19458	5.07922	5.1365	6.08154	5.0665	5.22192	0.815655	0.0160839
isotig36101	12.6982	12.4399	13.0626	12.7271	13.109	10.645	13.0044	11.4999	12.9467	10.7199	13.0422	12.0871	12.554	12.8139	12.3915	13.034	1.02593	0.00523816
isotig36894	8.77091	9.21851	9.8138	9.201	8.83608	9.85142	8.12402	7.93403	10.6051	9.81084	8.04428	9.45271	11.2084	7.47283	8.84783	8.46114	-1.0256	0.0360409
isotig37009	9.59801	9.80188	10.7367	10.1973	10.6187	9.43537	10.4029	9.61401	8.9146	9.8461	10.9908	9.73404	9.71104	10.5689	10.8273	10.088	0.664628	0.0161306
isotig37175	8.51808	8.39324	8.38118	8.06194	9.1411	9.69119	9.22546	9.91164	8.92355	9.6886	8.09661	8.76812	9.28651	7.97967	8.15377	7.86561	-0.69337	0.0333941
isotig37418	5.51665	5.70766	6.09637	6.3041	6.66078	4.80092	5.79179	5.16659	5.71068	4.92603	6.16465	5.88027	6.12524	6.55354	5.97192	6.02276	0.602665	0.0167654
isotig37708	4.62877	4.94314	5.11914	5.03294	4.88504	7.51681	5.03167	7.27117	4.62877	7.12789	5.16183	4.62877	7.93246	4.77269	4.92735	5.03167	-1.16408	0.0414878
isotig38124	12.8345	12.7747	12.8345	12.7535	12.5562	11.3484	12.7009	12.0792	12.8159	11.2134	12.8107	12.5033	10.9547	12.8644	12.8131	12.5756	0.678441	0.029559
isotig38370	4.93621	5.14133	4.93031	4.84715	5.04995	5.99368	4.77551	5.90972	4.87116	6.04592	4.86808	5.02032	5.98315	4.90822	4.97729	4.67854	-0.618574	0.00608688
isotig38404	6.39307	6.58785	7.19976	5.76946	6.66523	8.14623	7.44982	7.43609	7.12079	7.49449	6.47494	6.69011	7.25151	6.43739	7.67913	7.05532	-0.620151	0.0329167
isotig38616	7.51951	6.05452	6.61612	7.09107	6.67357	5.52787	6.67794	6.48294	7.08445	6.46894	6.67706	5.65007	5.75157	6.66916	5.95086	6.12136	0.63432	0.0169197
isotig38791	7.28018	7.03523	6.52954	7.1924	7.13334	9.39529	8.16355	8.69554	6.74294	8.72092	7.3185	8.42991	9.53222	6.53052	7.46647	7.22526	-1.08065	0.020651
isotig39065	4.57687	4.73138	4.83091	4.7837	4.78859	7.07481	4.75327	6.73412	5.38454	4.92603	5.51171	5.14133	6.21849	5.31997	5.53817	5.05773	-0.765765	0.0335055
isotig39372	11.0236	10.7324	11.288	10.7364	11.1145	9.8885	10.7096	9.65653	10.8679	9.48733	11.0548	10.0831	10.1846	11.1255	10.8725	10.833	0.764066	0.00237586
isotig39551	7.9802	5.30375	7.31596	6.48244	5.93725	5.64138	5.96002	5.98807	6.5994	6.23805	6.24621	5.30489	5.34159	6.1028	5.6184	5.91849	0.738481	0.0354105
isotig39774	8.73029	8.31237	7.80077	8.47375	7.51865	8.87741	7.95771	10.0966	9.00636	9.61938	7.49599	8.74235	8.65792	7.7635	8.5661	8.19235	-0.993184	0.00194285
isotig40073	6.55498	5.29165	7.31596	6.81238	5.13906	5.23101	5.45349	6.5521	4.76608	4.86808	7.71067	5.11169	4.65029	7.56008	5.38866	7.63059	1.53971	0.00217156
isotig40494	6.41824	5.53914	6.5521	7.87802	6.20119	5.03294	5.18557	5.16659	6.06509	4.86808	5.21987	4.98001	5.7238	8.3054	5.10908	7.04071	1.28955	0.00880966
isotig40500	5.18465	6.05452	5.11914	5.09206	6.13283	6.91822	5.32669	5.54556	5.85847	6.40252	5.8308	6.21849	6.70564	5.13297	5.25748	4.922	-0.77747	0.00726465
isotig41252	5.11169	6.58785	6.7442	5.41857	6.55498	8.40798	6.19634	8.4097	7.22346	9.09237	6.65944	8.0971	6.2474	7.29317	6.64031	7.08511	-1.20533	0.0201116
isotig41304	4.86229	6.22685	5.17035	4.87757	4.83792	6.21849	4.8154	5.56321	4.90822	5.82632	4.78859	5.78468	5.41035	4.87757	4.90878	5.35109	-0.658266	0.0045914
isotig41347	7.45676	5.30375	7.18931	5.62297	5.34799	4.85496	6.14503	5.41088	6.21674	5.32669	5.77828	5.03294	5.25275	5.65873	5.38866	5.22192	0.704201	0.0491921
isotig41514	10.9658	10.6849	10.8103	10.862	10.2714	9.48667	11.0033	9.61401	11.3663	9.53694	10.7622	10.1389	9.45181	10.7036	10.6676	10.5809	0.626551	0.0343871
isotig41677	7.70117	5.90081	6.81238	7.03935	6.43484	5.62645	6.29681	6.60172	7.03729	6.74294	6.56724	5.48779	5.61393	6.53875	5.67158	6.26365	0.621461	0.0395295
isotig42225	5.57407	5.68432	5.88771	5.80839	5.53255	7.64845	6.2769	6.27344	6.3749	6.76246	5.92389	6.75295	6.64881	6.26307	6.47194	5.71224	-0.704808	0.00639179
isotig42685	9.28159	8.23007	9.50658	8.83376	9.63134	8.32851	9.23447	8.42106	8.97579	8.56746	8.86528	7.5423	8.43011	9.25025	8.76858	8.72498	0.758046	0.00133585
isotig42691	4.96908	6.31702	6.23514	5.80839	6.01491	6.0861	5.18557	7.22737	8.24308	7.97958	6.48595	6.60264	5.92932	7.48973	6.82827	5.86445	-0.895017	0.0464888
isotig42694	7.0211	5.34577	6.5521	5.72625	6.34023	5.36595	6.0861	5.58336	5.93799	5.67587	5.80517	5.20064	4.97196	5.91414	5.30831	5.22192	0.659646	0.0102268
isotig43392	5.27191	5.77028	4.67533	5.06245	4.86384	6.00389	5.0446	6.22091	5.38454	5.35109	4.73431	4.94446	6.33856	4.95537	5.99297	5.78876	-0.701268	0.00515094
isotig44109	7.92376	8.38382	9.95383	9.24186	9.7105	7.63332	8.78947	8.18508	9.5979	8.60853	10.1617	9.14118	7.2767	9.83132	9.60816	9.88962	0.883417	0.0465246
isotig44294	6.56867	8.55175	5.91638	7.86677	5.78876	8.96266	8.12773	7.87313	5.11169	9.59391	6.04188	9.62078	8.50771	8.83035	9.17799	5.97479	-1.53554	0.0375763
isotig44573	5.59179	4.94314	6.04729	5.91849	5.22192	4.90822	5.80517	6.25443	5.88694	5.24802	6.23566	4.91084	5.1365	5.91414	5.08941	6.84709	0.650506	0.0185137
isotig44997	7.95844	8.15163	8.78799	8.52911	8.54995	5.8772	8.4376	7.37252	7.468	8.40731	8.59751	8.25213	7.35295	8.87338	8.28205	8.28892	0.857387	0.016126
isotig45692	6.36522	5.69626	5.5843	6.24449	5.394	6.73264	5.25841	6.39697	7.13174	6.97432	5.41035	5.54459	6.25558	5.58336	5.74763	5.80598	-0.604203	0.0346254
isotig46201	7.12725	5.27483	6.0861	6.23095	5.69626	4.98001	5.07922	5.50699	5.99226	5.32669	5.81777	5.00393	5.09206	5.91414	5.24355	5.30941	0.605095	0.0293052
isotig46514	6.30467	6.62499	7.08511	6.60217	6.16779	9.10602	7.14118	8.26728	8.57381	8.75482	6.87432	7.91033	7.83583	7.76754	7.72566	6.95635	-1.23745	0.00194243
isotig46591	5.91787	6.25206	6.48645	5.59964	5.95712	7.11464	5.94868	7.21923	7.08445	6.63448	6.65061	6.26829	6.60951	6.2197	6.8595	6.16954	-0.636569	0.00310734
isotig47345	8.77091	7.75976	7.74764	8.11754	7.72032	9.30316	8.11948	10.6565	8.62826	8.48241	8.11754	9.54625	8.69777	6.56914	8.84209	8.44422	-1.03868	0.0167645

## Sheet: 18WAP
Isotig	2_5_24	2_5_25	2_5_26	2_5_32	2_5_39	2_6_23	3_5_49	3_5_53	3_5_59	3_6_42	4_5_64	4_5_71	4_6_70	5_5_87	5_5_93	6_5_104	H/L	p-value
contig17618	7.81059	9.2253	8.81197	7.72694	9.55439	8.77709	7.82709	9.30563	9.22331	7.94842	9.36185	9.49895	9.15733	7.92782	9.51194	7.97819	-0.70614	0.0453496
contig28266	9.49358	8.74163	8.79404	8.95894	8.78932	8.56379	10.4244	8.56515	8.27906	8.81157	9.52551	8.31695	8.82492	9.9569	8.47679	8.9697	0.791565	0.00328024
contig49870	6.01528	6.85319	7.59054	6.47137	7.17979	6.60833	6.40843	5.55258	5.37229	5.74387	6.79864	5.56468	6.26763	5.67968	5.60682	6.70082	0.659396	0.0401419
isotig00029	11.2566	12.3284	12.2347	11.8516	11.1152	12.4819	11.8604	12.1346	12.0387	12.2953	12.4792	12.4819	11.8186	10.5751	13.2971	11.4304	-0.759156	0.0140186
isotig00927	13.6324	15.0446	15.7159	15.0446	13.7718	15.6411	14.8422	14.7878	15.1299	15.3568	15.3501	15.8676	15.5878	14.1147	15.2396	14.8522	-0.666418	0.0395535
isotig01097	8.04523	8.21396	5.46072	8.68269	5.4347	7.75099	7.62242	7.77274	8.00284	8.37614	5.50219	8.20498	8.28631	7.45327	7.91171	5.45855	-1.35749	0.0157211
isotig01744	14.039	5.82513	14.0662	14.3478	13.996	13.8739	14.307	14.6507	14.6118	5.84229	14.2372	5.95753	14.3617	15.034	6.07286	14.025	4.10704	0.0226412
isotig02171	6.41849	7.50982	7.62558	6.29838	7.67032	6.49221	6.63085	5.7532	5.66058	5.53015	6.9043	5.50938	6.33717	5.79245	5.76705	6.95127	0.716509	0.0492144
isotig02300	11.9947	10.8441	10.0705	11.3526	11.7649	11.6111	10.9446	10.1637	10.2254	10.2253	11.2575	10.4137	10.4829	11.7964	10.5174	10.9502	0.705989	0.023176
isotig04076	8.15158	6.43747	7.9655	7.84589	7.75595	7.27619	8.23674	7.35624	6.83685	8.29489	8.30906	7.16362	6.77711	7.13955	6.97617	6.94736	0.654135	0.0267203
isotig04836	9.43392	7.27619	8.2876	8.52869	7.82798	7.496	9.21912	7.92774	7.54704	8.27884	8.34259	7.51093	7.8458	8.14651	7.61534	7.89117	0.772465	0.00537723
isotig06484	8.36343	7.05783	7.30388	7.50582	7.19085	6.94537	8.72463	7.77753	6.98124	7.71894	7.86197	6.99891	7.07118	7.98752	6.98524	7.60622	0.62601	0.0140308
isotig07193	9.64903	9.68205	7.93665	9.18862	8.3467	10.3247	7.55712	9.42516	9.57641	9.70571	8.95283	9.17603	9.9354	8.75729	9.77264	8.61266	-1.07465	0.00126269
isotig07341	8.77377	9.24253	7.8814	8.46708	7.88377	9.27782	8.20291	8.99941	8.51205	9.38831	8.53781	8.58902	9.07537	8.38008	8.71315	7.97542	-0.711929	0.000751751
isotig07851	6.05105	7.58664	5.72108	6.39392	5.74471	7.5786	7.07711	6.37665	6.51971	8.4779	5.85996	6.65517	6.51474	6.60971	6.72043	5.67548	-0.912099	0.012557
isotig08006	5.74591	7.04419	5.94894	6.35248	6.0073	7.30781	6.60833	6.19256	6.73913	7.83809	5.87886	6.88394	6.81187	6.90543	6.97217	6.0457	-0.787099	0.00292077
isotig08460	11.2621	12.8327	11.8091	13.2313	11.4284	12.6258	11.5343	12.5674	12.3952	12.7851	11.6556	12.5329	13.2381	11.0847	12.3195	12.2948	-0.874527	0.00518179
isotig09341	8.3855	5.74471	6.23924	8.10489	6.38669	5.60552	8.79292	6.48459	5.55667	5.80188	6.94437	5.81931	5.82513	5.87995	5.55859	6.01388	1.29388	0.0087019
isotig09718	8.41926	6.09406	6.29402	7.58699	6.42386	5.93957	7.9221	5.82433	5.97539	5.73356	6.97474	5.62451	5.83993	6.13775	5.74471	5.85568	1.10479	0.00514583
isotig10605	7.33275	6.6416	6.64841	6.93487	6.77212	6.9011	7.72527	6.68962	6.46134	6.35469	7.24878	6.20367	6.39046	7.68375	6.25441	7.17948	0.703567	0.000706135
isotig10647	8.17517	9.24548	9.26036	9.97277	8.28717	9.74345	8.86998	9.37461	9.44393	9.66864	8.8993	10.3015	10.057	9.62551	9.71403	9.08733	-0.671372	0.0176803
isotig12144	7.86495	8.48626	8.93269	8.05684	8.32964	5.36967	8.62694	6.95236	8.18636	5.65732	8.9038	8.70919	5.3284	8.57494	8.76695	8.50934	1.29283	0.0371393
isotig13498	9.52295	10.0159	10.7235	10.8578	9.71588	10.2655	9.86626	10.2521	10.7316	10.6401	9.77864	11.5008	10.7277	9.26435	11.4975	10.4682	-0.679197	0.0315808
isotig15409	10.9028	10.8827	10.7497	10.7571	11.2005	12.4056	11.1238	10.793	10.6426	12.7686	11.0407	11.105	12.5346	10.3129	10.9944	9.94875	-0.76128	0.0465449
isotig15548	5.6915	6.72697	6.72134	6.79059	6.35193	7.79596	6.36128	7.66925	6.89934	6.40949	6.33717	6.757	7.596	6.17492	6.80578	6.56481	-0.708279	0.00647258
isotig15792	9.28673	8.5553	8.59546	8.93931	8.79861	7.72348	8.94538	7.21252	8.64741	7.70561	8.43824	8.66481	7.08946	8.56923	8.47346	8.84834	0.793657	0.00682004
isotig16320	7.78313	5.89678	6.37882	6.92686	6.26763	5.92425	7.39693	5.80032	6.03444	5.47463	6.71544	5.46876	5.59619	5.94385	5.50938	5.95009	0.957251	0.00181989
isotig16545	9.34165	8.40586	8.52652	8.81926	8.70748	8.40259	10.0065	8.55789	8.05372	8.69701	9.34482	8.42606	8.55542	9.72884	8.31787	9.03574	0.761795	0.00149027
isotig16595	6.98453	7.66925	7.08731	8.18434	7.35459	8.13932	7.36107	8.21784	7.67231	7.75284	7.40994	7.6276	8.13293	6.12038	7.82984	7.32228	-0.652186	0.01026
isotig17306	8.40138	6.91326	7.08284	7.7183	6.91706	6.72043	8.27091	7.71256	6.70844	6.87225	7.33072	6.0719	5.82513	6.56867	5.50938	6.55784	0.814297	0.037867
isotig17406	9.35755	8.6968	7.74414	9.36782	7.91181	7.66	8.17517	7.12382	7.47692	7.58339	7.93868	7.77119	7.78648	8.22186	7.59405	8.28544	0.663728	0.0301376
isotig17724	7.48352	6.22998	6.71587	7.34427	6.59949	6.57754	7.61035	6.57822	6.20632	6.02143	6.95751	6.05552	6.49371	6.28654	6.30177	6.48383	0.627109	0.00552014
isotig17856	9.42835	8.31113	8.7728	9.02733	10.2065	9.10672	9.10186	8.92337	8.8816	8.71804	9.12856	9.06732	8.63998	10.4485	8.19893	9.57211	0.729863	0.00881784
isotig18371	7.00285	6.6416	6.5588	5.92456	6.78755	5.67548	6.85397	5.86938	6.3019	5.67637	6.79575	6.74872	6.0719	7.83651	6.84106	7.04453	0.622264	0.0272439
isotig18658	6.96723	9.30738	8.94371	8.84643	8.72683	9.4928	8.35811	8.76118	8.80828	8.1701	8.74456	9.16021	9.88658	7.70232	8.81324	8.76689	-0.667962	0.0483283
isotig19019	7.76215	6.71243	7.06162	7.53356	6.80578	6.57754	8.2918	7.1987	6.64041	6.28654	7.36643	6.20998	7.06398	6.39177	6.25441	6.56962	0.604842	0.0363231
isotig19349	8.85461	5.52353	8.21169	8.88775	8.83695	8.52296	7.96612	6.65249	5.59302	8.40586	8.60014	8.30493	8.47485	7.60884	5.58571	8.73829	1.33013	0.0257325
isotig19804	9.11738	9.3186	9.2845	9.45884	9.37032	7.35701	9.10975	8.26432	9.26914	8.85268	9.01378	9.19925	7.20016	9.05246	8.96575	9.30697	0.660885	0.0497759
isotig19812	11.265	10.2807	10.3169	10.6574	10.6045	10.19	11.5508	10.401	10.3249	10.6124	11.0473	10.2775	10.3337	11.1733	10.3147	11.2808	0.645142	0.000921859
isotig19997	7.2278	7.3359	7.74677	6.83645	7.496	5.62218	7.45559	5.9676	7.00782	5.49883	7.60367	7.04419	6.12844	7.69499	6.83245	7.32601	0.993733	0.00257173
isotig20012	7.14981	6.98346	8.34474	6.88356	6.9975	8.31455	7.22086	7.93454	8.3281	8.52739	7.47595	7.8373	7.92108	6.50154	8.12738	7.62444	-0.721924	0.0142061
isotig20290	10.6182	10.8616	8.93204	10.8351	8.5842	11.3687	8.09784	10.8753	10.7939	11.5879	8.55789	11.1596	10.935	10.7685	11.2299	8.93991	-1.68478	0.00109043
isotig20344	8.45151	5.89678	6.23293	7.2368	6.35867	6.07916	7.28728	5.9676	6.08715	5.81102	6.54792	5.89164	5.8321	5.97498	6.36982	5.99436	0.768648	0.0254271
isotig20396	9.94713	11.2624	11.1649	10.1053	10.584	11.0128	10.628	11.2915	11.6312	11.8298	11.9769	11.0754	11.009	10.5593	11.3115	10.3336	-0.640556	0.0231865
isotig20690	8.29741	6.8214	7.12479	8.47283	7.16652	7.06775	8.06696	7.81019	6.69771	6.23924	7.90294	6.0073	6.15454	7.07769	5.86831	6.71171	1.0193	0.00757232
isotig20697	9.63153	9.4235	9.46339	9.2577	9.73919	8.5325	9.33239	9.00733	9.11187	8.89062	9.47291	9.15658	8.49338	10.0067	9.26997	9.86276	0.610102	0.00112873
isotig21062	5.46175	6.20055	6.34776	6.14663	6.17142	7.97212	5.89239	6.38777	6.31462	7.85202	6.73316	7.07269	8.49764	5.76705	7.65108	6.67407	-1.09428	0.0068799
isotig21272	8.64096	6.3161	6.5588	8.00781	6.83205	6.49221	7.71439	6.90242	6.03444	5.73356	7.05148	5.71855	5.65553	6.18295	5.88645	6.14916	1.04979	0.0103448
isotig21284	6.36272	7.37557	7.43402	7.20902	7.282	8.25585	6.88878	8.46765	7.37877	8.23674	7.48895	7.37931	7.79888	7.06398	7.51762	7.53202	-0.643612	0.00888547
isotig21405	9.69959	7.12213	7.82472	8.94119	7.62013	6.77231	9.87943	7.75368	6.8635	6.07065	8.42336	5.87579	6.27987	7.118	6.45694	6.6789	1.62381	0.00368426
isotig21526	6.89228	7.269	6.78127	7.0389	6.90859	7.8373	6.65249	7.62558	6.96284	7.94842	6.67627	7.118	7.52245	6.672	7.13707	6.97474	-0.603014	0.000639039
isotig21538	8.26951	9.40548	9.07176	9.44894	8.98329	9.93898	8.61023	9.61975	9.4147	9.30787	9.09966	9.59389	9.87438	8.47091	9.48528	9.03574	-0.706289	0.000555365
isotig22109	7.65516	6.67671	6.74237	7.10686	6.82623	6.89323	8.24615	6.89304	6.55254	7.07034	7.40646	6.50402	6.71085	7.71022	6.46339	7.21601	0.643166	0.00483575
isotig22350	11.2724	9.87052	10.7853	10.1304	10.3586	8.89351	10.1176	9.63932	9.47203	10.6811	10.6722	9.43431	8.38443	9.79762	10.7674	10.3807	0.796525	0.0300972
isotig22489	8.78701	7.11012	7.55864	7.78809	7.15606	6.99714	8.44762	7.27757	6.98124	6.39904	7.63848	5.84504	6.55254	6.76729	5.86831	6.50402	0.952025	0.0138469
isotig22505	8.01955	7.62726	7.88396	7.46384	7.96108	7.14298	9.34067	6.98506	7.38811	8.14651	8.87757	7.97613	8.0662	9.4301	7.7889	8.28371	0.767417	0.0220914
isotig22537	9.83741	8.83918	9.46151	9.07151	10.2701	8.6302	9.09281	8.88651	8.64573	8.47078	9.32118	9.42196	7.68917	9.50627	9.84841	9.82803	0.74461	0.0152635
isotig23727	8.59375	8.82678	9.53918	7.74661	9.36144	9.48559	7.91692	9.66239	9.20905	9.05237	9.30322	9.6619	9.34764	7.79735	9.05639	8.68035	-0.670412	0.0321857
isotig23861	9.18203	8.12277	8.22487	8.63342	8.35474	8.10375	9.92597	8.51226	7.87633	8.44521	9.27044	8.02966	8.37873	9.69311	8.07055	8.97428	0.83995	0.00255267
isotig24032	7.92423	8.64635	7.19355	9.09158	7.52682	8.51138	7.48724	8.01557	8.3255	8.27229	7.05148	8.30943	8.83636	8.18713	8.20053	7.44172	-0.651707	0.0208788
isotig24130	8.26218	9.65423	8.73977	8.97283	9.14865	9.83991	8.14896	9.88356	9.59179	9.40756	9.06208	9.3382	9.80609	10.1796	9.38577	8.37873	-0.751787	0.00803332
isotig24268	9.00941	6.26416	6.86034	7.86082	6.80578	6.43695	8.04838	6.74082	6.3563	6.96749	7.16778	5.89164	6.35469	6.39177	5.96145	6.38477	0.944445	0.0170344
isotig24447	8.04523	6.69112	6.65815	7.37761	6.69112	6.57754	7.73704	7.05589	6.44454	5.86335	6.96248	5.97426	5.97682	6.74152	5.85797	6.47646	0.781015	0.00879356
isotig24518	12.2707	11.5433	10.8742	11.6643	8.53961	11.8088	10.9357	11.9637	11.8973	14.1907	9.99897	12.3718	11.3038	11.9748	13.809	9.27134	-1.66985	0.0147718
isotig24844	12.0458	13.3091	12.2768	13.09	11.009	13.4001	12.9387	12.6343	12.2697	13.7883	12.3326	13.22	13.0291	10.4209	12.8012	11.518	-1.10249	0.00952937
isotig24911	7.10326	5.92202	6.46828	6.60088	6.39231	5.85102	6.79453	5.92085	6.01695	5.60061	6.42881	5.55667	6.01528	5.9017	5.55859	5.8317	0.634936	0.00182953
isotig24924	12.4039	10.6623	10.9486	11.5309	10.7127	10.7752	12.4268	11.0921	10.4022	11.4799	11.5221	10.7014	11.0314	11.7536	10.8681	11.2931	0.69739	0.0134806
isotig25114	8.20506	7.64872	7.38466	7.77835	7.27856	7.04343	8.40489	7.80531	7.14178	7.03626	7.35487	6.66959	6.37882	7.55029	6.23178	6.90167	0.612832	0.0362715
isotig25273	7.70102	6.96471	7.23178	7.30274	6.97073	6.95091	8.44104	6.41247	6.7483	6.59263	7.50619	6.86909	6.49773	7.47595	6.72624	7.27255	0.76749	0.000547721
isotig25484	10.1726	8.05701	8.55203	9.12569	8.38091	8.31455	9.51463	8.74514	8.00492	8.80899	8.59062	7.70102	8.37873	8.47091	7.74135	8.16399	0.652455	0.0369054
isotig25659	12.501	10.3495	10.982	11.3458	10.5387	10.5761	11.8992	10.9982	10.1826	11.1017	10.9752	10.2085	10.6332	11.2374	10.2905	10.8677	0.750802	0.0107542
isotig25663	9.31233	8.20185	8.32894	8.78711	8.60617	8.09028	10.5023	8.34419	7.71216	9.13281	9.40111	8.44255	8.72646	9.40528	8.51175	8.55003	0.716402	0.0268653
isotig25735	9.6936	8.65179	8.67578	8.86982	8.23104	8.5459	8.9741	8.83349	8.42993	8.18403	8.45834	6.99556	7.81221	8.51468	7.43517	8.38064	0.61374	0.046045
isotig25923	8.01955	8.10759	7.46333	7.95159	7.44706	9.22164	8.55892	8.65965	8.73956	8.91436	7.57198	8.42402	8.8473	7.25286	8.19098	7.82599	-0.876727	0.000605231
isotig26471	11.1055	11.4274	11.6353	10.6063	11.3993	12.4956	12.2351	12.747	12.3406	12.3195	11.5703	12.0897	12.2157	11.4139	11.8141	11.6338	-0.731265	0.00501194
isotig26836	9.1999	7.59887	7.62558	8.73275	7.99669	7.41969	10.2116	7.64793	6.91139	8.10489	8.89278	7.4621	7.40469	8.65416	7.35597	7.84491	1.15661	0.00277699
isotig27054	8.26951	8.59293	7.72369	6.61185	7.99008	8.51138	7.68755	8.75659	6.67671	9.01846	6.34218	8.48082	8.41404	6.25323	7.93958	7.74624	-0.970772	0.0229431
isotig27061	10.9385	10.7865	10.5458	10.6392	10.82	10.2646	10.5604	10.0378	10.3016	9.89043	11.0724	9.95255	9.98783	10.8676	10.2138	10.9823	0.623883	0.00018552
isotig27218	8.37819	7.08731	8.45905	8.45873	9.02009	8.46272	8.14523	8.02595	8.17103	7.89117	9.35326	8.38747	7.72548	8.33168	7.50421	8.50934	0.675029	0.00741052
isotig27251	9.69653	9.01162	9.16658	9.03125	9.52849	7.59405	9.32362	9.23476	9.09477	7.87339	9.38422	8.81405	7.02518	8.66599	9.01463	9.2201	0.794294	0.0247877
isotig27475	7.91532	9.28443	8.80273	9.70216	8.24561	9.69891	8.2129	9.40674	8.37655	10.3387	9.03036	8.8548	10.7305	7.8154	8.87821	8.43876	-0.925696	0.0212136
isotig27481	9.08076	8.49005	9.3964	9.31026	9.31595	8.36411	9.26253	6.65249	8.87972	8.00414	9.37848	9.03885	7.77774	8.55251	9.09158	8.65466	0.831606	0.018018
isotig27925	7.94269	8.10759	8.02147	8.07382	8.31653	6.36761	7.6276	6.2182	7.9562	6.05552	8.32824	8.12882	5.98453	8.06115	8.33133	8.20352	0.928153	0.0303714
isotig27984	7.97542	8.20705	7.94324	8.08016	7.73348	6.3585	8.2129	6.0457	7.76274	6.26292	8.01418	7.84324	6.73401	7.96037	7.99309	7.94204	0.831816	0.019946
isotig28672	9.99754	8.79792	8.85706	9.12832	8.75691	8.72413	10.1487	9.05295	8.50914	9.06588	9.45163	8.31985	8.66218	9.54505	8.35211	8.95477	0.669481	0.00662876
isotig28936	9.58935	9.5652	9.17405	10.5214	8.51683	9.11498	8.46771	9.89419	9.57013	11.7036	8.91338	10.0739	10.1076	8.17641	10.1282	9.29983	-0.937357	0.026717
isotig29135	6.44454	6.20998	6.42465	7.78809	6.02282	5.33302	6.74279	5.73356	6.23293	5.89375	6.22998	6.39827	5.4726	7.3176	6.32287	6.18481	0.69479	0.0180816
isotig29222	9.11012	8.38881	8.91497	8.44579	9.0377	7.94269	8.90422	8.51226	9.08388	8.23674	9.10954	8.76731	7.27488	9.16508	8.61985	8.97818	0.604898	0.0126799
isotig29440	8.07708	6.58509	6.71587	7.51167	6.74788	6.39937	7.8322	7.00817	6.16269	6.05552	6.9043	5.85996	6.0719	6.31406	6.11135	6.03444	0.735429	0.0226328
isotig29475	14.0136	12.0967	12.8532	13.6456	12.5275	11.9009	14.7803	12.4855	12.0564	11.46	13.4902	11.3504	11.82	12.5674	11.7639	11.8662	1.35126	0.0019796
isotig30052	7.48352	7.52694	7.51007	7.08342	6.85697	8.26491	7.37476	7.83875	8.34851	9.55534	7.16071	7.70102	8.18907	8.81739	7.76576	7.55205	-0.668927	0.047617
isotig30110	7.03702	6.68495	6.85319	7.29643	6.86544	5.79245	7.91181	6.48459	6.791	6.75089	7.86697	7.19155	6.88878	7.28924	7.27757	7.5806	0.604865	0.0155703
isotig30691	8.20506	6.38602	6.94908	7.20902	8.07449	6.85241	7.19702	7.12382	7.55261	6.17242	7.65504	7.0187	6.43851	7.14362	7.65393	7.62444	0.60742	0.0299517
isotig30868	7.5086	5.60061	6.54695	7.29068	6.56045	5.67548	7.6935	6.07286	5.6252	5.6109	7.07561	5.97426	5.91862	5.74471	5.67704	5.74257	1.00101	0.00262379
isotig30907	5.71902	7.54229	7.40535	6.74237	7.51299	7.40181	6.51921	8.17149	7.29701	6.95091	7.01775	7.4587	8.4681	6.43329	7.01287	6.85969	-0.761689	0.0154492
isotig31011	8.80489	9.39773	7.94769	10.0999	8.14786	10.4829	9.10186	9.76841	8.81632	9.35254	8.16705	8.75903	10.7079	8.93945	9.19456	8.00843	-0.90778	0.0257261
isotig31040	8.80013	8.32521	8.48266	8.50609	7.45062	5.77488	7.68243	7.16793	7.56254	5.54036	8.41919	7.63277	6.04366	8.04038	7.66517	8.31914	1.24851	0.00742792
isotig31167	8.06257	8.71149	7.91272	7.83024	8.09572	8.61615	7.30038	8.8473	7.86917	8.82507	8.08821	8.67197	9.39834	9.11807	8.64895	8.18356	-0.624619	0.0174949
isotig31217	9.10606	7.57198	6.993	8.5684	8.14355	7.67777	8.65733	8.13844	7.46601	7.35404	8.16493	7.4587	7.53979	8.01217	6.91956	7.77774	0.662112	0.021126
isotig31597	11.9919	12.4274	12.3806	11.9748	11.9855	13.2738	12.6249	13.09	12.6998	12.7907	11.6455	12.3206	12.843	11.7806	12.1223	12.3677	-0.601998	0.00501444
isotig31925	12.7686	12.9467	11.9886	12.2565	12.9297	13.6709	11.6213	13.6391	11.8004	13.1903	12.0985	12.1981	14.1623	10.2159	12.2423	12.5222	-0.931114	0.0449208
isotig32280	10.3044	9.18503	9.5107	10.5094	10.3492	8.50271	8.82477	9.6271	9.02819	9.67795	9.93876	8.97958	8.86427	11.1136	10.3378	10.0397	0.798487	0.0246205
isotig32338	7.65516	6.53598	7.30388	7.46927	6.84923	6.72043	7.95076	6.91289	6.96284	7.31867	7.65956	6.77171	7.29643	8.02543	6.80066	7.36561	0.619912	0.00213033
isotig32617	7.84638	7.51844	7.26038	7.12213	7.25256	5.98991	8.03094	6.53403	7.4705	5.98595	7.16778	7.32517	5.94165	8.01894	7.16299	7.17948	0.743742	0.0213665
isotig32622	7.43055	6.06123	6.5588	6.74237	6.27987	5.8945	7.32149	6.78687	6.07286	5.59208	6.69909	5.68813	5.9315	5.87015	5.74471	6.05349	0.647991	0.0160554
isotig32667	8.04523	7.20543	7.12083	7.68298	7.22328	7.26126	8.81926	7.55689	6.81633	7.67328	8.11776	7.00712	7.16024	8.394	6.99608	7.87119	0.699737	0.00782078
isotig32721	7.5086	8.25643	7.40849	7.7549	7.94342	9.1083	7.19702	8.3878	8.0139	8.81886	7.72241	8.13277	9.01718	7.79735	7.67887	7.80642	-0.784436	0.00154697
isotig32754	7.80199	6.22998	6.26087	8.3314	6.53187	5.98991	9.03475	6.11265	5.90696	6.0317	7.91739	5.78792	6.14222	6.17492	5.77718	6.01388	1.26107	0.00837566
isotig32882	5.80896	5.77241	6.65815	6.38099	6.53646	7.44473	6.45279	6.87501	8.55789	7.07769	6.94437	7.96827	6.52491	6.0245	7.2901	6.56962	-0.766893	0.034624
isotig32981	8.18317	9.28967	8.21829	10.245	9.81495	9.79762	7.72527	9.6405	9.85636	9.39521	8.79978	8.80539	10.5678	8.2676	9.83903	8.64242	-0.911875	0.0227853
isotig33135	6.54502	5.98595	5.83993	5.70068	5.76788	5.85102	5.90834	6.31179	5.87015	7.65393	5.74387	6.70082	6.8214	5.67968	6.56458	5.73101	-0.605402	0.0231462
isotig33641	10.3691	9.60749	10.011	9.61374	10.1378	8.48285	9.8644	9.16785	9.65221	9.51472	9.71794	9.46504	8.72808	11.3885	8.5621	9.45906	0.922657	0.00475858
isotig33881	10.154	8.84174	9.27297	9.77279	8.90746	8.69685	10.8831	9.31756	8.11736	8.40586	9.86464	7.61798	8.07648	9.18073	7.73821	8.45325	1.20961	0.00312726
isotig33947	8.04523	8.69877	6.97653	7.8047	6.88224	7.93958	6.92779	7.75368	7.82689	7.5596	7.85656	8.04735	8.12059	7.49392	8.14314	7.13411	-0.621063	0.00897372
isotig33989	10.2848	10.4071	8.97127	8.95051	8.06174	11.1742	8.15254	9.82416	9.58725	11.4452	8.30028	8.63787	11.1559	9.45399	8.83158	9.86019	-1.12848	0.0341057
isotig34048	13.3537	12.4064	12.0926	11.9413	12.7816	13.9541	12.1737	13.6971	12.3876	13.5579	12.3596	12.9629	14.1695	12.291	12.9575	12.99	-0.763678	0.0223465
isotig34123	8.94176	8.07055	9.28673	9.02274	10.4254	8.70068	7.90001	7.78589	8.53047	9.7924	8.922	8.97545	7.39337	10.9576	8.03779	9.88091	1.00632	0.0361132
isotig34257	7.65516	5.98595	5.99959	6.8635	6.02972	5.86831	7.11856	5.84601	5.64681	5.60061	6.17142	5.67284	5.76664	5.81102	5.53444	5.89239	0.70247	0.0129339
isotig34898	11.2086	11.7835	11.5577	12.2119	11.7487	14.7123	11.5405	13.5169	11.1975	14.4919	11.6388	11.9139	15.1001	12.2145	11.7248	11.8171	-1.31289	0.0369859
isotig35935	9.77693	6.18233	8.52338	8.72776	8.8064	5.88071	7.9062	8.21784	6.53107	8.71283	8.87455	6.56677	5.9715	9.59685	9.57846	8.81926	1.67373	0.00815658
isotig36101	12.882	12.8215	13.4861	12.5222	13.3912	11.0892	13.4665	12.3665	12.9368	10.8964	13.4455	12.3983	12.274	12.0617	12.4227	13.3818	0.928974	0.0130839
isotig36894	8.89921	9.87162	9.62574	9.904	9.30861	10.9267	9.28185	11.2176	10.3246	10.2087	9.26725	10.2247	11.4815	10.2117	8.95679	9.84474	-0.858629	0.0186995
isotig37115	8.68269	7.59288	7.61054	8.06039	7.70496	7.7358	9.30753	7.89465	7.26391	8.20529	8.64953	7.3512	7.67231	9.0264	7.44017	8.32183	0.775957	0.00612181
isotig37163	7.55864	7.46172	7.31853	7.36616	7.46261	5.95009	7.42655	5.92085	7.24499	5.75236	7.23754	7.6435	5.73186	7.63523	7.00922	7.51007	0.850091	0.0121801
isotig37216	11.0952	10.0159	9.86361	11.0583	9.67542	9.73191	12.1569	10.3495	9.59894	9.73845	10.3006	9.23078	9.96075	10.331	9.25905	9.48687	0.760332	0.0438371
isotig37228	10.7697	9.18652	9.67145	9.96733	9.2192	8.93697	10.4284	9.7365	8.84453	9.76019	9.4819	8.41954	9.22153	9.45546	8.5536	8.81314	0.643395	0.0410897
isotig37708	5.64065	6.008	5.83993	5.6788	5.82011	8.13932	5.73715	8.12528	5.84504	7.56929	5.71023	5.86894	7.75162	5.76705	5.43157	5.86894	-1.08452	0.0189146
isotig37975	5.94312	6.77416	6.57754	6.07725	6.21156	6.84504	5.76788	6.17778	6.68714	6.76688	6.39747	7.22086	7.08408	6.18295	6.72043	6.23888	-0.609966	0.000694122
isotig38751	11.8704	9.85213	10.2636	10.7442	9.87254	9.95059	11.2372	10.3946	9.60209	10.575	10.319	9.57932	9.65305	10.3938	9.65384	9.91292	0.669149	0.0298472
isotig38791	8.07708	8.59293	7.84451	9.29589	7.85871	10.9077	9.02844	9.83494	8.22292	10.417	8.284	9.54186	9.78574	7.63937	8.32978	8.57506	-1.12874	0.0150753
isotig38822	11.4099	10.2717	10.514	10.6369	10.6854	10.223	11.4164	10.7065	10.3085	9.94694	10.757	9.84755	9.68484	10.4228	10.1238	10.3507	0.635049	0.00405142
isotig39148	9.18203	7.36834	7.48251	8.5412	8.51683	7.72684	9.82091	8.81602	7.36011	8.26262	8.6184	7.59864	7.71417	8.52344	7.96371	8.01355	0.736054	0.0289383
isotig39333	9.23556	8.74789	9.69962	9.40468	9.06803	8.85941	9.17031	8.54688	9.18701	7.3608	9.32616	8.82542	8.98255	9.44708	9.005	9.31613	0.644076	0.00898086
isotig39334	11.347	10.0059	10.4637	10.4481	11.5077	10.2848	10.6923	10.3426	10.3134	10.319	10.9024	10.6473	8.74773	11.1192	10.0713	11.0814	0.853726	0.00377312
isotig39372	11.7301	11.0121	10.8038	10.3718	11.1459	10.0883	11.2372	9.8858	11.108	9.84138	11.3692	10.4286	9.04753	10.6068	11.2389	11.2564	0.733836	0.0332891
isotig39822	12.0094	10.9885	11.0468	11.5506	11.1961	10.6329	12.4723	11.0853	10.6607	10.957	11.8556	10.5795	10.9845	12.0903	10.6764	11.8312	0.93595	0.000146401
isotig40073	6.77436	5.84914	7.17621	6.74237	5.83993	5.85102	5.67548	6.40097	6.98957	5.65732	7.46312	6.10939	5.8321	7.65683	6.10254	6.8884	0.678083	0.0359607
isotig40699	9.04109	6.7536	7.09868	8.05684	7.32601	6.984	8.31327	7.24588	6.81633	6.68714	7.17161	6.54502	6.50402	6.71243	7.01956	6.87891	0.755411	0.0247414
isotig40721	5.71902	5.89678	5.86894	5.64155	5.58795	5.71023	5.92425	5.63154	5.81578	9.38974	5.9636	7.94714	8.92063	5.48523	7.68243	5.61761	-1.39827	0.0236933
isotig40806	8.06257	6.18233	6.5254	7.9436	6.41849	6.00479	8.88151	6.2182	6.26087	5.87246	7.09177	5.85996	6.09274	6.21759	5.76705	6.11265	1.1244	0.00852308
isotig40924	9.21643	8.58414	9.17525	8.33497	8.69051	8.03892	8.59693	8.51226	8.55789	8.23906	9.16392	8.52277	7.62087	10.3916	9.60904	9.5135	0.674775	0.0428645
isotig40966	9.02187	6.65561	7.07369	8.74647	7.6979	6.45643	10.0324	6.91289	6.14222	6.35469	8.7061	6.17142	6.29204	7.57162	6.22515	6.79575	1.80442	0.000491022
isotig41195	9.43684	8.5954	11.2878	10.0317	11.2051	10.1291	9.60137	9.79083	9.12367	10.0249	10.8352	8.95715	8.73903	9.30287	9.33909	10.6306	0.954021	0.0166209
isotig41287	8.80489	7.36834	7.43402	8.23674	7.27619	7.1159	8.71002	7.77274	7.06398	7.58812	7.6061	6.62093	6.97582	7.33709	6.61926	7.04453	0.665561	0.0338729
isotig41363	8.29079	7.14553	7.43402	7.82135	7.16299	6.86621	8.50634	7.18305	6.73913	7.20811	7.70293	6.53187	7.06398	7.30274	6.69996	6.93376	0.714639	0.00477975
isotig41429	7.32037	6.07353	6.25441	6.88356	6.1558	6.05552	7.33793	6.25757	6.20632	5.63104	6.65117	5.64065	5.46072	5.94385	5.79886	5.89239	0.664409	0.0122956
isotig41432	12.6278	12.976	12.0509	12.2354	12.6895	13.6277	11.8631	13.4902	12.0992	12.9978	11.78	11.9772	13.5116	9.78099	11.971	12.062	-0.945138	0.0369039
isotig41514	11.3716	10.5007	10.365	10.3829	10.7558	8.84299	10.7723	9.79494	10.6127	9.60895	10.7536	10.4994	9.37309	10.5626	10.4218	10.9048	0.776745	0.0090877
isotig41940	8.28508	6.52735	6.61185	7.76594	6.55689	6.27787	8.97958	6.53403	6.24579	5.91862	7.42201	5.78792	6.11396	6.50154	6.0069	6.16835	1.10985	0.00888757
isotig42602	5.80896	7.68755	7.11687	6.83645	7.62242	7.57347	6.83421	8.04973	8.08671	6.75089	7.3093	8.02008	8.00205	8.12787	8.15436	7.08813	-0.697581	0.0304563
isotig42770	11.0327	10.178	10.4909	10.1053	10.3598	8.59809	10.9025	9.58661	10.3277	9.8149	10.6224	10.2939	8.47129	10.2797	10.3513	10.6781	0.856193	0.0113483
isotig42849	8.0911	8.1711	8.02639	7.13563	7.74008	9.14929	8.42671	8.05389	7.84248	9.29599	7.63848	8.71098	8.39963	7.2272	7.55583	7.02224	-0.73392	0.0207185
isotig43186	6.89228	7.22599	7.23178	6.76185	7.58178	5.836	6.91743	5.90696	7.13475	5.73356	7.118	6.757	5.64591	7.18977	7.10057	6.87891	0.653881	0.0266307
isotig43227	7.01956	7.34656	6.92705	6.48383	6.32252	7.29844	7.04937	6.92916	6.69771	8.4913	6.5379	7.44185	7.55193	6.21759	7.07369	7.21601	-0.632103	0.0165262
isotig43392	6.54502	6.86621	5.78919	5.8035	5.7788	6.73337	5.73715	6.5084	6.83362	6.34162	5.49134	5.53722	6.45073	5.46876	7.05691	6.78646	-0.615982	0.0213243
isotig43528	8.62043	7.51844	7.04588	8.46957	7.63174	6.87406	10.2187	7.89465	6.66082	7.52282	9.60253	7.02777	7.1124	9.10044	6.83606	8.09077	1.41664	0.0030018
isotig43679	9.30269	8.50759	8.70718	9.38974	8.6619	7.03086	9.26036	8.05812	8.74948	7.55261	8.57769	9.4951	8.87821	9.0326	8.55003	9.27456	0.67309	0.0414906
isotig44109	7.85617	7.34656	8.85056	7.86984	8.95785	7.29844	8.05405	7.36148	8.97397	6.80167	8.77805	8.43876	6.99785	9.77259	8.27689	8.84438	0.935984	0.0208395
isotig44294	8.39313	9.84234	6.32287	8.17173	6.12908	10.237	8.37668	8.51226	8.75698	11.1312	6.22998	9.2597	9.20799	9.04807	9.60143	6.09274	-2.22307	0.000975816
isotig44379	8.83022	8.75186	8.725	8.80939	8.46111	8.11093	10.1584	7.51348	7.73127	8.62728	9.06111	8.14555	9.06621	9.56452	8.26321	8.45498	0.731871	0.0192323
isotig44573	6.98453	5.5545	6.84923	6.92686	5.51109	5.60552	7.29291	7.52651	6.44454	6.23924	7.03333	5.71855	5.43366	6.50154	5.49883	6.93376	0.751491	0.0334998
isotig45017	7.82798	6.43747	6.57754	7.16457	6.72906	6.54454	7.84248	6.28481	6.48566	6.49221	7.08764	6.29953	6.50851	6.81781	6.33606	6.44162	0.637488	0.00509998
isotig45483	11.7446	10.2398	10.2486	10.5229	10.3046	9.80458	10.9962	10.3663	9.90016	10.3007	10.5941	9.82391	10.0196	10.996	9.79408	10.7275	0.735669	0.00172164
isotig46380	6.93027	6.02972	6.22575	6.40843	6.19803	6.12658	7.33793	6.0073	6.13324	6.0317	6.79575	5.84504	6.15454	6.68714	5.97986	6.64654	0.615232	0.000591451
isotig46444	7.36066	6.35193	6.60721	7.10686	6.60925	6.29838	8.2918	6.28481	6.36761	6.48283	7.33702	6.14853	6.51474	6.78127	6.27403	6.66819	0.754928	0.00269733
isotig47186	6.7098	7.58664	6.58292	7.35487	6.03827	7.52147	7.69888	8.03456	8.14698	7.61944	6.68227	7.12608	7.66891	7.99309	6.72624	6.42142	-0.618599	0.0499538
isotig47200	8.50535	7.34072	7.40181	7.44615	7.2664	9.17876	7.18095	8.98224	8.04489	9.13924	8.06034	7.73945	8.82346	7.43978	8.25037	7.65052	-0.818477	0.0140882
isotig47222	11.4573	9.85884	10.4411	11.1038	12.1737	10.7557	11.8524	10.9257	9.93625	11.0027	11.4144	10.5803	9.67926	10.4537	10.4267	12.0785	0.976187	0.00558432
isotig47303	10.2822	8.14434	9.36728	10.2351	9.87723	9.66892	9.63167	9.13166	9.07057	10.0038	10.0581	9.54366	8.57459	8.67208	8.47034	9.72555	0.655165	0.0433069
isotig47365	7.00285	5.94312	6.37414	7.76246	6.57754	6.12658	7.73704	5.86938	6.0249	6.17242	7.46627	5.67284	6.01528	6.22661	5.96145	6.30579	0.958343	0.00117654
isotig47406	10.1182	8.65179	8.39266	10.0652	9.01054	7.92809	12.0948	9.09673	7.74353	8.61823	10.71	7.74661	8.1923	9.95622	7.53943	9.19166	1.75283	0.00154618

## Sheet: 20WAP
Isotig	2_5_24	2_5_25	2_5_26	2_5_32	2_5_39	2_6_23	3_5_49	3_5_53	3_5_59	3_6_42	4_5_64	4_5_71	4_6_70	5_5_87	5_5_93	6_5_104	H/L	p-value
contig05944	9.78969	7.94138	7.27653	7.44789	7.65913	6.74671	8.5355	7.74868	6.916	6.4818	8.03706	7.33668	6.43893	9.15015	7.20018	7.84523	1.11635	0.00890899
contig08944	11.4163	10.0646	11.0543	11.2111	11.0279	9.96265	10.8933	9.88347	9.77714	10.014	11.08	10.0995	10.0864	10.6116	10.366	11.238	1.03485	1.19091e-07
contig10207	7.70578	8.01973	7.83603	7.94848	8.72053	7.82448	8.5977	7.71833	7.83642	6.76673	8.77608	7.56766	8.23099	9.31495	7.37685	8.67508	0.779179	0.00816107
contig10672	6.67748	7.03147	7.39133	6.88158	7.156	5.36897	6.06565	5.58081	6.3028	6.22764	5.77666	5.92439	5.59942	7.96334	6.73532	7.18385	0.790631	0.0292633
contig15897	13.8591	15.3664	14.7633	14.6627	14.5516	15.3024	15.423	15.2673	14.4094	15.3099	13.7662	15.5222	15.4399	14.7851	15.3842	13.9115	-0.784884	0.0052876
contig19788	11.4944	11.5222	11.5499	11.3269	11.5256	11.1195	11.8986	10.2003	9.12985	10.6276	11.2461	11.1352	11.2483	11.5099	11.0913	11.4006	0.734718	0.0207611
contig28266	8.48871	8.31418	8.19227	8.34284	8.50582	8.52937	8.76692	9.72678	9.66053	9.34403	8.08215	9.34202	9.79668	9.54807	8.985	8.23357	-0.692281	0.0174564
contig35972	7.78154	9.48424	8.02323	8.12928	8.60804	9.39998	8.39458	8.69008	7.10255	8.02493	7.27667	9.17709	8.41935	7.94089	9.58868	7.93442	-0.72478	0.048817
contig40820	8.81371	8.66024	9.18335	8.76692	8.46343	5.28739	9.27896	8.47862	8.21438	5.48414	8.33487	9.05866	5.54843	8.55525	8.76902	8.73548	1.32889	0.0447403
contig44993	12.4696	13.3631	12.8425	12.8161	12.5247	13.0169	12.055	13.2013	12.6088	13.3233	12.6516	13.2615	12.9849	11.9596	13.3837	12.815	-0.62615	0.00109949
contig49972	8.51541	7.83761	8.46161	8.43514	8.43243	6.66109	6.85023	6.38753	8.56438	7.90962	7.18394	6.58946	6.77024	8.8649	7.78936	8.83746	0.883976	0.0396461
isotig00561	8.11795	7.79424	7.30399	8.24586	7.7023	8.67629	4.80362	8.65054	9.38982	8.17097	8.04078	7.74669	8.78533	6.08612	7.76453	7.94174	-1.09201	0.0391422
isotig01097	7.76328	7.92923	4.86548	8.60178	4.92397	7.59626	8.07525	7.77687	8.16569	7.86767	5.22322	7.56766	8.10528	7.53363	7.43054	4.86548	-1.32339	0.0416181
isotig01099	9.32761	9.50093	9.498	9.43922	9.62248	9.86229	10.3173	10.4812	9.51114	10.6124	9.18829	10.5492	10.4781	10.0739	10.5268	9.05577	-0.624936	0.0163202
isotig01508	14.7912	15.1791	15.0543	14.5637	15.3713	15.4515	14.2821	15.3557	15.2673	15.3167	14.3882	15.1377	15.4665	14.056	15.2012	14.8934	-0.62194	0.00161802
isotig01744	13.8044	5.72456	13.8745	14.4012	13.9461	14.1043	14.0836	13.8319	14.6289	5.67144	14.2539	5.82973	13.6447	14.7775	8.40742	14.2179	3.93951	0.0189134
isotig01862	8.75267	7.79883	8.22227	8.75613	8.60288	8.13454	7.97563	8.25947	6.50203	7.49622	8.99078	8.40136	7.92076	9.167	7.68985	8.45632	0.840077	0.00492366
isotig01957	6.50106	7.53788	7.26541	7.50771	6.79461	8.03419	6.01793	8.5713	7.59089	7.33596	7.33612	7.20921	6.9773	6.03266	6.75633	7.37384	-0.647965	0.0474777
isotig02067	6.77828	8.01973	6.62001	6.19809	7.60897	8.09467	5.3361	7.38348	7.59089	6.55709	7.54869	7.62156	8.01445	6.97873	7.38889	6.59809	-0.875474	0.0145696
isotig03067	10.0822	12.0877	10.6266	10.5728	11.1072	11.5306	12.0287	11.9553	10.0692	11.1419	9.82699	11.7172	12.0271	11.1124	11.6909	10.4541	-0.801127	0.0327746
isotig03216	12.7706	12.8465	12.8003	12.5561	12.6633	13.099	9.81848	12.9775	12.8766	12.6388	12.6829	12.9577	13.7009	10.5238	13.0645	12.5082	-0.979712	0.0385245
isotig03375	7.2185	8.51396	7.52379	7.31978	7.67151	8.45291	7.52082	8.15326	7.29968	7.62592	7.26319	7.76253	8.63028	7.66841	8.05605	7.35572	-0.619109	0.00366484
isotig03820	12.5777	13.6727	12.8577	13.1003	12.6516	13.5383	12.7923	13.4472	12.7467	13.4026	12.6081	13.469	13.3992	12.4249	13.2265	12.7686	-0.640143	0.000129617
isotig03845	10.0149	10.7938	10.08	10.5421	10.3471	11.1228	11.0789	10.7198	10.7151	10.8953	9.67942	10.6816	10.8283	9.51527	11.2192	10.5922	-0.640767	0.00534727
isotig03888	6.77828	8.19738	7.39133	7.17817	6.93771	7.7989	7.2229	7.69312	7.02957	7.37289	6.7028	8.05187	7.26556	7.06627	7.97246	6.19809	-0.738276	0.00220162
isotig04085	11.8895	12.0459	13.0713	12.398	12.4665	13.0178	10.758	12.4886	13.1049	12.7923	12.643	12.9699	12.8473	11.7799	12.9626	12.2997	-0.615425	0.0428771
isotig04095	10.2856	12.2154	11.2618	11.1459	10.5374	11.5335	11.2031	12.0523	10.8337	11.8972	10.9965	11.2004	10.8955	9.99978	12.0091	10.974	-0.779113	0.00841724
isotig04345	8.01427	8.87219	7.93227	7.74711	7.87165	8.90826	8.82041	8.97171	8.17603	8.76481	7.35847	8.57849	9.03834	7.99366	8.91747	7.65002	-0.854926	0.000298652
isotig04490	5.88509	6.78361	6.40697	6.28997	6.12922	7.0092	7.04196	7.03026	6.74229	7.00306	5.99959	6.72662	6.46204	5.8175	6.92216	6.0361	-0.634107	0.0010958
isotig04532	10.4449	11.471	11.1728	10.9216	10.6087	11.5388	10.7797	11.8755	10.9469	11.67	10.7977	11.5958	11.4834	10.5039	11.8721	10.8417	-0.79781	3.30373e-05
isotig04729	7.75543	10.6581	7.91592	8.37306	9.19087	9.89263	9.53487	9.24057	8.04801	8.89085	8.43833	9.77598	9.19045	8.04337	9.79984	8.46167	-0.972859	0.015208
isotig04791	6.55948	6.82279	6.53419	6.99988	6.21477	7.64935	6.42748	6.73363	6.26105	7.5624	5.69302	6.94578	6.45362	5.32892	6.94212	6.44151	-0.646436	0.0231935
isotig05034	12.64	12.7906	12.4224	12.3211	12.52	12.6077	12.4415	13.0539	13.1231	13.1599	12.8133	13.2972	12.6055	12.2129	13.5664	11.3822	-0.68137	0.00339689
isotig05118	7.63005	9.45319	8.6081	8.22439	8.10691	9.20939	8.93166	9.08178	7.81332	8.96391	7.7531	9.16027	9.16082	7.87492	9.76797	7.85936	-0.952769	0.0022789
isotig05432	7.51591	8.2064	8.17829	7.64687	8.10691	8.73181	7.13925	8.49039	8.0536	8.4309	7.7914	8.40319	8.17358	6.99988	8.76635	7.78967	-0.761005	0.000628611
isotig05594	12.2705	12.5787	11.7545	12.6834	13.5146	10.3901	15.1377	11.5628	12.6178	12.1616	12.2535	11.5675	10.7143	14.438	11.5497	12.9938	1.48793	0.0101348
isotig05835	7.86104	9.3925	9.34707	8.92513	7.89833	9.70359	6.93753	10.0214	9.07415	9.59245	8.62948	9.31823	9.07663	7.23616	9.33138	8.35782	-1.28973	0.00103828
isotig06028	5.3996	6.70863	5.96158	5.80413	6.15044	6.53419	6.57467	5.87035	6.46866	6.75027	5.74568	6.76818	6.681	6.04957	6.40883	5.51868	-0.623219	0.00236265
isotig06054	9.05471	9.72689	9.33145	9.1356	9.12414	9.86302	9.48706	9.81973	9.19708	9.82652	8.85431	9.45688	9.81198	8.85411	10.0656	9.02806	-0.612277	0.000200249
isotig06134	7.5442	7.41948	7.01463	7.31354	7.14438	7.49297	6.64587	8.13745	8.52937	7.72543	6.86037	7.85262	8.03196	7.34324	7.49107	7.01234	-0.725221	0.000775809
isotig06182	10.8632	12.2974	11.5826	11.4935	11.1683	11.7245	10.8999	11.946	10.8807	11.0737	10.9935	12.3069	11.4252	10.602	12.2546	11.0781	-0.65349	0.0131392
isotig06232	5.84974	6.44305	6.42983	6.17039	6.25312	7.33205	6.08346	6.18618	6.34426	7.2414	6.06363	5.94065	7.11842	5.83818	6.90812	5.8215	-0.625533	0.00783375
isotig06280	6.93661	8.33735	7.67063	7.38172	7.16531	8.59089	8.15184	8.28213	7.35462	8.42336	6.81219	8.06748	8.06383	7.12411	8.74406	6.72662	-0.986838	0.000645474
isotig06369	6.44305	6.44305	6.31777	6.05895	6.27354	6.86561	5.99266	6.11415	6.24045	8.02493	6.14854	6.88788	7.45448	6.15452	7.99587	6.13234	-0.813134	0.00946122
isotig06371	6.66731	7.82416	7.28467	7.02142	7.21212	7.87569	6.79136	7.34213	7.14294	7.09894	6.7028	7.42345	7.90962	6.90906	7.51541	6.62504	-0.614818	0.000807801
isotig06649	5.69302	5.43742	5.04705	5.73487	5.73741	6.03335	5.5465	6.04652	6.46866	6.33204	5.18708	6.3412	7.27097	6.91637	6.59762	5.104	-0.695186	0.0270432
isotig06689	7.5011	8.40559	7.54452	8.1459	7.24527	9.24369	7.41087	7.74868	6.97551	8.74876	6.91562	7.91	8.96692	6.60736	9.67008	6.74313	-1.19443	0.00492906
isotig06784	6.28824	7.41948	7.19632	6.80435	6.6702	7.89013	6.34426	7.47778	6.65575	7.2414	6.49957	7.20921	6.75257	5.9483	8.28972	6.46866	-0.839518	0.00287691
isotig06817	8.55708	9.6299	9.04981	8.83976	8.71225	9.48292	9.70519	9.47667	8.99127	9.50484	8.59192	9.58496	9.43389	8.87419	9.61072	8.37306	-0.626489	0.00166563
isotig07100	10.7791	12.1458	12.1035	11.7486	10.5879	11.9753	11.064	12.0141	11.3651	12.8143	11.7423	12.1657	11.939	9.84593	12.2602	11.1564	-0.956463	0.00603038
isotig07193	10.2591	10.4596	8.51158	9.94609	8.41698	10.8096	7.90574	9.83538	9.22597	10.4023	8.35235	10.4815	10.1577	9.17918	10.3833	8.24493	-1.36743	0.00150658
isotig07241	14.488	15.8394	15.2138	14.8619	14.4094	15.6031	13.513	15.5455	14.9738	15.6977	14.8285	15.587	15.1713	12.6897	15.9046	14.8368	-1.18515	0.00225562
isotig07247	10.1106	9.79878	10.591	9.66767	11.0096	9.60045	9.87787	9.76048	9.69755	8.77383	10.0148	9.49513	10.1797	10.5435	9.31827	11.0096	0.775053	0.00479624
isotig07377	6.8146	6.80797	7.25508	6.04448	7.52651	6.63119	7.73163	6.27817	5.77666	6.33204	7.48237	6.52934	6.30053	7.93666	7.30111	7.16988	0.750523	0.0127979
isotig07607	6.70733	7.66885	6.61357	6.42329	6.75048	8.78837	6.43216	7.89833	7.76929	8.91849	7.50284	7.81332	8.16878	6.46968	7.24319	6.60759	-1.34521	5.57352e-05
isotig07662	7.23224	8.81336	7.81111	7.83544	7.81815	8.66742	8.74334	8.93249	7.69794	8.08298	7.28887	8.53573	8.60986	8.01235	8.7226	7.41895	-0.73774	0.00559135
isotig07709	7.749	8.80177	8.75717	8.78314	7.77231	9.34797	7.35875	9.12406	9.02961	8.41216	8.26138	9.33222	8.89613	7.19957	9.1654	7.96784	-1.03252	0.00060927
isotig07727	6.58993	7.00587	6.62001	6.59762	6.37108	7.05102	6.74713	7.64087	6.53516	7.71423	6.6602	6.74797	7.21104	6.21659	7.89777	6.51367	-0.685963	0.00205427
isotig07851	6.02242	6.49284	5.46969	6.62412	5.3996	7.35005	6.14727	6.46765	6.98658	7.05848	5.3808	6.48532	5.58629	6.13522	6.47701	5.39918	-0.79074	0.00734772
isotig08006	5.47071	6.79807	5.40223	6.3503	5.70988	7.61013	6.25959	6.18618	5.88812	7.2414	5.3808	6.70323	5.66631	6.44434	6.64655	5.16151	-0.820077	0.0142676
isotig08210	6.56875	7.73589	7.31354	7.02142	6.55062	7.79241	6.78484	7.7236	7.01899	7.50498	6.71077	7.77231	7.33682	6.3248	7.77272	6.54121	-0.85522	4.85384e-05
isotig08291	8.44804	7.17222	7.71962	7.86426	7.95821	7.03699	7.23436	6.38753	6.40061	7.07165	7.43232	7.415	7.76253	7.33696	7.31597	8.24166	0.709117	0.00759633
isotig08349	7.749	10.0227	8.68363	8.34079	8.44255	9.62137	9.42246	9.39471	8.5984	9.20468	8.06321	9.40593	9.25888	9.0004	10.2338	8.00926	-1.00364	0.00202397
isotig08421	8.1705	10.0515	9.35255	9.28441	8.67988	9.86452	8.58193	10.1591	8.79816	9.70648	8.48597	9.95277	9.79668	8.00163	10.4522	8.38723	-1.22967	0.000167226
isotig08437	6.14981	7.56958	7.16563	6.85473	6.63596	7.48906	7.79475	7.78164	6.99775	7.50498	6.48005	7.28772	7.4241	6.46204	7.75352	6.51367	-0.718966	0.00324945
isotig08460	9.57431	11.4093	10.8244	11.1461	9.53165	10.7182	10.634	10.4913	10.9815	11.9967	10.7111	10.647	10.8965	9.81067	10.7971	10.5399	-0.645677	0.0360705
isotig08545	10.4077	12.393	11.0122	10.8872	10.9517	12.016	12.9671	12.0408	10.6985	11.9758	10.3797	11.6325	11.8965	11.4947	12.2195	10.5545	-0.777196	0.0438638
isotig09006	8.83598	10.1703	9.58982	9.35733	9.35465	10.1554	9.93469	10.1288	8.85177	9.79381	8.92707	10.0899	9.9519	9.15015	10.3867	9.23208	-0.643359	0.00808839
isotig09051	9.8358	10.2971	9.94737	9.77629	9.88478	10.6299	8.35775	10.4199	9.97108	10.1622	9.65121	10.021	9.69587	8.69376	10.4876	10.1949	-0.667863	0.0202999
isotig09078	10.1251	11.8134	10.1764	10.1114	10.6808	11.2598	10.3862	11.3716	9.34587	11.4538	9.87842	10.8629	11.2116	10.6541	11.3164	10.5747	-0.756033	0.0187325
isotig09136	8.16705	7.87581	9.25591	8.30442	7.95821	7.13749	7.61174	8.29699	6.3824	7.50771	8.89712	7.99543	8.06136	7.79282	7.83425	8.25417	0.643749	0.0454918
isotig09410	9.7697	10.481	10.082	9.7023	9.91168	10.5695	9.21957	10.2843	9.35534	10.5792	9.82314	10.167	10.5043	9.21379	10.7884	9.87857	-0.641022	0.00491894
isotig09418	8.07742	8.45137	8.25476	7.77915	8.17914	8.80096	7.68469	8.70111	8.2493	7.98218	7.79977	8.4322	8.42343	7.32105	8.79302	7.84147	-0.612013	0.000904113
isotig09718	5.1008	6.02438	5.06267	5.28305	5.34427	5.98807	5.41591	5.65327	6.1041	6.69172	5.08217	7.46375	6.72662	5.37864	6.98391	5.19919	-1.22114	7.49247e-05
isotig09737	9.56435	10.562	9.91875	9.66042	9.34694	10.4947	9.96428	9.98364	9.86413	9.94371	9.13732	10.586	9.72678	9.57165	10.7535	9.28087	-0.683742	0.00157722
isotig09758	8.60827	10.691	9.00137	9.17401	9.4047	10.4807	9.77531	9.59746	8.7835	9.7748	8.48597	10.1837	9.77094	8.84264	10.789	8.32181	-1.05712	0.00281237
isotig09826	5.41591	6.09076	5.60662	6.46714	5.96158	6.57607	6.32814	7.5442	6.62595	7.02506	6.02715	5.72748	6.9085	6.20932	5.95557	5.4343	-0.62543	0.0296933
isotig09866	10.5464	10.9575	11.0031	10.9584	10.1796	11.3281	9.50682	11.1023	11.6909	11.1007	10.9907	11.0293	10.6929	9.55934	10.781	11.1338	-0.600574	0.0363726
isotig10034	10.8364	11.7182	11.1195	11.1342	10.6451	11.8441	10.6985	11.9118	11.1636	11.5436	10.845	11.6338	10.9584	10.732	11.8531	11.0552	-0.69507	0.000212668
isotig10063	9.07822	8.68098	8.78619	8.55726	8.94143	8.43455	10.1283	8.18332	7.86587	8.77974	8.57365	7.62638	8.52699	9.03048	8.13793	8.56497	0.678091	0.0110371
isotig10078	9.04515	9.45989	8.96377	9.06914	9.00991	9.49048	9.00434	9.91889	9.42019	9.81603	7.99366	8.90905	9.91175	9.64916	9.61561	8.4198	-0.673372	0.00632925
isotig10161	5.86729	5.54843	6.06199	6.17039	6.19201	5.3361	6.23002	5.09648	5.45794	5.32355	7.08137	5.60797	5.22863	6.40936	5.56664	5.74568	0.824045	0.000124356
isotig10213	6.36946	7.77977	7.11842	6.97658	7.06594	7.34784	6.25194	7.27318	6.71358	7.56982	6.7877	6.85492	7.43054	6.08612	7.12004	6.39128	-0.630282	0.00509236
isotig10265	7.96448	8.87352	7.64654	8.34516	8.14558	8.97647	7.165	8.72233	8.131	7.90809	7.79475	9.42528	8.2157	7.30713	9.0309	7.88601	-0.878582	0.00205028
isotig10333	7.53922	8.91969	8.22491	8.24315	8.03932	9.1859	7.71292	8.47016	7.85457	8.93624	7.326	8.23727	9.11088	7.23616	8.99786	7.44075	-0.993769	0.00048162
isotig10345	8.15326	9.14619	8.34284	8.04767	8.19872	9.17358	9.19904	8.99197	8.00608	9.14285	7.90051	8.91658	9.21811	8.71799	8.93541	8.03706	-0.616711	0.00989846
isotig10349	11.5579	13.3818	12.1537	12.1952	12.1117	13.3631	12.5032	13.0278	11.8747	12.7664	11.5406	12.8357	12.7819	11.5356	13.2573	11.4819	-1.02611	0.000414051
isotig10379	9.74973	10.1873	9.92322	9.67585	9.71101	10.6001	9.81953	10.5409	10.4056	10.8431	9.84158	10.3944	10.4284	9.88113	10.6924	9.78674	-0.712922	2.69142e-07
isotig10436	9.27181	11.3667	10.3422	10.2458	10.0267	11.1379	10.5387	10.7206	9.64168	10.9956	9.68096	11.1886	10.4248	8.81943	11.5807	9.26693	-1.108	0.00287425
isotig10483	8.87156	9.70265	9.65227	9.24376	8.86643	10.036	9.02377	9.86893	9.56563	9.94721	9.38262	9.61544	9.54579	8.41229	9.77906	9.19337	-0.676831	0.000436319
isotig10538	6.33036	7.84262	7.10945	6.77004	6.69781	7.59124	7.76567	7.46554	6.17414	7.70797	6.30109	7.65092	7.63956	6.58103	8.12578	6.27528	-0.795878	0.0111028
isotig10703	7.33668	6.44305	7.27653	6.94065	8.04269	6.13714	7.89013	5.58081	6.82777	5.57522	6.46866	6.30337	6.71336	6.71894	6.1987	6.55014	0.930623	0.00350767
isotig10719	10.9423	10.7392	10.9807	10.6676	11.2202	8.76536	13.0422	11.1398	11.3134	9.66883	11.4342	11.1941	8.24021	12.4823	10.9292	11.1083	1.23593	0.0313279
isotig10901	6.98463	7.5546	6.82975	6.95927	6.76921	7.83882	7.40461	6.96759	6.9038	7.13989	5.96013	7.19276	8.37095	6.21659	7.21516	6.04957	-0.751227	0.0101543
isotig10909	10.551	12.889	11.1248	10.993	11.5118	11.9524	11.7203	11.9405	10.3681	11.216	10.3201	12.1378	11.662	10.7296	12.6807	10.2571	-0.954868	0.0141707
isotig10948	7.87862	9.40696	8.42343	8.52294	8.20457	9.26108	8.14092	9.34839	8.79241	8.83143	8.64226	9.18158	9.10718	7.67284	8.87027	8.09282	-0.902612	1.99627e-05
isotig11094	9.9987	9.88015	10.0827	9.79351	10.1198	8.7062	10.8349	9.67085	9.75717	9.22179	10.0053	9.78326	9.06914	10.0824	9.84735	9.914	0.611914	0.0061672
isotig11145	8.33459	9.25296	8.72728	8.36768	8.27891	8.91152	8.84682	8.99461	8.12603	8.97843	8.32736	9.25153	9.14825	8.30908	9.72909	8.28646	-0.61428	0.00391881
isotig11580	9.41783	8.59192	9.15184	9.12616	9.05438	8.31075	9.92322	9.15622	8.5187	8.89815	9.54675	9.07805	9.24384	10.1367	8.73211	9.49943	0.665817	0.00243585
isotig11712	10.2613	9.51386	10.6888	10.6069	10.1808	10.2529	11.0062	9.82207	10.7511	10.3262	10.9858	10.4512	9.86862	11.1357	10.1827	11.1116	0.601047	0.0074776
isotig11992	9.68581	10.4681	9.57667	9.78536	9.88323	10.2287	8.56813	10.4306	9.89457	10.1232	9.01745	10.3956	10.4309	8.90031	10.6875	9.33061	-0.988966	0.000119658
isotig12144	7.749	8.00075	8.24111	8.21332	7.66797	5.22202	8.51809	8.56789	6.32536	5.36083	8.68098	8.45513	5.08483	8.56175	8.50563	8.22926	1.29238	0.0422597
isotig12248	6.3558	7.19895	6.93826	6.78811	6.48983	7.58275	7.01865	6.87063	6.99775	7.82667	6.6755	6.92401	7.58876	6.42905	7.28743	6.55014	-0.628952	0.000949424
isotig12420	9.31042	10.1569	9.47418	9.83802	9.52857	10.3735	9.11356	10.4261	8.88513	10.7789	9.26324	9.99097	10.1233	8.54414	10.4972	8.97998	-0.897484	0.00248453
isotig12667	6.00725	7.09645	7.16185	6.17039	6.35196	7.93832	6.28997	6.95363	6.70106	7.66539	6.97694	6.80555	6.85239	6.14477	7.31127	6.55014	-0.708848	0.00509107
isotig12853	10.5487	11.7855	10.7258	11.0262	10.6932	11.3678	11.3086	11.5014	10.9347	11.2923	10.4539	11.6534	11.2014	11.0756	11.4769	10.58	-0.600175	0.000853122
isotig12859	6.03912	7.25685	6.8355	6.56828	6.56875	6.85473	6.54121	6.80031	6.36319	7.0078	6.17414	7.07585	7.19601	5.85858	7.18376	6.09829	-0.631827	0.00132802
isotig13161	9.79142	10.3687	9.96986	10.3202	10.4542	11.1084	9.63851	10.6076	10.7151	10.1016	9.7369	10.5909	10.6827	9.84485	10.3975	9.90344	-0.61414	0.000859858
isotig13211	8.57235	8.89476	8.39394	8.16086	8.62342	9.3923	9.3073	8.74197	9.22986	9.43161	7.76929	9.00599	9.32824	8.74495	9.38962	8.03351	-0.726092	0.00204601
isotig13302	8.07742	8.30702	7.8907	8.12276	8.94849	8.0463	8.03689	7.65478	7.39522	7.165	8.17311	7.24527	7.50671	8.42376	7.29379	8.46834	0.690923	0.00235116
isotig13336	6.53516	7.52293	7.24467	6.75216	6.53565	7.74983	7.04196	7.21577	6.98658	7.5624	6.75341	7.3711	7.42871	6.40936	7.44789	7.05238	-0.620058	0.00036256
isotig13432	7.31597	7.91386	7.05713	6.91376	6.77807	7.99508	7.14885	7.52082	6.3824	7.63825	6.81961	7.55508	7.5458	6.63732	8.0743	6.92216	-0.629092	0.00779236
isotig13561	7.72543	8.44397	7.43266	7.18999	7.68192	8.53139	8.13421	7.79017	7.83642	8.44306	7.28887	8.15318	8.47149	7.47778	8.57889	6.75153	-0.820775	0.000513056
isotig13744	7.17269	6.85939	7.65969	7.16468	6.94321	7.40141	6.95455	8.03351	8.05905	7.61312	7.35847	7.68832	7.84839	6.69586	8.58699	7.33205	-0.601122	0.0121986
isotig13840	5.3996	6.43841	6.05019	5.99959	5.77983	6.59319	6.20932	6.13842	6.3028	6.66975	5.90261	6.39209	6.48382	5.54843	6.68451	5.46969	-0.667966	9.48905e-05
isotig13872	6.2078	5.89184	5.99612	5.85471	6.01108	6.17718	6.23002	6.40777	7.61603	7.44088	5.81014	6.54218	7.35779	6.27241	6.47019	6.09829	-0.677909	0.0121597
isotig14015	6.38107	7.38701	7.08966	6.64273	6.36099	7.58557	7.13925	7.41288	6.62595	7.48906	6.38806	7.26644	7.47626	6.40936	7.55747	6.1766	-0.776615	0.000375788
isotig14018	6.64947	8.27546	7.53129	7.14485	7.6056	8.14685	7.35875	7.08486	6.87852	7.70078	7.03664	8.05022	7.72543	6.13522	8.23227	6.7028	-0.741221	0.0121714
isotig14182	7.88601	7.24021	7.47053	8.12594	7.71791	6.91376	8.43885	6.28882	6.17414	7.538	7.46388	6.75299	7.2536	7.26644	7.15361	7.45191	0.813291	0.0025117
isotig14184	9.98086	10.763	10.8789	10.0568	11.2424	9.32564	10.2954	10.125	10.2419	9.28618	11.4157	10.5233	9.61782	11.5348	10.33	11.6327	0.8531	0.0156142
isotig14870	8.26844	7.04488	8.32963	8.96377	7.87754	7.82197	8.38264	7.41288	7.78092	8.03118	8.76676	8.33267	7.75449	8.38679	7.07098	7.5011	0.653338	0.0125339
isotig15039	6.56875	7.72282	7.27653	7.09381	7.0155	8.22408	7.40461	7.30011	6.32536	7.48237	6.16012	7.62433	7.89909	6.22463	8.03792	6.40936	-0.807848	0.00965153
isotig15077	4.89831	5.97895	4.79105	5.00599	4.58745	6.92401	5.16151	5.34218	4.79105	4.9284	5.00345	5.46969	5.14313	5.0287	5.70054	4.82535	-0.62202	0.0258991
isotig15079	7.3622	8.06102	7.50771	7.61151	6.97658	8.46821	8.38264	7.72841	8.5187	7.96237	7.08137	8.96377	7.77997	7.81941	8.10115	7.67882	-0.645423	0.00978163
isotig15177	5.93924	6.50922	6.07392	6.11476	5.6946	6.47499	5.52065	6.18618	6.46866	6.11089	5.70914	6.89757	8.28047	5.73656	6.78402	5.98807	-0.866883	0.00417834
isotig15199	5.1008	6.29054	6.68407	5.48111	5.98807	6.86561	6.60944	5.79061	6.1041	6.90249	5.60128	6.59762	6.74524	5.57522	7.01621	6.18862	-0.635477	0.0241703
isotig15247	8.36788	7.4581	8.36774	7.7878	7.59756	6.75048	7.83195	6.8953	7.76274	6.95927	7.78729	7.30111	7.48881	7.42871	7.20569	8.66845	0.751988	0.00179337
isotig15255	10.0482	10.0694	10.3811	10.4163	9.7341	9.46923	11.6756	9.48373	10.5825	10.3425	10.6961	9.67452	9.41007	10.7162	9.60916	10.8799	0.738279	0.012983
isotig15284	11.8058	11.5488	11.7658	11.3085	11.4503	12.3585	9.22168	12.647	11.9455	11.5132	11.4767	11.2796	11.9609	9.69446	12.0202	11.687	-0.857935	0.0451904
isotig15293	6.83054	7.91517	7.90364	6.88788	7.95106	8.76166	6.25959	6.80676	8.0975	8.71747	6.90794	8.21362	8.59192	7.59077	6.62913	6.9478	-0.806751	0.0418853
isotig15313	7.56144	8.42635	8.09426	8.46834	7.22199	9.41865	6.88081	8.51322	8.064	9.60824	8.04078	8.81152	8.90391	6.65105	8.13534	7.45191	-1.18883	0.0013429
isotig15353	13.0676	12.5881	12.9397	12.6467	13.3188	11.9583	13.817	12.7868	12.6508	12.3713	12.8651	12.5953	12.5247	13.6197	12.5037	12.5854	0.610106	0.00441959
isotig15626	10.8778	10.6847	10.7607	10.9231	10.8055	9.93469	10.6023	10.0466	9.68524	9.78385	10.6494	10.7555	9.91255	11.1646	10.4001	10.5992	0.647421	0.00121061
isotig15684	6.47853	5.31592	6.13967	6.26686	5.96158	5.4343	5.90261	5.14058	4.88359	5.79585	6.48834	5.74847	5.62056	6.10698	5.65947	6.2434	0.748653	7.95368e-05
isotig15698	10.6322	10.6785	11.3177	11.2992	10.3434	11.6996	8.11106	11.4371	11.702	11.3043	10.7585	12.2034	10.7458	9.63693	12.0571	10.2387	-1.18629	0.0130614
isotig15822	8.34339	9.56059	9.01178	8.85003	8.68537	9.84862	8.11779	9.26156	9.22788	8.9666	8.4915	9.14261	9.09247	7.34977	9.51219	8.66024	-0.88783	0.000890181
isotig16101	10.5771	10.4708	10.0639	10.5403	10.5379	10.1257	11.3136	9.87809	9.57177	9.46468	10.4461	10.2481	9.42583	10.7869	9.97943	10.5961	0.712174	0.00167487
isotig16135	8.00722	9.61561	8.26006	8.72244	8.08046	8.50044	8.80537	9.00146	8.35486	9.22439	7.90809	9.33751	8.91032	8.43846	8.91041	8.14542	-0.685937	0.00267601
isotig16173	5.88509	6.86347	6.08479	6.03094	5.88585	6.96361	5.85471	6.34176	6.50203	6.87063	6.13682	6.93661	7.01025	5.92549	6.76444	6.20932	-0.779972	1.18852e-06
isotig16197	7.74151	8.67823	7.94589	7.78236	7.77231	8.61318	8.03895	8.05436	7.53448	8.39931	7.42227	8.39354	8.47149	7.14117	8.71268	7.42898	-0.697981	0.0013564
isotig16209	5.97367	6.76403	6.54121	6.55948	5.50285	6.69368	5.53434	8.34145	7.0607	7.62592	6.76279	7.74669	6.90267	5.8175	6.98818	6.42119	-1.12629	0.000917261
isotig16350	7.39886	8.70723	7.7138	7.67107	7.23346	8.47998	6.33563	8.55252	7.55762	7.71423	7.33205	7.91377	8.21226	5.87189	8.20518	7.78174	-1.00054	0.00351096
isotig16415	6.2747	8.32616	7.13252	7.55484	6.72022	8.16298	6.73744	7.35462	6.46866	7.69804	7.03664	8.28296	6.85861	6.83904	8.1052	6.39128	-0.82132	0.0126125
isotig16437	7.40875	8.12182	8.13092	7.88582	7.31467	8.20768	6.73744	8.02603	7.34449	8.28646	7.73885	7.98209	8.15606	6.11541	7.92444	7.58098	-0.642029	0.024003
isotig16477	7.22608	8.52178	7.7138	7.59346	7.7433	8.22408	6.52739	7.78586	7.12119	8.87656	6.97694	7.05051	7.77008	6.44434	8.55108	7.01234	-0.832938	0.0143136
isotig16579	9.21448	8.74548	8.58925	8.46285	9.24994	10.1791	8.56967	9.33208	9.34348	8.878	8.29749	9.00599	9.85885	8.57164	9.83713	8.73967	-0.685645	0.00752456
isotig16595	7.56683	8.76491	7.0363	7.77574	7.17082	8.76294	7.25921	7.60073	8.00608	8.8271	7.3449	7.76639	8.49131	6.77602	8.29337	7.09249	-1.06132	0.000123392
isotig16615	6.58993	6.66154	6.5269	6.51883	6.40883	7.64935	5.66631	6.60759	6.87852	6.56923	6.48834	6.9294	7.63956	6.08612	7.07852	6.23302	-0.686928	0.00266334
isotig16649	5.61979	6.14854	5.81552	5.50086	6.33204	5.79828	7.11043	6.23302	6.95144	6.74607	5.41591	7.25331	7.55941	6.43658	6.8216	5.56883	-0.713962	0.0306841
isotig16661	6.19201	8.11925	7.36083	7.48438	6.50006	8.02435	8.17927	8.20056	6.84042	8.27084	6.91562	7.92119	7.97652	6.46968	7.61671	7.20815	-0.832481	0.010632
isotig16709	7.28409	9.05209	7.76639	7.02142	7.75269	9.07705	6.97515	8.22111	6.94028	7.98894	6.9478	8.0844	8.94875	6.81219	9.53064	6.7934	-1.31127	0.00124216
isotig16787	7.40875	8.50442	7.55953	7.91093	7.3549	8.90331	8.61693	8.20056	7.79414	9.1859	6.99086	8.19592	8.46455	7.96002	8.35909	6.90681	-0.862395	0.00400295
isotig16845	6.21987	6.24898	5.94976	5.80413	5.83663	6.47499	6.36999	5.97575	6.74229	7.13989	5.67274	6.85492	7.45448	6.37432	6.83054	5.56883	-0.740697	0.00245108
isotig16863	8.43328	7.61947	8.35665	8.28047	8.3192	7.41008	6.80435	7.2595	8.57353	7.79262	8.27517	7.04573	7.12977	8.31616	7.29379	8.58402	0.655602	0.026409
isotig16933	5.79666	7.94138	7.02073	7.15789	6.08413	6.85473	5.70988	7.22365	6.5815	7.05085	6.71077	6.70323	6.78831	5.49807	6.5203	6.64318	-0.63033	0.0393982
isotig17047	8.67258	9.65345	8.81442	8.80177	8.87429	9.63597	9.19261	9.36575	9.07718	9.80378	8.72365	9.14686	9.36113	9.0756	9.80952	8.80828	-0.611306	0.000145318
isotig17051	5.79666	7.70449	6.68407	6.66154	6.15044	8.13793	6.34426	7.00094	6.68669	7.45397	6.62367	7.56766	7.21104	6.08612	6.79847	6.28391	-0.991315	0.000279569
isotig17263	7.47053	8.04052	6.99369	7.71983	7.08999	8.9483	7.98669	7.73377	8.08658	8.20457	6.7028	7.9161	8.18954	6.71894	7.81865	7.28351	-0.87151	0.00098667
isotig17326	7.12637	8.84508	7.92472	8.0296	7.24527	8.30922	7.50247	8.62617	7.84246	7.85606	7.40995	8.40931	7.67805	6.69586	8.68109	7.50746	-0.850718	0.0015284
isotig17481	7.76328	9.40696	8.62319	8.63102	7.796	7.97473	6.64587	9.11838	8.9626	9.09989	8.20564	9.05589	8.07084	6.78341	9.30986	8.35194	-1.02485	0.00840668
isotig17651	11.5785	11.8684	11.8711	11.2014	11.7971	12.2142	9.05622	11.237	10.9209	11.8163	10.9738	11.7027	12.2417	9.43253	12.7125	11.0079	-0.974398	0.0381598
isotig17713	8.94453	9.47895	8.79282	9.1278	9.17311	7.14964	8.86989	9.17794	7.50523	6.66975	9.69516	9.2351	7.01025	9.5335	8.70369	9.07938	1.03571	0.0273545
isotig17882	6.40697	6.76403	6.5554	6.7349	6.39182	5.90261	7.18425	5.75596	5.00345	6.00029	6.6506	6.3808	5.88167	6.87024	6.22347	6.78525	0.708394	0.00373083
isotig17990	9.01404	8.71316	9.07452	9.49185	10.6267	8.59595	10.5339	8.03958	8.80207	9.09111	9.25237	8.32757	9.93086	8.89834	7.47626	9.77114	0.96079	0.0161123
isotig18080	8.3393	7.67805	7.96219	8.02655	8.32511	7.03699	7.88226	7.0634	7.03802	6.91189	7.72218	7.43133	6.98267	7.62052	7.75122	8.06051	0.755634	0.000167121
isotig18122	6.39316	7.44789	6.25312	6.589	6.31299	7.80341	6.77251	7.02316	6.916	7.59462	6.43841	7.14262	7.28032	6.47954	7.52082	5.90562	-0.948062	9.1989e-06
isotig18226	5.28855	5.46286	5.87784	5.77175	5.41591	5.47423	5.61979	4.85012	4.86775	5.21935	7.61373	5.50583	5.24948	5.56474	5.5361	5.85089	0.604686	0.0465623
isotig18327	8.75686	10.1881	9.41957	9.11052	8.97861	9.94481	9.4475	10.0125	9.18115	9.71369	9.00957	9.80161	9.72444	9.06734	10.6966	8.91728	-0.819455	0.000357849
isotig18371	6.82279	6.38295	6.68407	5.73487	6.93771	5.14754	6.99581	5.44148	5.36083	5.0799	6.59762	6.52934	6.17997	7.3267	6.2971	6.80555	0.935752	0.00359547
isotig18444	11.2748	11.1929	10.591	11.0746	10.9892	11.7274	8.63807	11.4685	11.0653	10.8469	10.6091	11.4896	11.2758	10.195	11.199	11.0398	-0.731721	0.0356292
isotig18471	9.00312	9.01876	9.5949	9.17623	8.9144	8.13793	10.6207	7.53263	8.52233	8.88153	9.09128	8.93606	9.65039	9.64139	9.01313	9.24824	0.699682	0.0352492
isotig18489	6.38107	7.50073	6.82319	6.85473	6.54436	8.07207	6.56042	7.04539	6.64025	7.34908	6.28049	7.49821	7.60814	6.45311	7.47053	6.87409	-0.801618	0.000307301
isotig18517	7.2698	6.36536	7.08469	7.18999	6.8146	6.3824	9.68742	5.65327	6.74229	7.18906	6.68363	5.99682	6.62913	8.11876	6.46255	6.52274	0.993843	0.0268192
isotig18525	8.05068	9.70529	8.65716	8.63102	8.38477	9.59152	8.93477	9.7309	8.45317	9.44905	7.83872	9.44463	9.67948	8.12212	10.672	8.20755	-1.23741	0.000209385
isotig18623	10.1788	11.0047	10.6099	10.9434	10.4876	11.5559	9.25477	10.0949	9.38982	11.1939	10.2826	10.6811	11.3172	8.88395	11.3661	9.7567	-0.775734	0.049693
isotig18681	11.2656	10.9942	11.0514	10.7755	11.509	10.3226	12.0164	11.1955	10.4565	10.9718	11.5608	10.6975	10.4228	11.5903	10.77	11.2573	0.64944	0.00216846
isotig18768	10.5143	11.6767	11.7117	11.6283	10.4748	12.3744	10.4062	12.0046	11.6598	13.2865	12.0438	11.3802	10.6049	9.85564	11.8378	11.1161	-0.884268	0.038266
isotig18772	6.50106	5.29571	6.13967	6.14286	5.97509	5.30532	5.73402	5.65327	6.50203	5.8305	7.35847	6.0643	5.64134	5.93712	5.80853	7.29968	0.623373	0.0314194
isotig18804	7.28902	8.46273	7.6338	7.36192	7.45036	7.86397	6.72001	8.23637	6.21987	7.96237	7.02073	7.68027	8.5134	6.51021	8.22371	7.38566	-0.723872	0.027367
isotig18928	8.0705	7.84262	6.94321	8.56017	6.75863	8.71715	6.72662	8.89993	8.78674	8.42448	8.45137	9.13552	7.75668	7.68775	8.99082	7.19571	-1.02	0.00684862
isotig19013	9.94566	8.78441	9.39571	8.61021	8.94544	7.80565	10.7944	8.49039	9.53487	8.45519	8.5028	8.85027	8.51972	10.9466	8.47149	8.6889	0.864702	0.0422189
isotig19151	7.41328	7.98669	7.87358	7.80777	7.49948	8.11722	7.63085	8.05871	7.75122	8.73946	7.71833	8.25671	7.88398	7.03336	8.11638	6.96885	-0.620608	0.00161655
isotig19257	7.83761	8.54263	7.75491	7.87165	7.65195	8.32574	7.74459	8.64401	7.55037	8.06409	7.35088	8.25007	7.85538	7.29766	8.69289	7.59112	-0.603102	0.00211775
isotig19340	7.79593	8.76491	8.51285	8.32296	7.82237	8.82251	8.12562	9.08737	8.74752	8.97121	8.3139	8.59071	9.05707	7.41061	8.5527	7.87329	-0.80206	8.02345e-05
isotig19355	5.50862	6.37108	6.11541	5.50086	6.44719	6.08612	5.93131	6.31031	6.97551	6.56923	5.69302	6.98944	6.2747	6.11541	6.20598	5.60128	-0.608658	0.00324855
isotig19590	9.68307	9.40018	10.1615	10.2003	10.6586	9.37668	9.74139	8.25074	9.45303	9.39618	9.92294	9.05438	10.0311	8.92053	8.91997	10.251	0.707139	0.015959
isotig19652	9.53684	8.26555	9.09465	9.06914	9.30076	8.26858	9.72273	8.51881	9.3735	8.21646	9.13548	8.78279	8.42343	10.0765	8.69382	9.15984	0.81912	0.000628012
isotig19689	7.31597	7.30011	6.88788	7.00797	5.05788	7.20553	7.35875	7.03026	7.42884	8.01883	6.57796	7.32614	6.78361	5.96936	7.9483	6.33897	-0.815861	0.0201082
isotig19707	9.25013	7.52822	8.80638	8.48946	9.2839	8.47587	9.7963	7.89405	8.28762	7.75269	8.80416	8.0844	9.32118	8.88683	8.91849	8.76645	0.727638	0.0137588
isotig19950	5.50862	6.44305	5.75262	5.48111	5.38188	6.47499	5.45794	7.17599	6.71358	7.47879	6.33204	8.78886	7.20599	5.66631	8.3559	5.68312	-1.67169	0.000133049
isotig19997	6.55948	7.18425	7.53752	6.87255	7.92651	5.14754	7.48906	7.47778	6.98658	5.05788	8.00555	6.81259	5.85897	7.96766	6.71315	8.11236	1.154	0.00971882
isotig20012	5.50862	5.88433	7.07518	5.80413	5.63878	7.58829	5.52065	6.19809	6.67064	8.24278	6.25607	6.1766	6.37162	5.09384	6.94926	6.59809	-0.823279	0.0412093
isotig20065	8.51541	7.92033	10.6661	10.4275	10.3408	9.43753	8.59332	8.65853	8.44627	7.77491	10.7635	10.0208	7.89518	8.80327	7.88804	8.38078	1.05613	0.0446606
isotig20237	8.47425	7.83761	8.35665	7.91517	8.5896	7.9194	8.78614	7.40647	7.58098	7.91517	8.1638	7.50284	8.15334	8.41229	7.67871	8.14542	0.606101	0.000411019
isotig20290	10.2993	10.4699	9.03723	10.9041	8.23312	11.079	8.78121	10.3763	10.4898	11.3904	8.83775	10.7536	10.4637	10.4658	10.4704	8.35782	-1.3221	0.00421014
isotig20500	5.81475	7.18906	6.64992	6.08612	6.44719	7.51398	6.42748	6.77766	6.1041	7.21304	5.91627	6.85492	6.78361	5.79503	7.80139	5.90562	-0.899424	0.00104151
isotig20697	9.50105	9.08178	9.69206	9.25263	9.8254	8.32935	10.0365	8.99197	9.59053	8.76481	9.93409	9.10771	8.89203	10.2032	8.97843	9.80199	0.813785	0.000211427
isotig20768	9.01235	7.44554	8.91152	8.65559	8.82725	7.435	9.00835	8.31687	8.19374	7.89871	9.14555	8.4322	8.32532	7.59509	7.83872	8.21677	0.685796	0.0102162
isotig20859	5.34427	5.85858	5.38838	5.57987	5.50285	5.8832	6.05963	6.13842	5.88812	6.65105	5.22322	6.57796	6.52176	6.17102	6.54121	5.25564	-0.691928	0.00161394
isotig20865	9.74648	9.15433	8.74584	8.8697	10.565	8.11492	11.0613	7.84996	9.23647	8.79735	8.68607	8.75995	8.06653	11.295	8.60224	9.02144	1.17614	0.0149383
isotig21060	7.37658	7.3477	6.67064	6.94065	6.94926	7.51886	6.63391	7.45422	8.26413	7.82197	6.85278	7.68345	7.94089	7.23616	7.26746	7.33835	-0.662545	0.00082262
isotig21079	8.67944	8.17572	9.01712	8.60178	8.88304	8.10348	8.80957	8.36221	8.20709	8.94562	9.26704	8.6348	6.9294	8.75712	8.60224	8.91551	0.621258	0.015487
isotig21147	6.92735	8.08564	7.71098	7.70143	7.29278	8.78314	7.05781	7.97147	7.52082	8.17572	7.56073	8.14196	8.45696	6.65105	8.54036	7.59112	-0.897853	0.000428504
isotig21736	6.11801	6.05426	6.37108	6.17039	6.45515	6.03335	6.44047	6.70776	5.5465	5.90635	7.23556	6.03912	5.95868	6.83213	5.96158	7.47065	0.610728	0.0110569
isotig21793	8.4602	7.91168	7.62592	7.527	9.88015	5.79061	10.331	6.2434	7.19601	7.74648	7.50956	6.3536	8.26332	8.2861	6.41489	8.0569	1.4696	0.0107667
isotig21856	4.8196	5.77666	5.38838	5.54192	5.28943	5.84201	4.95366	6.27817	5.77666	6.38967	5.14499	6.65462	6.3808	4.89979	6.2971	5.08749	-1.0338	6.08657e-06
isotig21994	7.56144	9.52668	8.32214	8.07742	8.01253	10.3856	8.90434	9.19276	9.49507	10.2686	7.3449	9.18598	10.0073	8.32644	9.6573	7.7637	-1.6758	5.94466e-06
isotig21996	6.67748	8.03706	7.16563	6.88788	7.09844	7.52146	7.02316	7.88486	6.92866	7.45397	6.1868	7.65092	7.33233	6.22463	8.31287	6.7028	-0.894415	0.000598398
isotig22144	5.50862	6.48054	6.27124	6.47701	5.93712	7.19246	5.93924	7.13397	6.1041	6.60158	5.98807	6.48532	6.65105	6.21659	6.84022	5.79143	-0.669987	0.001245
isotig22201	7.0607	6.74145	6.78648	7.03853	6.52763	7.54275	5.88433	7.04539	7.61603	7.54845	6.91562	7.54531	6.78831	6.20932	7.13893	6.55014	-0.624233	0.00640674
isotig22209	5.4343	5.70482	5.66631	5.83818	5.77983	6.0145	5.88433	5.61796	5.88812	6.4818	5.65679	7.31111	6.42382	5.52821	6.86192	5.63488	-0.610152	0.0135919
isotig22382	10.0449	10.8893	10.7801	10.8413	10.246	11.493	9.28916	10.9809	11.3968	11.8314	10.4625	10.9306	11.5518	9.84038	10.8397	10.3857	-1.00291	0.000519434
isotig22529	5.86729	7.3171	5.94976	6.54966	6.43658	7.23179	6.19232	6.48733	7.21334	8.95277	6.28997	9.92368	8.81973	6.78341	8.95724	6.59809	-1.77949	0.00117728
isotig22537	9.60523	9.85506	10.0823	9.03834	10.2108	8.35775	9.99329	8.65853	8.28018	8.1402	9.58144	9.43223	7.7918	9.26108	10.0502	9.47002	0.834571	0.0250033
isotig22605	6.63777	7.02767	6.16797	6.25312	5.48414	7.16894	5.66631	7.13397	6.15044	6.6562	5.45106	5.79061	6.95254	5.69041	7.18968	6.12186	-0.824677	0.00380687
isotig22701	12.7213	13.5146	13.3021	13.3889	13.02	14.2448	11.1259	13.4531	13.773	13.8683	12.9149	13.1896	12.973	12.5742	13.614	13.2383	-0.793105	0.017102
isotig22836	10.0125	10.1261	10.1506	10.2268	10.5221	9.43204	11.0881	10.1556	9.9815	9.59423	10.4804	10.2013	9.69739	11.1184	9.7683	10.5875	0.653732	0.00235755
isotig22923	8.63659	9.00513	9.09271	8.14148	9.08568	7.68797	8.01973	7.09108	8.16086	7.87165	9.21622	8.3297	7.58876	9.23263	8.50181	9.62637	0.851807	0.0109211
isotig22927	9.83215	8.91849	9.02652	9.11429	9.71835	9.17603	8.88148	8.50478	8.30082	8.88542	10.5257	9.30385	8.56157	10.1716	9.02122	10.3712	0.871132	0.00436102
isotig22947	9.52215	8.83731	9.19731	9.46053	9.04056	8.35528	11.855	8.32921	9.57177	8.39726	9.2926	9.30097	7.39549	10.9487	8.86335	9.16504	1.17892	0.0165667
isotig22988	6.76983	6.81681	6.50427	6.9229	6.68779	6.77766	6.38591	7.23119	7.4458	8.07397	7.25198	8.34516	7.45114	6.96461	7.42662	7.19571	-0.610669	0.0155836
isotig23017	7.21134	7.0351	6.82319	6.66154	7.58251	6.64497	7.23119	6.15044	5.43742	6.65105	7.61832	6.39849	6.61311	6.88483	7.18628	7.80576	0.712728	0.0107312
isotig23111	8.72075	10.0968	9.08132	8.99082	8.93879	9.89608	9.77153	9.82918	8.93842	10.0442	8.67856	9.78326	10.1514	9.17817	9.57962	9.00224	-0.744598	0.00114666
isotig23156	7.76328	9.07081	8.18611	8.37587	8.01253	8.92117	8.85777	8.93606	7.96556	8.68178	7.75741	9.0488	8.79504	8.20656	9.26188	7.975	-0.693321	0.00248957
isotig23174	5.61979	8.43263	7.07985	6.74292	6.9618	7.71962	7.81332	8.35228	6.45233	6.98498	6.57796	8.00013	8.0052	6.6891	6.71658	7.00499	-0.771752	0.0425535
isotig23189	10.7867	11.541	11.2946	11.5456	10.5561	11.5805	9.49875	12.0555	11.3429	11.7362	11.5969	11.4326	11.8052	9.34728	11.3921	11.6483	-0.826476	0.0285888
isotig23285	9.63302	9.15279	9.49204	9.90118	10.3052	9.31594	9.39347	9.61302	9.12764	9.53893	10.0391	8.99148	9.34714	10.5125	8.76902	9.73883	0.644915	0.00199994
isotig23315	8.18549	8.9617	8.28191	8.52294	8.49034	8.8647	7.94985	8.85854	8.46135	8.33735	8.00093	9.28304	8.35755	8.15527	9.38606	7.75143	-0.646516	0.00197303
isotig23356	9.94451	10.1894	10.0016	9.73622	9.91358	10.7644	8.14308	10.552	10.179	10.0498	9.41457	10.4167	10.4075	8.20926	10.6261	9.71122	-1.01388	0.00316011
isotig23368	5.38188	5.04569	6.8989	5.67961	6.44719	5.28739	5.45794	5.42494	5.0799	5.14881	5.52919	5.63215	5.32667	5.70136	5.30189	6.13234	0.62262	0.00828054
isotig23369	8.82236	8.23607	8.92228	8.82586	9.25785	7.77231	7.77563	8.24759	9.1419	8.54414	9.26174	7.55292	7.94589	8.90322	8.00271	9.17156	0.687119	0.0134849
isotig23386	11.2031	10.5224	11.1383	10.8244	11.1348	10.3716	10.7825	11.0784	11.0524	10.8473	11.9394	10.7697	9.6121	11.503	10.7296	11.9828	0.690585	0.010276
isotig23415	8.97674	9.36134	9.42878	9.30723	9.06706	9.68008	8.37387	9.57779	8.81032	9.32066	8.79009	9.97253	9.52111	8.30908	9.98889	8.93979	-0.630011	0.00613937
isotig23422	9.70459	11.3418	10.5221	10.2255	10.2012	11.3289	10.7207	11.3116	9.85228	11.1346	9.32782	11.4394	11.4801	9.49401	11.5853	9.16993	-1.26351	0.000526129
isotig23449	8.52901	9.76587	9.57791	9.18459	8.32511	9.76468	9.30922	9.69209	9.06643	10.022	9.05197	9.37986	9.70858	8.66509	9.11522	8.98659	-0.610663	0.0065266
isotig23467	9.71519	8.59919	8.70999	8.88542	9.15646	8.41579	10.3278	8.39538	9.19014	8.53948	9.11761	8.70988	9.33786	9.75626	8.52888	9.41007	0.670271	0.010109
isotig23530	9.27656	11.3001	10.5166	10.1039	9.80363	11.0784	10.2822	10.7084	9.67868	10.3985	9.25543	11.2442	11.0731	9.36247	11.0371	9.16837	-1.09367	0.00113264
isotig23546	9.80539	9.23312	9.53496	9.35304	9.79234	9.26832	10.626	8.25575	8.12603	9.29647	9.50223	9.58622	9.51306	10.732	9.90805	9.99442	0.769171	0.0180623
isotig23593	8.23357	9.0673	8.50653	8.77404	8.49626	9.34908	7.93117	9.29135	8.47881	8.89646	8.22227	8.93244	8.89203	7.88226	9.10014	8.47174	-0.686222	0.000317334
isotig23673	9.05125	9.84783	9.36602	9.6335	9.43494	9.95563	9.08386	10.0895	9.42914	9.56714	8.9738	9.67121	10.131	8.5038	10.2915	9.19472	-0.71764	0.000544765
isotig23694	7.17817	8.73612	7.75824	7.82528	7.26629	8.85796	8.04095	8.59874	7.12119	8.44998	7.26319	8.06748	8.00988	7.35545	8.35486	7.49472	-0.751741	0.00484967
isotig23727	7.6174	7.89386	8.99514	7.70557	8.52901	9.60193	6.28223	8.15669	8.72064	8.91124	8.20564	9.6299	8.38869	6.71077	9.1859	8.07397	-1.04614	0.0184527
isotig23845	9.33473	10.3855	10.6517	10.3793	9.26338	10.6135	9.07688	10.6261	9.83925	10.9346	10.7115	10.4302	10.3796	7.88226	10.0264	9.61483	-0.790045	0.0447349
isotig23861	8.44319	7.85606	7.81111	7.86426	8.10943	8.01857	8.2064	9.1372	9.1419	9.03167	7.86023	9.04753	9.57251	9.09735	8.75995	7.94174	-0.653956	0.0241966
isotig23968	10.7849	10.528	10.8025	11.2433	11.2523	10.3501	11.4694	10.8894	10.1688	10.4781	11.5249	11.1326	10.3887	11.8704	10.511	11.0189	0.689992	0.00127009
isotig24056	7.93061	8.28902	8.07405	8.00996	7.90981	8.84848	6.62867	8.43514	7.82027	8.65748	7.64155	8.11098	8.20709	6.46204	8.46557	7.76929	-0.801004	0.00681076
isotig24608	6.87063	5.31592	6.50997	4.9284	4.99052	5.22202	5.44196	5.09648	5.06267	5.19384	6.49957	5.5522	5.14313	5.92549	4.98395	5.41591	0.626531	0.035479
isotig24657	9.99442	8.96624	9.18466	8.8624	9.67116	8.86633	9.59222	8.71747	8.53297	8.70829	9.5928	8.83711	9.21467	9.84593	8.88943	9.75318	0.720531	0.000257117
isotig24864	7.68214	8.34086	7.93227	7.90687	7.85054	9.41272	8.36413	8.44455	8.43885	9.02652	7.76253	8.29953	8.86134	8.04767	8.17657	8.02994	-0.678106	0.00128254
isotig24935	8.90575	11.1341	9.84783	9.63849	10.2837	11.0262	9.05032	10.0949	9.78569	11.7097	10.2899	10.3883	10.345	9.65867	10.0288	10.2701	-0.820974	0.0167655
isotig24953	7.63847	7.11011	7.45461	7.91517	8.87309	7.24006	7.3801	7.79017	8.0311	7.03475	7.84761	6.88788	6.8204	7.77584	6.79461	8.22617	0.675246	0.01222
isotig25072	11.6327	10.683	10.7391	11.0823	11.0361	10.4024	10.0396	10.5795	11.0427	9.66767	11.2172	10.0967	10.2613	11.0454	10.11	11.7055	0.706855	0.0099846
isotig25089	8.39374	8.29771	8.34803	8.47155	8.18526	6.44925	8.61079	8.30716	8.41561	6.67528	8.47276	8.34079	6.25666	8.80613	8.14323	8.35194	0.844313	0.0287926
isotig25104	8.52089	10.2149	9.47784	9.39544	8.9932	10.0294	9.73764	10.172	8.98544	9.49401	8.74876	10.2519	9.68291	8.56175	10.6124	8.44151	-0.945756	0.00220768
isotig25170	11.759	11.2315	11.6689	11.7256	11.754	10.8662	12.6328	10.8658	10.4484	11.0112	11.7489	11.1777	11.2537	11.9151	11.0013	11.6856	0.879289	3.30477e-05
isotig25201	10.4988	8.57493	9.75569	8.82586	11.518	8.97647	10.848	8.66202	10.0186	8.60804	10.204	9.12019	9.45669	8.68445	9.12318	10.6461	1.05509	0.0168155
isotig25497	10.7385	10.4364	10.3362	10.2563	10.1155	10.8562	8.90434	10.659	10.3433	10.653	10.4793	10.3561	10.9455	9.08996	10.9942	10.4479	-0.609469	0.0317038
isotig25506	5.32442	6.11154	5.18708	5.83818	6.0361	6.03335	5.3361	5.47423	5.88812	6.98962	5.30418	7.61694	6.59856	5.42389	6.8216	5.34538	-0.967329	0.00276087
isotig25518	9.27065	8.77974	9.28033	9.23446	9.36329	8.19592	8.78522	9.05564	9.20148	8.04312	9.58596	8.4322	8.41935	9.04854	8.20518	9.08095	0.664596	0.00173894
isotig25646	8.86633	8.45278	9.41763	8.69311	9.39022	8.85392	10.7312	8.77404	8.68522	8.54952	9.4365	9.08161	9.10168	10.038	8.61364	8.69975	0.645046	0.0275012
isotig25700	8.81943	9.65112	9.80519	10.1705	10.8127	8.22103	10.2205	9.46417	8.6652	7.65634	9.18829	10.1722	8.23592	9.97155	8.07642	9.98166	1.10344	0.0121948
isotig25701	5.50862	6.7934	6.26105	6.03094	5.86168	6.78607	6.01793	6.56495	5.69547	6.66975	5.70914	6.20659	7.55508	5.67696	6.77869	5.72748	-0.782023	0.00203533
isotig25707	9.0018	7.92463	8.82433	8.25939	8.79595	7.53521	8.18386	8.31687	7.69794	7.48906	9.00312	8.18096	8.11016	8.43269	8.30363	9.04753	0.748775	0.000645865
isotig25764	10.6503	9.63399	10.174	9.63044	10.369	9.84338	10.5075	9.40131	9.68863	9.55156	9.86108	9.6509	10.085	10.9707	9.92134	10.4241	0.601386	0.00329425
isotig25777	7.89739	8.02977	8.68596	7.99	8.21078	7.43211	10.0305	8.27517	8.51158	8.07759	8.83305	8.32757	7.50671	9.46414	8.15326	8.30332	0.637674	0.0498247
isotig25923	7.77594	7.4581	7.89758	7.87165	7.25033	8.83882	7.45525	8.70389	9.03184	8.53477	8.04482	8.32296	8.44371	7.70948	8.15199	8.09282	-0.673527	0.00451276
isotig26020	5.4343	5.77093	6.14854	5.50086	6.85745	5.47423	6.41251	4.99719	5.22202	5.25888	5.91627	5.8199	5.47321	5.77502	6.07458	7.29968	0.656713	0.0262293
isotig26058	8.12292	8.19738	8.61955	8.49626	8.11597	6.78607	8.11106	7.42557	7.0488	7.74214	8.47276	8.31397	6.21987	7.63474	7.90962	8.607	0.817104	0.0121987
isotig26079	7.20569	7.61465	7.25508	7.2883	7.34977	7.93107	6.76921	7.50808	7.7399	7.89682	7.15789	7.89966	7.92941	6.54218	8.09849	6.55014	-0.812477	3.84684e-05
isotig26166	8.93107	8.60494	8.68363	9.16641	8.71683	8.3011	8.42713	7.16154	7.14294	8.6531	9.19644	8.47574	8.62147	8.88153	8.46557	9.11299	0.711204	0.0120036
isotig26190	12.972	13.0393	13.1994	13.7819	13.86	11.6093	13.6423	14.0618	14.1878	10.8765	14.1149	13.1994	12.4454	14.205	12.3986	14.0909	1.00604	0.035614
isotig26229	9.26591	9.70529	9.75224	9.78081	9.63234	9.89471	9.5205	10.28	10.6709	10.505	9.34334	10.2628	10.2266	10.1175	10.262	9.05757	-0.667128	0.000993104
isotig26250	11.2486	11.1515	11.5196	11.2004	11.7407	11.2814	10.0154	11.9779	10.7721	11.6684	10.9846	11.8588	12.3401	10.4158	12.4253	11.1105	-0.655006	0.0386068
isotig26471	10.7499	10.3581	11.0445	10.2889	10.6866	12.4217	10.2584	11.6083	12.3971	12.2752	11.3912	11.3994	11.9025	10.7807	11.2727	11.447	-0.873457	0.0101834
isotig26520	10.6827	10.5551	10.3449	11.1361	10.514	9.42495	10.6776	10.2212	11.0703	9.78265	10.6757	9.90861	9.49363	11.0598	10.1646	10.7589	0.653588	0.00895686
isotig26543	7.60281	7.37262	7.52379	7.40408	7.42898	5.07225	7.35517	7.22365	7.39522	5.00599	7.61832	7.37506	5.08483	7.33696	7.33205	7.42898	0.979676	0.0352499
isotig26696	10.1008	10.3872	10.1403	10.4869	10.4974	9.44155	11.3949	9.98364	10.2909	9.90015	10.4895	9.37458	9.53143	9.80882	9.2178	10.3411	0.64157	0.0132003
isotig26823	5.47071	6.27412	5.48313	5.71955	5.6946	6.11154	6.16169	5.65327	6.15044	6.90794	5.64059	7.0085	6.61311	5.91627	6.8216	5.68312	-0.721356	0.00160241
isotig26860	11.641	11.6905	11.6318	11.6701	11.412	10.4416	10.7175	10.4453	11.3333	10.9935	11.7949	10.8559	11.6416	11.3994	8.738	12.3058	0.804111	0.0480299
isotig26889	7.35655	6.9145	7.36892	7.18455	7.31467	5.97861	6.38591	6.18618	7.26319	5.86544	7.37207	6.44253	6.1695	7.1181	7.18968	8.15638	0.780941	0.00915797
isotig27067	7.89739	7.71983	7.58016	7.25523	7.22199	8.95873	8.06102	8.2712	8.51529	7.99561	6.34426	8.5082	8.34339	7.68775	7.46554	7.58615	-0.767981	0.00887964
isotig27189	9.31042	7.84829	9.28033	9.09629	8.93239	9.00381	8.01973	8.42959	8.83956	8.22371	10.0799	8.79129	8.6657	9.29383	8.32124	9.27725	0.645863	0.0184709
isotig27199	5.12338	5.48414	4.93934	5.08483	5.50285	5.44714	5.06267	5.23103	5.47606	5.97151	5.18708	6.97048	6.36536	4.94517	6.65798	5.12338	-0.829376	0.00354044
isotig27251	9.32512	8.36385	9.43799	8.97153	9.16047	6.85083	8.59446	8.79504	9.27744	7.76691	9.72329	8.34516	7.12977	8.65026	8.88324	9.26119	0.964009	0.0118296
isotig27282	10.0872	9.40981	10.0968	9.70931	10.285	10.0333	10.3336	9.72832	9.81323	8.11714	10.0799	9.57814	9.66695	10.1971	9.7639	10.2677	0.61822	0.0141591
isotig27294	9.1561	8.80962	9.24462	9.63044	8.8439	10.21	8.11106	9.52472	9.62628	9.88278	9.03146	9.26412	9.74816	8.27171	9.96387	9.20924	-0.691382	0.0116504
isotig27349	5.79666	6.00865	6.11541	5.45979	5.8482	6.15515	6.28997	6.20932	6.15044	7.05848	5.32355	6.52934	7.18345	6.09829	6.8216	6.15668	-0.628486	0.00771192
isotig27438	15.8674	14.6816	15.6862	15.6447	15.8394	14.273	15.6724	15.6862	14.8752	14.8957	15.8794	14.6311	14.2688	15.7947	14.9905	15.7505	0.979058	3.32352e-05
isotig27502	7.03336	7.41367	8.05153	6.97658	7.96937	6.26803	7.08037	6.84042	7.23406	6.54966	8.1141	7.18066	6.58526	8.00564	7.24722	8.69305	0.825629	0.00790099
isotig27516	6.46714	7.71499	7.00464	6.813	6.92401	8.02943	7.34623	7.40647	6.70106	7.57267	6.35415	7.55037	7.60814	6.6891	7.6735	6.71829	-0.742507	0.000787175
isotig27518	6.50106	6.80313	7.83027	6.93125	7.02558	6.15515	7.02854	7.00955	6.59762	5.8305	7.26319	6.67064	5.91851	7.04624	6.37432	7.01234	0.659881	0.00515385
isotig27546	6.26017	6.77787	7.13733	5.99959	6.27354	7.04607	6.8913	6.42643	7.14294	7.57792	6.23542	7.38768	6.71958	6.12793	7.82838	6.18862	-0.724122	0.00511353
isotig27725	9.61112	8.50442	9.38471	8.97674	9.71101	8.38409	9.857	7.81111	7.87175	8.35768	8.75115	9.06672	8.79399	9.86814	9.10909	9.21758	0.934823	0.00103529
isotig27736	10.056	9.11356	9.8389	9.04511	10.056	8.75995	9.38686	8.53255	9.28282	9.09596	9.78664	8.6348	9.21667	10.7492	9.3083	9.80786	0.847741	0.00111888
isotig27758	6.19201	6.99086	6.50427	6.50006	6.48983	6.91376	6.42748	6.50774	6.42016	6.88826	6.06363	6.9023	7.16468	6.01038	7.30111	6.0361	-0.608139	0.000402516
isotig27796	9.05748	9.31042	10.1707	9.46557	9.58226	8.82551	10.7457	8.95173	10.1641	9.31452	9.84925	8.90617	8.73811	10.6367	8.96772	10.2984	0.828475	0.00744304
isotig27815	5.06267	6.62184	5.11952	5.08483	4.94681	7.37235	5.60569	6.48733	5.61979	6.66975	5.06267	6.47954	5.99959	5.22322	4.95608	5.80615	-1.03684	0.00249052
isotig27817	7.64365	7.83761	8.02042	8.32075	8.01253	6.90831	8.08121	8.2712	6.86561	6.72662	7.96349	8.29481	7.21592	8.38315	7.60698	8.57288	0.658875	0.0176415
isotig27925	9.87749	9.93469	10.6682	10.4549	10.304	8.80388	9.54138	9.7507	9.09846	8.59343	10.6041	9.86413	8.97932	9.27744	9.83991	10.1553	0.752282	0.0124885
isotig27984	8.04648	7.90981	7.95297	7.99	7.85054	6.15515	7.90299	8.13745	6.67064	6.42119	8.10298	8.16133	6.74524	7.63474	7.81282	8.04095	0.688503	0.0370489
isotig28026	11.3058	12.1092	11.7111	11.6168	11.6689	13.3258	10.7913	12.4083	12.6916	12.9849	12.3434	12.6847	11.9524	12.4616	12.143	11.8999	-0.812617	0.00626377
isotig28173	5.47071	5.47321	5.94976	6.03094	5.60314	5.41591	7.46273	5.14058	4.94517	5.94976	5.50862	5.28652	5.52821	6.27241	5.42179	6.12186	0.657375	0.019817
isotig28174	9.64511	10.101	10.034	10.6565	9.68387	8.72602	10.8872	9.25503	10.0765	10.4329	10.5718	9.55964	9.35754	10.0111	9.45085	10.4563	0.623304	0.0283497
isotig28206	5.4343	6.69041	5.83897	5.93418	5.82309	6.31102	6.28997	6.12857	5.80534	6.17227	5.28537	6.49857	6.6355	5.70136	7.13477	5.45002	-0.7024	0.00194519
isotig28260	10.5603	10.3883	10.1364	9.83654	10.4001	10.5947	8.15791	10.2369	10.6142	10.1962	9.80801	10.4954	10.9769	9.0207	11.4189	10.127	-0.859317	0.0167543
isotig28301	5.61979	6.38295	5.87784	5.45979	5.83663	7.04607	5.90927	5.94757	5.56978	6.92513	5.52919	6.34701	7.23601	6.244	5.9916	6.0361	-0.616688	0.0175565
isotig28330	7.83761	9.12019	8.58473	8.64389	8.00591	9.20993	9.26478	9.5138	8.76286	9.81042	8.35235	9.08469	9.55081	8.04767	9.1607	7.66752	-0.976118	0.000516914
isotig28345	9.51392	9.83733	9.13312	9.19915	9.26101	8.16023	10.0974	8.93933	8.0374	8.52515	9.15504	9.55324	8.9144	9.83565	8.63818	9.43422	0.628029	0.0270016
isotig28476	6.56875	6.64273	6.65507	6.61657	6.72022	8.36378	6.07458	7.17599	7.51305	7.90041	6.84554	6.75299	7.34157	6.51021	7.18968	6.32814	-0.82014	0.00214977
isotig28518	6.8146	7.05848	7.04607	8.19289	7.83842	8.83471	7.84356	8.70723	8.91658	8.92006	7.27068	7.21304	7.70251	6.46968	7.86104	7.06441	-0.834168	0.0305963
isotig28565	7.49219	8.57119	7.92472	8.02655	7.03699	8.71715	7.91778	8.32047	7.98218	8.63028	7.17222	8.42468	8.86764	7.18394	8.72365	7.18385	-1.03737	3.59666e-05
isotig28613	13.4956	12.3641	12.6873	12.143	13.7704	12.6617	12.7809	12.3396	12.6111	12.0464	12.7111	12.3453	12.8662	14.2414	12.8115	13.1796	0.620439	0.0318107
isotig28647	11.3177	10.4738	11.1943	11.4594	11.2702	10.4124	10.9586	10.7804	11.9684	10.7033	11.4659	10.8109	10.1724	11.3887	10.1836	11.4741	0.627967	0.0103763
isotig28709	12.523	10.9613	11.8268	12.2927	12.366	10.9844	12.1548	11.492	11.5211	12.0021	12.855	10.392	12.1662	11.662	10.9162	12.1662	0.92639	0.00237266
isotig28710	6.90456	5.99266	7.09926	6.36236	6.66154	6.15515	6.57467	6.20932	6.84042	6.46155	7.15091	6.62732	5.5106	8.11876	6.47019	6.79939	0.675532	0.0137214
isotig28772	6.91992	6.30903	6.46204	6.63391	6.32424	6.05019	6.32814	5.42494	5.43742	5.64566	6.28049	6.25223	5.72833	6.5269	6.52983	6.74313	0.605141	0.00300656
isotig28782	8.02042	6.72662	7.65969	8.64389	8.29013	7.14214	7.9839	8.53573	8.96817	7.34435	8.38612	7.45036	7.43383	8.68627	7.23119	8.44475	0.660347	0.0414417
isotig28927	7.57683	8.08935	8.12594	7.44204	7.26629	8.16298	7.39335	8.02977	8.87018	8.12119	8.41922	8.68986	8.44837	6.93734	8.42582	8.20755	-0.68362	0.00640871
isotig29009	10.0149	9.52438	10.44	10.2547	10.0592	7.56108	9.67281	10.0153	9.78569	7.92156	10.3628	10.2149	7.72841	10.1992	9.96315	10.4485	1.09222	0.0194374
isotig29105	9.32129	8.498	8.81655	8.21332	9.09383	6.5269	8.32963	7.00094	7.41008	8.268	9.13732	8.04431	6.57064	8.91719	7.79302	9.01248	1.34122	0.000558322
isotig29116	8.77045	10.101	9.51853	9.4995	8.61215	10.3242	9.31728	9.90142	8.79241	10.133	9.15684	9.3497	10.4679	8.26438	9.35616	9.08095	-0.77571	0.00949
isotig29162	10.0815	9.46104	10.3101	9.60286	10.015	9.51028	11.383	9.52472	8.82803	9.90721	10.0765	9.3923	9.54717	9.95134	9.69821	9.93775	0.686132	0.00683098
isotig29357	7.41843	8.48467	7.06272	7.33752	7.33891	8.14685	6.95963	7.33163	7.0607	7.96237	6.84554	7.81332	8.23099	6.67528	8.24404	7.67882	-0.744717	0.00314273
isotig29536	7.49219	7.97138	7.59849	7.62649	7.64699	8.28762	8.18681	7.47154	8.43207	8.97958	7.21668	7.98651	8.53453	7.71833	8.21226	7.11304	-0.659558	0.00462988
isotig29541	5.69302	5.39662	6.78648	5.54192	5.45002	4.82637	6.5876	5.40638	5.03382	5.23655	7.61832	5.60035	5.35973	5.80615	5.18336	5.0287	0.808629	0.0222864
isotig29581	10.4749	9.45579	10.1674	9.26203	9.71342	9.15141	10.5467	8.62078	9.47351	8.66278	9.17358	9.81463	9.35918	9.38471	9.1972	10.0883	0.634457	0.0194796
isotig29612	9.00412	9.47945	8.75391	8.8909	8.61824	9.52307	9.14547	9.61302	9.16305	10.0731	8.64226	9.18598	9.44614	8.3918	9.27272	8.6252	-0.710578	0.000116451
isotig29768	8.1705	7.08452	7.99242	7.71098	8.36855	7.51398	8.09928	7.88486	8.01119	6.37649	8.02297	7.44489	6.73405	8.03012	7.20569	7.48981	0.703619	0.0060598
isotig29817	9.73108	9.28564	9.52068	9.73812	9.76561	8.09992	10.0515	9.08178	9.82848	9.47418	9.82389	9.24132	9.37965	10.3832	8.3192	10.3435	0.83093	0.00326363
isotig29857	8.50168	7.47537	8.86307	8.22096	8.49835	7.56707	8.16689	7.74298	7.84937	7.92156	9.06391	8.02603	7.91187	7.93378	8.09849	8.28397	0.617485	0.00121156
isotig29864	6.92735	8.10413	7.20293	7.2883	7.72543	7.79681	6.22287	8.72728	7.46286	7.13765	7.13829	7.44165	7.95161	7.26319	7.27667	7.16343	-0.620859	0.0205092
isotig29904	9.61325	9.49806	10.1076	8.2269	9.7309	7.36124	8.39458	7.59509	7.93061	9.86069	10.1331	9.33138	7.70251	9.01802	8.24708	9.76292	0.932581	0.0492024
isotig29954	10.3588	10.9715	10.5614	10.6471	10.2466	11.0006	9.08955	10.6065	10.3417	10.7503	10.4804	10.6512	10.6788	9.40287	11.4997	10.39	-0.665446	0.0141866
isotig30066	6.3028	8.21332	8.52586	5.91851	8.3793	6.08612	9.15614	5.75596	5.56978	6.56923	6.5269	6.38699	6.05963	7.0595	6.68451	8.56157	1.13813	0.0480629
isotig30095	7.20569	8.00271	8.17829	7.84415	7.30371	8.73728	7.30741	7.8813	8.29452	8.40888	8.08215	8.34516	7.92463	6.87678	7.74921	7.6543	-0.611402	0.00852924
isotig30124	10.2628	9.51853	10.5675	9.8313	10.8756	8.40186	9.50496	8.30716	10.7176	9.79979	10.3398	9.2254	9.08104	8.85167	9.0365	10.4312	0.822125	0.0379376
isotig30129	8.99514	8.78568	9.08955	8.8718	9.17133	8.54221	8.96345	7.70251	7.34449	8.43732	9.09948	8.50181	8.85129	9.00983	8.64635	8.69305	0.635247	0.00621797
isotig30138	5.61979	6.27412	5.35837	5.66215	5.51967	6.29767	5.52065	5.60035	5.91776	6.95492	5.60128	7.2238	6.8146	5.8175	6.68451	5.65058	-0.877218	0.00060082
isotig30215	7.72047	7.89537	7.41114	7.47601	7.36466	7.99749	7.15726	8.09409	7.98775	8.1402	7.21104	8.28654	8.23794	6.27241	8.47574	7.55929	-0.867856	0.000160256
isotig30339	7.91517	8.63659	8.37353	8.76419	7.89215	9.04417	8.20773	9.22893	9.73288	9.05218	8.30837	8.86422	8.05054	8.23592	8.13108	8.21677	-0.603346	0.0161613
isotig30376	7.74151	7.57695	7.95957	7.83086	6.89795	6.16981	7.40461	6.92327	7.527	7.18906	7.66819	6.36072	7.28772	7.77584	6.53516	8.02042	0.716157	0.00745001
isotig30397	7.59509	7.63153	6.5269	7.90687	7.00955	8.40043	7.17474	7.24319	8.4231	8.53139	6.75341	7.15616	8.73091	7.36619	7.34894	7.25153	-0.73517	0.0193757
isotig30543	6.21987	6.54266	6.70625	6.08612	7.03699	5.14754	5.60569	5.35973	5.72456	5.78339	5.75792	5.60797	5.32667	7.83534	6.3248	7.51689	0.868467	0.0218161
isotig30662	7.89013	7.58852	8.15614	7.65824	7.69291	6.0145	8.27553	7.538	8.0311	6.56923	7.92138	7.85486	5.58629	7.96002	7.79863	7.73504	0.788533	0.0356127
isotig30691	9.04515	7.35572	7.60814	7.30011	9.16281	6.99988	8.10282	6.87852	7.60698	6.62754	7.44295	6.78729	7.50671	7.80482	7.57636	7.71281	0.855075	0.00976737
isotig30756	6.36946	5.85089	6.15886	5.93418	7.21668	5.00975	5.25356	4.76764	5.05089	5.36083	5.84122	5.56474	5.39054	5.75179	5.46969	6.32814	0.798614	0.00460491
isotig30944	8.43328	8.80377	8.9534	8.83471	9.27968	8.05504	8.82506	8.25074	8.08658	7.62592	9.20788	8.27354	7.90186	9.24876	8.16846	9.29551	0.864047	0.000100019
isotig30976	12.406	13.2558	11.983	12.3169	12.3173	12.988	12.0483	13.1867	12.2411	12.6043	11.9813	13.4304	12.8643	11.6528	12.4558	13.241	-0.634958	0.0127261
isotig30998	11.9535	11.4607	11.4028	11.7674	11.3559	10.3925	12.7	11.1717	11.8556	11.5747	11.6189	10.8792	10.4339	11.5597	10.1474	12.2873	0.84124	0.00855201
isotig31013	7.47053	8.74197	8.42179	8.11925	7.49948	8.58646	7.66228	8.47862	8.30082	8.93421	8.1363	8.44523	8.10768	6.94321	8.60224	7.82898	-0.764428	0.00120251
isotig31022	6.69846	6.99918	7.08966	6.77004	6.37108	7.51398	5.76619	6.9609	7.19601	7.92923	7.43833	7.37821	6.89681	6.01038	7.3622	7.16988	-0.615311	0.0219849
isotig31040	8.34672	8.09733	8.19807	8.60769	7.58925	5.5316	7.56216	7.47778	7.67496	5.34167	8.5028	7.3202	5.64134	8.17941	7.26084	8.34284	1.3729	0.00499353
isotig31058	6.47853	8.16846	6.91189	6.89681	6.77807	7.64451	7.38348	7.39886	5.91776	7.20569	6.11089	7.43422	7.48881	6.49434	7.88601	6.20932	-0.735122	0.0195165
isotig31113	7.45397	6.23631	7.14726	6.85473	7.13893	5.81085	6.51417	5.58081	5.91776	5.71074	7.49157	6.49084	5.66631	6.71894	6.26686	7.04641	1.08569	1.48266e-05
isotig31176	7.76784	6.47347	7.75491	6.77004	7.83524	5.66215	8.53693	5.8215	5.52359	7.70078	6.72001	6.9798	5.74484	7.87069	7.49447	7.72218	1.19716	0.00641522
isotig31243	4.62983	5.63306	5.11952	5.28305	5.25356	5.32355	5.25356	5.39268	5.56978	6.12056	5.22322	7.45397	5.93851	5.46969	6.79847	5.104	-0.861768	0.00783146
isotig31252	7.72543	8.15136	8.25476	8.27539	7.63017	7.02073	8.37387	7.81111	7.59873	6.19139	8.52947	7.49006	6.78831	7.89947	6.49084	8.73027	0.984538	0.00320265
isotig31301	11.2004	9.8257	10.655	10.5279	11.078	10.2398	11.2054	10.7426	9.82848	9.36745	10.6367	10.7028	10.0198	11.2449	10.3544	10.676	0.767905	0.0016698
isotig31390	5.84974	5.72456	5.56283	6.3028	5.68136	5.81085	7.00464	5.28073	5.18708	5.61979	5.94651	5.60035	5.69967	7.20553	5.59576	5.96085	0.624435	0.0161283
isotig31572	8.88011	8.61067	9.08551	9.59245	9.06047	8.7147	9.70977	7.79017	7.51305	8.9762	9.03372	8.82482	8.63028	9.04854	8.64344	9.11785	0.728135	0.00393767
isotig31597	11.0926	11.7126	12.1962	12.0663	11.4238	13.0241	11.0221	12.2954	12.7572	12.0421	11.3099	12.1028	12.7431	10.5677	11.1124	11.8443	-0.783344	0.0195516
isotig31612	7.6174	7.49472	7.41948	7.56635	8.08597	7.12346	7.5148	7.36055	7.09381	6.73469	7.80482	7.03164	6.78361	8.73417	7.67107	7.60779	0.632154	0.00533304
isotig31699	8.22156	8.79654	8.86548	8.77127	8.59589	9.30329	7.74983	8.8457	8.87018	9.27283	8.62668	9.0642	8.65259	7.44789	9.02618	8.37108	-0.647726	0.0051136
isotig31826	5.14058	5.97151	5.06267	5.15666	5.05788	5.92068	5.5465	5.17176	5.18708	6.61427	5.58269	7.47053	6.14854	5.28073	6.81641	5.04705	-0.928251	0.00637771
isotig31885	7.24319	8.10528	7.74361	7.28264	7.95416	6.67064	8.04294	7.16876	6.07926	5.32355	8.25059	7.89462	5.44196	8.81735	8.1851	7.58615	1.00643	0.042602
isotig31945	6.77828	6.61265	7.06594	6.97658	7.41074	6.55062	7.3801	7.03699	6.77045	6.36264	7.38389	6.60204	6.52885	7.74067	6.49708	7.25685	0.628965	0.000235836
isotig31962	11.7816	12.4227	11.9897	12.0885	11.5518	12.5822	11.7177	12.626	12.0253	12.0789	11.947	12.2839	12.0234	10.6263	12.3323	11.7145	-0.619673	0.00444309
isotig32002	6.61036	8.47098	6.98818	7.03026	7.19648	7.77512	7.41922	8.11065	7.72607	8.06765	7.23556	7.14262	8.36679	7.78862	7.42027	7.64395	-0.645942	0.00818192
isotig32042	5.00599	6.51417	5.99612	6.18494	6.0361	6.46357	6.13842	5.8215	5.43742	6.70906	5.18708	6.56543	6.54266	5.72662	6.71315	5.14407	-0.668453	0.0139725
isotig32096	6.40697	6.00865	7.49107	5.77175	5.4343	5.3361	5.39268	5.09648	5.47606	5.60476	5.8578	5.48212	5.62056	6.47954	5.46969	6.12186	0.607692	0.0341778
isotig32158	10.0596	9.18127	9.64139	9.27043	9.94263	8.89194	10.5689	9.1164	9.22597	9.09111	9.21478	8.97037	9.65984	10.6597	8.83231	9.89585	0.785515	0.00212629
isotig32272	5.58175	5.27041	5.22202	6.72662	6.43658	5.35507	5.75596	5.28073	5.00345	5.39662	5.50862	5.30418	5.43348	6.72641	5.34427	5.68312	0.65661	0.00803285
isotig32279	7.32415	7.86992	7.78174	7.87165	8.29785	7.98399	9.17055	8.47862	8.34942	6.78361	8.4915	7.31111	7.14294	9.10909	7.03836	8.59758	0.710769	0.0437444
isotig32280	11.5508	9.89198	10.8662	10.9428	11.2313	8.9144	11.6807	8.8624	10.166	10.8086	10.8804	9.97253	10.2358	11.9321	10.6427	10.6327	1.27783	0.000829136
isotig32383	7.01463	5.14058	5.45002	4.98109	5.46969	5.32355	5.29403	4.818	4.85238	5.19384	7.11043	4.89831	5.29456	5.31252	5.22202	5.31086	0.650005	0.0490785
isotig32473	14.5906	15.9925	15.423	15.6977	14.5038	15.3993	14.0245	15.4894	15.5455	15.3713	14.7872	15.322	14.7401	14.1671	15.322	14.8472	-0.642626	0.0168295
isotig32492	5.32442	5.71273	6.28882	6.03094	5.5361	6.61886	5.06267	5.91851	5.66803	6.69803	5.98807	6.2434	5.97575	5.31252	6.85122	5.32667	-0.602042	0.0180911
isotig32496	8.51102	8.52178	7.72543	7.62649	8.3793	6.50106	7.64642	6.69933	6.07926	7.11891	8.03706	8.08927	7.60814	7.92138	7.13893	8.41698	0.813427	0.0223823
isotig32530	7.98452	7.14053	7.858	7.93052	8.02637	7.41008	7.76888	6.36591	6.5815	7.59462	7.85152	7.43826	7.31936	7.37588	7.46849	7.96002	0.679621	0.00165024
isotig32617	7.5442	7.07918	7.58016	7.48438	7.88572	6.15515	8.23787	7.82356	7.84246	5.85471	7.7531	7.22699	5.70914	8.52937	7.16876	8.13817	1.03663	0.00683395
isotig32667	7.28409	6.87255	6.81259	6.83904	7.04419	6.95327	7.05781	8.25947	8.01654	7.83274	6.59762	7.94589	8.44216	7.93666	7.52428	6.85939	-0.676937	0.0168733
isotig32693	5.93924	6.03335	6.32592	6.7349	6.79461	5.9483	6.50278	6.07392	5.17407	5.8199	6.80233	6.19078	5.66631	6.54218	5.75792	6.19809	0.646939	0.00102373
isotig32716	8.49106	8.1296	7.98929	9.30439	8.71683	7.62098	9.3164	8.82041	9.00583	8.08298	8.90279	8.16995	8.00271	9.16234	7.50671	9.46592	0.75123	0.0107335
isotig32786	5.65769	6.20961	5.50006	6.15763	5.98807	6.3558	5.81552	6.18618	6.00029	7.04675	6.11089	8.04232	6.70625	6.29824	7.39886	6.08546	-0.791562	0.0104861
isotig32882	6.11801	5.95592	6.35251	6.10086	6.37108	7.97598	7.75668	7.11907	6.15044	6.95072	6.01108	7.38118	7.11842	5.65327	7.23616	5.5361	-0.748539	0.0418001
isotig32896	9.03843	9.27232	8.90261	8.61705	8.97264	8.73011	8.60471	9.19453	9.45733	9.90622	8.56035	9.48446	9.77619	8.89018	9.78452	8.75272	-0.658374	0.000657483
isotig33097	5.32442	6.25371	6.01654	5.8215	5.75262	6.41489	6.01038	6.67064	6.78402	6.244	6.07458	6.25223	6.10698	5.43836	6.82558	5.71273	-0.675115	0.00023737
isotig33145	8.67465	8.87008	9.33852	7.7878	8.19227	10.3521	5.5465	11.0714	10.8059	11.8061	9.98166	8.14605	8.36358	8.46361	9.98371	9.2689	-1.51812	0.0404167
isotig33252	9.96475	9.13265	9.83476	10.053	9.69299	8.65004	9.34576	9.04082	8.62284	8.93244	9.81368	9.76535	8.96341	9.76414	9.46952	9.82823	0.715034	0.000429357
isotig33294	5.58175	5.75792	5.45002	5.57987	6.0603	6.08612	5.18955	6.01758	6.53516	6.42852	5.22322	6.44253	6.11671	5.53804	6.51489	5.71273	-0.695494	0.000204302
isotig33310	7.60281	7.51018	7.53129	7.38728	8.51016	6.84573	8.8891	8.24389	8.42808	5.96158	7.84246	7.29163	6.8856	9.5335	7.09762	7.73906	0.846419	0.0478173
isotig33321	7.6598	8.10266	8.07893	8.0296	7.156	6.10541	8.69538	7.16154	8.29129	7.35545	8.27171	6.97048	7.40435	7.7965	7.2083	8.13132	0.652472	0.0398933
isotig33709	11.8113	10.8601	11.1318	11.673	11.3896	10.8179	11.5388	11.2538	10.2264	10.591	11.7328	11.5124	11.1447	11.8793	11.0631	11.3651	0.631533	0.00217965
isotig33718	11.1705	11.1593	11.3698	10.0642	11.4248	9.87948	11.9553	11.0559	9.25609	10.1307	11.8076	10.2212	10.5931	12.9218	9.87742	11.445	1.24824	0.00400543
isotig33731	10.9477	10.8179	11.0171	11.4346	10.801	10.4869	12.2135	10.8527	11.0244	10.7141	11.2302	11.1335	10.7205	12.3159	10.2981	10.9106	0.602812	0.0204351
isotig33792	6.93661	7.21577	6.7999	6.89681	7.12798	6.91955	7.71962	6.13842	6.48683	6.56257	7.28423	6.71573	6.3808	8.40319	6.82558	7.23436	0.644682	0.0116492
isotig33826	8.55447	8.91719	8.71941	8.95729	9.27239	8.73181	9.684	9.04719	8.52233	8.01636	9.24698	8.28506	8.30766	10.3826	8.30986	9.40237	0.76026	0.00679776
isotig33947	8.25469	8.48616	7.4736	7.65824	7.10355	7.64451	6.29824	8.55252	8.32921	7.96919	8.22979	8.90905	7.78821	7.67284	7.97111	7.62592	-0.666638	0.0268642
isotig33964	5.76125	6.08546	5.56283	5.80413	5.66631	6.05019	5.86438	5.44148	6.28223	7.28438	6.08612	8.26526	7.02142	5.59004	7.35682	6.13234	-0.914979	0.015621
isotig34010	7.09926	7.96766	8.06782	7.58794	7.65913	6.75633	8.567	7.5546	7.37316	6.26803	7.93581	6.87735	7.91809	8.21332	6.42538	7.80576	0.724428	0.0212919
isotig34032	6.11801	7.25018	6.77581	6.42329	6.27354	7.0595	6.75675	7.31354	6.02783	7.12346	6.24548	7.20538	6.9294	6.42905	7.50284	6.2434	-0.643351	0.00306554
isotig34063	7.65612	8.32282	7.69421	7.63723	8.03706	7.62763	8.75328	7.02316	6.916	7.18906	8.40466	7.46375	7.36537	9.36247	7.7918	8.38409	0.77869	0.0118807
isotig34090	6.9997	7.5546	6.70625	7.07752	7.09844	7.58275	7.33093	7.05781	8.22333	8.55696	6.49957	8.21362	8.32532	7.33205	7.82087	6.99847	-0.911542	0.000520791
isotig34123	11.5505	10.3082	10.6281	10.31	11.6251	8.96647	10.8222	10.8426	9.90469	10.5854	9.92642	10.8134	8.70539	11.7957	10.9164	11.5215	0.892134	0.0396346
isotig34227	11.5585	11.6382	10.9363	12.0027	11.8097	8.50187	15.4317	11.8681	9.8957	11.6139	12.1597	10.9052	10.6808	14.7817	10.6008	11.2003	1.772	0.0257622
isotig34239	11.5222	12.5195	12.0635	12.2222	11.3506	12.5511	11.9678	12.3453	12.1389	12.6878	11.7367	12.0393	12.9275	11.4849	11.784	11.4138	-0.653961	0.00228306
isotig34255	5.97367	6.5269	6.37108	6.17039	5.86168	6.82637	5.77584	6.25371	5.52359	6.56923	6.02715	6.61473	6.95254	5.48212	7.29651	5.75792	-0.642966	0.00836157
isotig34324	7.02316	6.78361	7.19153	7.11875	7.53521	6.28882	7.37343	6.48733	6.07926	6.62093	7.54869	7.05848	6.62412	7.40594	6.70733	7.32572	0.734067	4.37766e-05
isotig34352	9.12237	8.3192	8.61408	8.52294	8.87309	7.15726	8.86441	7.93685	7.14294	7.16845	8.94462	8.50478	7.738	8.81943	8.73211	8.70529	0.970832	0.00108872
isotig34362	9.08452	8.35383	8.32395	8.35991	8.70872	7.95754	8.61796	8.22111	6.07926	8.19849	8.13009	8.44691	5.85897	9.02648	8.40742	8.37108	0.887399	0.0431528
isotig34367	8.16705	8.2064	9.25204	8.66091	9.06706	7.36878	8.80402	8.44455	8.02577	7.36564	8.87506	8.24608	8.69139	9.02815	8.34027	8.63165	0.72463	0.00362353
isotig34409	9.68373	9.70359	9.82113	9.49579	10.1929	8.40426	9.40081	8.82041	8.86701	8.64183	9.21182	9.65479	8.55999	9.8198	9.76271	9.78674	0.624765	0.0151412
isotig34435	10.068	11.0643	11.5132	10.0832	11.3116	9.15854	9.84529	8.93463	9.91691	10.1927	10.5931	9.97994	9.05984	12.3563	10.9007	11.3366	0.98748	0.0352826
isotig34517	9.70955	8.79348	9.08641	9.35486	9.25785	8.36378	10.2815	8.56789	9.91691	9.42272	9.58285	8.53881	9.4423	10.6708	8.65172	9.38868	0.704356	0.0227513
isotig34528	6.85278	6.92327	6.5554	6.83054	6.93771	5.96013	7.76011	5.72456	5.61979	6.04788	6.6755	7.07994	5.58629	7.09066	6.18893	6.9478	0.814964	0.00432784
isotig34581	8.49928	7.60142	7.9295	8.09051	8.17914	7.19246	6.75257	6.8953	7.82858	8.04562	7.46388	6.60204	6.95254	8.3918	7.3681	8.61145	0.67901	0.0292246
isotig34609	6.63777	5.8159	6.38967	6.34009	6.31299	6.00655	6.20932	5.79061	5.22202	5.78339	6.38806	5.76927	5.90852	6.81761	5.684	6.3599	0.684392	1.84496e-05
isotig34708	6.08745	6.94321	7.18659	6.57796	7.10355	5.28739	7.23119	6.83292	5.75179	5.4343	6.96885	6.48532	5.88956	6.75633	6.76444	7.09249	0.701934	0.0214608
isotig34815	6.43036	7.67518	6.72662	6.46714	6.41805	7.54275	8.13876	7.42557	7.01899	7.27667	6.57796	7.96147	7.36892	7.31496	7.80462	6.39128	-0.70113	0.012055
isotig34937	6.8146	7.51529	5.57522	6.99988	5.60314	8.00564	7.53066	7.82356	7.28061	7.66539	5.3808	6.79807	7.02142	7.90612	6.91189	5.79143	-0.927505	0.0292129
isotig34964	7.2698	7.57695	7.69116	7.43487	7.0595	6.44925	6.91713	7.63005	7.66863	6.30451	8.01689	6.65105	6.49084	7.67284	6.42119	8.02655	0.612034	0.0339815
isotig35074	8.15326	7.84829	8.34803	8.48629	8.4856	7.55484	8.59186	9.34839	7.97598	6.98498	8.83305	8.0177	6.77705	8.94844	7.93489	8.7631	0.770938	0.0191787
isotig35114	7.6174	7.93887	7.47651	7.36192	7.31467	7.94138	8.10784	7.6489	8.41561	8.28405	7.33612	8.0844	7.92463	7.52293	8.73927	7.20278	-0.629612	0.00127515
isotig35226	7.33149	6.46815	6.57017	6.56828	8.29013	6.11154	6.42748	6.18618	5.83347	5.93131	6.81219	6.13714	6.19016	6.6891	6.45259	7.03939	0.802211	0.00353282
isotig35338	9.03843	8.46557	8.88304	9.15259	8.80972	8.20518	8.82862	7.57969	8.20278	8.33487	8.79009	8.62771	9.51145	9.00338	7.68786	8.99685	0.610951	0.0136124
isotig35385	9.45989	7.81352	8.38156	8.39686	8.43243	10.21	5.0978	9.42998	10.2604	9.15255	8.46361	8.32296	10.0821	6.00029	9.69108	9.16993	-1.44504	0.0379243
isotig35615	6.68779	6.11963	6.54749	6.46714	7.63893	5.81085	6.32814	6.29939	5.94651	5.79585	6.62367	5.97718	6.08679	6.49434	5.89674	6.36999	0.653071	0.00111799
isotig35637	6.74271	7.02767	7.14117	7.12508	7.14438	5.85358	7.26319	7.49107	5.77666	5.71074	7.46388	6.95399	6.13967	7.43841	6.57937	7.37384	0.769987	0.00829724
isotig35728	6.62001	7.84262	7.03164	6.95927	6.37108	7.52146	7.93611	7.50284	6.92866	7.66539	6.38806	7.03664	7.59849	5.96936	7.93878	7.03939	-0.714997	0.0115105
isotig35771	8.24014	7.74616	8.08112	7.94848	7.93126	7.23179	8.71257	6.97551	6.74229	7.12346	7.42227	7.89966	7.1571	7.26319	7.69565	8.04954	0.634618	0.0109721
isotig35830	6.03912	6.48054	5.96158	6.39849	6.17102	6.47499	5.99266	6.31031	6.28223	7.41087	6.04957	7.58098	7.47322	6.25312	7.47053	6.28391	-0.791775	0.00259838
isotig35935	9.31999	5.93924	8.79282	8.86066	8.61215	5.75596	8.16333	6.07392	7.91461	8.55696	8.63975	6.22168	5.99959	8.99435	9.26693	8.31839	1.74657	0.00402169
isotig36101	12.4424	12.3083	13.2602	12.52	13.1338	11.0555	12.115	12.3319	11.9501	11.2437	13.2573	12.024	12.2124	11.7858	12.2914	13.0713	0.771065	0.0118798
isotig36105	6.05895	5.32892	5.88888	5.77175	5.3996	5.40116	5.63215	5.26006	5.06267	5.32355	7.21668	5.18708	5.16025	5.43836	5.56664	6.59809	0.714268	0.0071633
isotig36115	6.94651	7.38416	7.20799	7.37398	7.3711	6.90305	7.9207	6.98889	6.61059	6.62754	7.66819	6.6602	6.34259	7.94089	6.59762	7.59509	0.738725	0.000552759
isotig36162	8.09898	8.81571	8.71279	9.07265	8.01938	8.26858	6.75257	8.78198	9.76206	8.57306	8.21616	8.37462	8.59019	6.77602	9.7341	8.22617	-0.878198	0.027586
isotig36237	7.2185	7.24319	7.53448	7.41711	8.01253	7.36124	7.60583	7.34213	7.3171	6.75027	7.7531	7.11304	6.9085	8.42802	7.16563	8.03706	0.600691	0.00200406
isotig36382	6.74271	8.26094	7.83603	7.75678	7.15994	8.11252	7.92559	7.5442	7.47778	8.26167	7.03664	8.02129	7.84464	6.82558	7.97246	6.89168	-0.665068	0.00542339
isotig36390	9.88994	8.4149	9.75308	8.985	8.50293	12.1181	7.84869	9.64066	10.908	12.1389	9.44472	8.87156	10.6464	7.68192	10.4385	9.67038	-1.42505	0.0263633
isotig36413	5.92216	6.25959	6.12922	5.90261	5.6946	6.589	5.48313	5.88509	6.07926	6.55709	5.93205	6.27586	6.681	5.22322	6.63867	5.38188	-0.662085	0.00066332
isotig36614	6.64947	6.97336	6.78648	7.47601	5.88585	6.80595	5.75596	7.21577	7.02957	8.02086	7.23556	7.34894	7.01025	5.59004	7.64654	6.44151	-0.778794	0.0157095
isotig36779	7.24959	6.79807	7.19632	6.7349	7.42898	6.72427	6.95035	6.07392	5.61979	6.27528	7.07299	6.94578	6.29054	7.73589	7.02073	7.65824	0.784859	0.00222817
isotig36803	5.72748	6.58993	5.85167	6.17039	6.07329	6.50106	5.90927	6.46765	7.19601	7.29077	5.88585	7.33668	7.08336	6.18184	6.88445	5.96085	-0.948659	8.33072e-06
isotig36878	5.90261	6.41463	6.9773	7.22909	5.9483	5.75596	7.27126	5.99125	5.34218	5.86544	7.38389	5.3361	5.59942	6.53468	5.58363	6.74313	1.01271	0.000897081
isotig37024	12.4864	12.9535	12.3869	12.1932	12.8046	13.1978	11.4601	12.5037	13.0955	12.7113	12.6477	12.2613	13.0299	12.0393	13.2336	11.6435	-0.665626	0.00637955
isotig37040	6.80515	5.96224	6.03912	6.11476	6.25312	5.8832	6.69215	5.42494	5.5465	5.87707	6.42905	5.91405	5.54843	7.0209	5.76845	6.3599	0.72366	0.000163917
isotig37115	7.6344	7.38416	7.18659	7.26951	7.42898	7.53521	7.64935	8.84279	8.49563	8.49009	7.02073	8.58531	9.10535	8.26844	8.04545	7.31964	-0.838297	0.00533995
isotig37163	7.11272	7.27945	7.09926	7.17817	7.49948	5.8832	7.14885	7.36055	5.69547	5.88585	7.36564	6.95399	5.74484	8.04767	7.09762	7.78967	0.91756	0.00709708
isotig37216	9.21942	10.1181	8.91728	9.53174	9.38592	10.0015	9.98986	10.0591	9.90979	10.4264	9.39865	10.6125	10.4697	10.0418	10.0439	9.54856	-0.700976	0.000652022
isotig37227	7.58758	6.98658	7.58016	7.59861	8.28516	8.42779	7.8755	8.67862	9.26514	8.80436	7.49759	8.49663	8.55702	7.04624	7.35517	7.2698	-0.728835	0.02912
isotig37242	5.61979	7.16829	6.94321	6.54966	6.31299	6.99493	6.1135	7.40647	6.24045	6.86115	5.97437	6.98944	6.20932	5.76125	7.37439	6.51367	-0.681999	0.00914985
isotig37567	5.41591	5.64134	5.82777	5.73487	5.60314	7.29594	5.73402	6.78525	7.15361	6.5269	6.633	6.22168	6.13967	5.93712	6.16357	5.8215	-0.652579	0.0148954
isotig37708	5.36083	5.42389	5.5106	5.32442	5.19612	8.28018	5.0287	5.17176	7.4874	7.57267	5.14499	5.27041	8.06136	4.85651	5.32978	5.22081	-1.36931	0.0153281
isotig37916	6.90456	6.44305	6.88788	6.47701	7.0155	6.5269	7.51157	6.41489	5.64134	6.26017	7.11043	6.16012	5.91851	8.00564	6.57041	6.90681	0.860502	0.000726199
isotig37942	6.2078	6.88674	6.26105	6.37486	6.0603	6.73575	6.28223	6.74187	6.3028	7.165	5.98807	6.71573	6.9085	6.14477	7.02073	6.22108	-0.617118	2.68751e-05
isotig37962	8.83305	8.98995	9.89196	11.0779	9.4401	9.79658	8.73211	11.773	11.2294	10.6683	10.3046	10.4029	10.4649	7.76743	10.7931	9.23488	-1.1045	0.0340663
isotig37993	11.7334	11.3076	11.6986	11.8147	12.3163	11.0085	13.5869	10.9581	11.27	11.6223	12.2501	11.1469	11.0784	12.794	10.8258	11.765	1.09267	0.000649647
isotig38043	5.69302	7.02073	6.17718	7.09381	6.35196	6.73003	5.89184	7.2595	6.94028	7.37289	7.20324	7.14262	7.11842	5.52821	6.76921	7.09249	-0.66524	0.0190129
isotig38124	12.6229	12.3287	12.6447	12.6006	12.523	10.754	12.1952	12.585	12.3087	11.0731	12.6132	12.4176	11.1574	12.7058	12.4996	12.5158	0.662133	0.0293108
isotig38200	6.87063	6.3588	6.94321	6.82199	8.19577	6.91376	7.21364	6.40777	6.94028	6.46155	7.26319	6.04856	6.54966	6.94321	6.07458	7.29048	0.723398	0.002463
isotig38280	10.123	10.2702	10.0575	9.88459	10.0573	10.4124	9.31862	10.5964	9.96815	9.97444	9.67337	10.2201	10.732	8.84084	10.2923	9.69639	-0.601789	0.00526419
isotig38293	8.90575	8.22514	8.90261	8.75141	8.81775	8.34326	9.45342	7.66428	7.87901	8.91444	8.65442	8.13705	8.48795	8.88882	8.17311	9.292	0.730241	0.000576323
isotig38379	7.06627	9.42985	8.62319	7.83544	8.38477	9.19045	7.81905	8.10298	8.25424	8.67856	7.7531	7.60049	8.24571	7.68192	8.87027	7.54408	-0.708093	0.0217563
isotig38438	7.24959	6.99918	7.91592	7.11875	7.82237	6.33481	8.08121	6.70776	6.26105	6.22764	7.5207	6.51883	6.82558	8.03826	6.21173	7.28351	1.11796	1.44742e-05
isotig38444	7.46439	6.19809	6.54749	6.68056	7.97571	5.46286	6.62867	6.57253	6.92866	5.67144	6.8913	6.3808	5.47321	7.11141	6.55014	7.01865	0.885058	0.00427148
isotig38563	6.56875	6.19139	6.50997	6.39849	6.82975	6.19201	7.11532	6.65552	6.70106	5.9811	6.81219	5.96864	6.23866	7.701	6.06098	6.88349	0.6037	0.00425193
isotig38571	7.5558	7.42688	7.37343	7.15789	8.30089	7.01656	7.84356	6.85473	6.24045	6.56923	7.49157	6.75633	6.52885	9.02446	7.0817	7.61671	0.986198	0.0014632
isotig38769	5.00599	6.18556	5.8014	5.60128	5.9011	6.74145	5.25356	6.33092	5.66803	6.17227	5.45106	6.42433	6.681	5.28073	6.35251	5.32667	-0.866784	8.49292e-05
isotig38773	10.6659	10.8706	10.9739	10.698	10.8527	9.45829	11.8895	10.8761	10.3566	9.57271	10.5185	10.9008	9.39958	10.6896	10.7662	11.0085	0.636975	0.0425499
isotig38775	4.94681	5.14058	6.2078	6.05895	6.78525	5.5316	6.79136	6.01758	5.09648	5.19384	5.24948	5.07723	5.16025	5.00599	5.30189	7.12604	0.706529	0.047573
isotig38791	9.12844	9.77588	8.47568	8.83059	8.09733	10.8247	9.08609	9.22751	10.1426	10.1899	9.05605	9.6258	9.34853	8.43846	8.8909	8.75011	-1.02039	0.00131465
isotig38800	8.24014	7.22199	8.08808	8.63102	8.18182	6.99988	7.13925	6.7938	8.46633	7.51305	8.62374	7.65374	7.1479	7.62524	7.86104	8.4111	0.66033	0.02456
isotig38848	5.90261	5.10021	5.77666	5.48111	5.70988	5.35507	5.32442	4.76764	4.85238	5.23655	5.90261	5.22863	5.22863	5.57522	5.05788	6.25312	0.637331	0.000162591
isotig38896	6.10475	5.87784	6.12922	6.14286	6.15044	5.66215	6.49658	5.28073	5.28855	5.67144	6.28997	5.76927	5.69967	6.40936	5.70054	6.44977	0.652843	8.22479e-06
isotig38913	5.54554	5.27041	5.64059	6.19809	5.5522	5.51967	5.47071	4.96656	5.22202	5.19384	7.55484	5.3361	5.32667	5.32892	5.38297	5.75792	0.603822	0.0371766
isotig38927	7.03336	7.20293	7.35572	7.72714	8.13229	6.82279	7.7236	6.99475	6.94028	6.50625	7.73003	6.89757	6.35745	7.66841	6.95492	8.20025	0.861733	0.000131206
isotig38947	5.3996	5.59285	6.07392	5.80413	5.80853	5.40116	6.97515	5.47423	6.21987	5.61979	6.72789	5.46969	5.12338	7.25419	5.60314	6.08546	0.703095	0.0150515
isotig38959	5.45209	6.70863	5.57522	5.99959	6.22347	6.34231	5.57065	6.00585	5.83347	6.34867	5.24948	6.00655	6.33535	5.69041	6.2971	5.29288	-0.603019	0.00150643
isotig39102	11.2262	10.2961	10.7343	10.9015	10.9336	9.90918	10.7228	9.58684	9.35884	10.0091	10.8645	10.4783	10.4228	10.6541	9.95838	10.8669	0.860549	6.13294e-05
isotig39272	9.34846	9.91002	9.28905	9.5049	10.2476	9.17047	10.2826	9.47914	9.04239	8.79394	9.79331	9.4511	8.78036	11.0941	9.55668	10.0669	0.680343	0.0183448
isotig39372	11.7464	10.4473	11.6666	11.4104	11.4122	10.3299	9.96428	11.0184	10.5902	9.48857	11.5708	11.1829	10.5862	11.5216	11.1947	11.6724	0.76581	0.0178577
isotig39492	5.23566	5.38297	5.15066	5.30418	5.3996	5.50583	5.30873	5.18708	5.32442	6.20023	5.30418	7.19694	6.23062	5.48212	6.54121	5.5361	-0.60601	0.0324678
isotig39504	7.85457	7.73589	7.94589	8.01445	8.17914	7.38959	7.64406	7.50284	7.37316	6.50625	8.38024	7.70546	8.08597	8.7522	6.27241	8.59112	0.848762	0.00533517
isotig39536	7.29594	7.80381	7.80462	7.45887	7.92147	7.64935	8.63435	7.0634	6.32536	7.95875	8.14661	7.29594	7.07064	9.09169	7.80462	8.17311	0.694349	0.0284568
isotig39566	7.48212	7.79424	7.00955	7.30011	7.26084	7.67761	7.01428	8.09409	8.10784	8.43269	7.15091	8.39035	8.05854	7.53363	7.90743	7.07918	-0.829021	5.89749e-06
isotig39700	8.09574	8.10266	7.18659	7.77574	7.55762	8.48698	9.08145	9.53155	9.92517	9.82357	8.37808	9.39417	9.37136	9.23767	9.09948	8.69068	-0.966423	0.0134691
isotig39890	9.8226	10.5501	9.90596	10.4808	10.3996	11.2618	10.5355	9.38673	12.0667	11.2748	9.37925	10.5841	11.0079	10.2156	10.4619	9.26693	-0.823468	0.0245986
isotig39926	7.42819	7.54323	7.19153	7.15044	6.89168	7.75876	7.60142	8.11893	8.00608	8.40186	6.81961	8.18962	8.01227	8.03012	8.03689	7.13829	-0.727045	0.000684814
isotig40007	9.52637	9.57856	10.1283	10.18	9.52086	8.98557	9.87593	9.07963	10.6259	9.83723	10.1149	8.41777	8.84809	9.93411	9.12318	10.1432	0.615966	0.0330116
isotig40123	7.91168	7.46798	7.38728	7.55484	8.16306	7.26319	8.80957	5.79061	6.62595	6.90794	6.76279	7.19694	7.73441	8.71279	6.96885	6.91338	0.782439	0.0383851
isotig40139	7.52119	7.07618	7.39805	7.20293	7.05136	7.12685	6.84376	6.60759	5.05089	4.98109	7.25198	7.2487	5.40223	6.94321	7.35269	7.07165	0.804739	0.0493699
isotig40168	6.76133	7.33668	6.7632	6.6702	6.72022	5.684	7.75331	6.0603	4.95608	6.49434	6.7028	6.61473	6.87024	7.37199	6.15886	6.96885	0.692084	0.034296
isotig40356	9.94399	8.99681	9.71766	10.0924	9.78211	9.0756	10.3017	8.58984	9.05997	9.68833	9.92466	9.28304	9.30773	10.0921	9.43588	10.0709	0.811035	2.98659e-05
isotig40699	8.35159	7.11842	7.99242	8.18495	8.17572	7.44789	8.36829	6.97551	8.15622	7.64867	7.92138	7.55834	7.47626	8.20064	7.49447	8.07642	0.674455	0.000226167
isotig40731	6.08745	7.21577	5.94976	5.28305	5.50285	7.02073	5.85471	6.27817	6.24045	7.5442	5.22322	7.54323	7.24497	6.23542	7.06356	5.25564	-1.34487	4.16803e-05
isotig40796	7.858	8.85739	8.70496	8.44326	8.20755	8.89988	8.66411	8.57457	8.674	9.0236	8.61318	8.85522	9.2754	7.62524	8.52937	7.66752	-0.613201	0.00453387
isotig40836	5.70988	6.99086	6.5554	6.48834	6.57843	7.28409	7.07551	7.20293	5.66803	7.02177	5.90261	7.1047	7.47626	6.19016	7.35269	6.08546	-0.689443	0.0165834
isotig40844	8.62441	8.26555	8.23817	8.36962	8.09426	7.55484	8.02146	7.5442	7.72607	7.13765	8.58881	7.98408	6.97318	8.20656	7.8755	7.85606	0.617283	0.00387345
isotig40901	5.36083	5.60314	5.27158	5.18708	5.5361	5.69634	5.86438	5.75596	6.12922	6.36999	5.26241	6.21416	6.45362	6.06597	6.41489	5.06267	-0.628288	0.00279537
isotig40924	9.41364	8.39779	8.96853	8.78756	8.53936	7.70818	9.47351	7.76639	8.79504	7.9916	8.95959	8.2269	8.17572	10.4548	9.23923	8.98535	0.910184	0.00561431
isotig41014	8.2269	7.20293	8.69937	8.19289	8.96413	7.47334	8.62273	7.67306	9.12764	8.02314	8.72365	7.63791	6.67175	7.20553	7.48033	8.95557	0.787585	0.0292349
isotig41154	8.65903	8.64525	7.87358	8.72053	7.76877	6.80152	9.69086	7.41288	8.43885	7.52146	7.86806	8.64753	7.58568	10.0994	7.3651	9.10319	0.920641	0.034392
isotig41199	7.23224	7.34421	7.16185	7.42332	6.8355	7.81885	7.00464	7.36055	7.90041	7.79823	7.1181	7.49006	7.58568	6.65105	7.60863	6.60759	-0.609042	0.000262635
isotig41355	6.93661	4.8866	5.57522	6.54966	5.45002	5.47423	5.30873	5.29288	5.00345	5.10174	5.52919	5.00345	5.19507	5.0287	4.77221	5.36278	0.626409	0.0239918
isotig41417	7.84996	7.14933	7.27653	7.64687	8.18182	7.0551	8.26108	7.91424	8.23107	6.56923	7.70132	6.9798	6.91918	9.38303	6.97461	7.62592	0.766749	0.0233232
isotig41440	7.72047	7.75386	7.62133	7.78236	8.36378	6.88788	7.92867	6.80031	6.51883	6.78811	8.17065	7.27309	6.75884	8.53717	7.53363	7.89462	0.963064	0.000177617
isotig41514	10.4984	9.67077	10.4205	10.3621	10.4337	8.52282	9.78173	10.3477	9.83096	9.42272	10.793	10.0478	9.69293	10.1873	10.1955	10.3112	0.632058	0.0140747
isotig41784	6.08745	5.23566	5.4178	5.80413	5.46969	5.23655	7.08502	5.23103	5.72456	5.28305	5.96013	5.46969	5.34316	7.57399	5.31818	5.71273	0.783634	0.0147598
isotig41804	6.03912	5.29571	6.27124	4.95366	6.92401	5.18708	5.86438	5.01115	4.95608	5.19384	5.22322	4.94681	5.04569	5.28073	5.0799	5.22081	0.632615	0.0201249
isotig41847	8.11508	7.68644	7.73483	8.05555	8.21078	7.00464	9.31311	6.78525	7.26319	7.98651	7.79977	7.80482	7.51354	9.20883	7.21195	8.0633	0.905612	0.00360183
isotig42216	5.36083	6.44305	5.90261	5.69967	5.87343	6.8355	6.56042	6.38753	6.32536	6.4358	5.72748	6.64542	6.80152	5.75179	6.84022	5.4343	-0.800485	0.000106799
isotig42244	6.62913	6.70863	6.50427	6.44408	6.76921	6.40883	7.52663	6.74187	5.43742	6.04788	6.9478	6.2434	6.75257	7.56982	6.2971	7.09249	0.605717	0.0155111
isotig42338	5.38188	5.15319	5.38838	6.37486	6.12922	5.22202	6.12922	4.91416	5.17407	5.3808	5.64059	5.48212	5.29456	6.22463	5.42179	5.98807	0.651768	0.000698964
isotig42517	4.59652	4.95608	4.68242	4.8196	4.88097	5.05653	5.0287	5.75596	5.47606	5.56379	4.71951	5.35507	5.22863	5.24132	6.94926	5.104	-0.658543	0.0141415
isotig42535	8.07742	9.43223	8.44475	9.06734	8.38928	10.1319	9.08469	10.033	9.57584	9.69353	8.5352	9.65794	8.82561	9.80623	9.60332	8.25133	-0.912146	0.00234834
isotig42583	8.97568	8.16736	8.62611	8.42985	8.18526	8.00979	9.66928	9.03834	8.70111	8.50442	9.19391	7.48262	8.79761	9.64792	6.66731	9.02321	0.797832	0.03245
isotig42629	8.79554	8.29071	8.37353	8.18495	8.59589	9.50849	5.93924	9.66953	9.01525	9.22945	8.85285	8.49501	8.65037	7.78133	9.68753	8.78624	-0.904595	0.037354
isotig42637	6.93661	7.45114	7.25508	7.28264	7.66361	7.0261	8.04294	6.96759	6.99775	6.91189	7.7137	6.78269	6.75884	8.115	6.83054	7.69804	0.622636	0.00185989
isotig42642	10.7364	9.53926	10.6577	10.7144	10.4612	8.44235	10.9758	9.84686	9.97484	9.09358	10.8943	9.08963	10.0959	10.6905	8.95061	10.641	1.3423	1.84233e-05
isotig42656	4.96944	6.43138	5.81552	5.99959	5.93712	6.74671	5.97509	6.36591	5.85897	6.63391	5.84122	6.367	5.99959	5.66631	6.15886	5.39918	-0.619855	0.00209521
isotig42675	7.09926	5.23566	5.08483	5.39268	6.44719	5.05653	4.99295	4.79623	4.82637	5.00599	5.3808	5.05382	4.95608	5.20616	5.22202	5.4343	0.610688	0.0394195
isotig42714	6.58993	7.66572	6.95492	6.61657	7.37547	7.85437	6.16169	7.60073	7.47778	7.09894	7.44295	7.15123	7.11842	6.72641	7.91498	7.21364	-0.600074	0.00825328
isotig42770	10.393	9.61613	10.22	10.166	10.0981	8.18717	10.1341	10.2648	9.97722	9.19896	10.7206	10.1356	8.6657	10.1625	9.91418	10.4763	0.801359	0.0113595
isotig42779	7.5558	7.77419	7.37343	7.2883	7.99767	7.3651	7.9547	6.5269	6.02783	6.66975	7.91517	7.51566	7.03973	8.3128	8.1122	7.83534	0.650231	0.0328207
isotig42821	9.6786	10.1206	10.4655	10.114	9.72518	10.8697	7.98938	10.5174	10.3417	10.8104	9.77588	9.97994	9.70475	7.81512	11.1308	9.81323	-1.0123	0.0198513
isotig42849	7.15884	7.69587	7.22608	7.05408	6.66154	8.68341	6.32814	6.76921	7.29968	8.62926	7.54869	7.82217	7.48212	6.11541	7.15361	6.12186	-0.915086	0.0101531
isotig42855	5.7464	6.68056	5.85167	6.28997	6.0603	6.56447	6.16169	6.6407	6.53516	7.44088	6.34426	7.93666	7.10684	6.40936	7.22638	6.3079	-0.870015	0.000592209
isotig42993	7.51206	8.12691	8.44063	7.60502	7.87165	7.25958	8.24389	8.19001	6.50203	7.72841	8.597	7.22199	7.56635	8.5733	7.26319	8.37108	0.669518	0.0168544
isotig43011	8.10874	8.95557	9.27816	8.04767	8.00204	8.93276	9.55393	8.39833	9.13879	8.89965	7.78236	9.55964	9.63908	8.55876	9.66731	8.69753	-0.645244	0.034775
isotig43168	6.07392	7.81171	7.73205	7.65824	6.08413	8.14685	5.63215	8.15326	7.71292	7.78024	7.08137	7.33275	7.18345	5.29403	7.20293	7.38566	-1.04782	0.0125033
isotig43227	5.86729	7.07618	5.82777	5.95049	5.86168	6.70366	6.70863	6.46765	6.53516	6.13714	5.60128	6.78269	6.79624	5.65327	6.42119	6.42119	-0.628541	0.00230057
isotig43237	5.92216	5.34316	6.36099	6.78811	5.50285	5.25564	5.57065	5.24948	5.10662	5.12833	5.48915	5.50583	5.47321	6.68231	5.34427	5.22081	0.641312	0.0105094
isotig43313	5.65769	6.44925	4.93934	5.90261	5.14058	6.85083	5.39268	5.85393	5.32442	6.11089	5.10269	6.3536	6.78361	5.62674	7.01621	5.63488	-0.918192	0.00147037
isotig43371	6.89681	7.39886	7.17583	7.13733	7.30855	7.27974	7.94589	6.61611	5.5465	7.11891	7.27068	6.84395	6.87024	8.23592	7.21516	7.75616	0.604712	0.0386219
isotig43392	6.39316	6.47347	5.32355	4.98109	5.11952	6.56447	5.47071	6.47727	6.50203	5.8305	5.34218	5.05382	6.6355	5.04953	6.5554	6.46052	-0.744024	0.0200317
isotig43405	6.71615	6.91918	6.87524	6.82199	7.21212	6.71894	7.15726	6.22168	6.00029	6.51981	7.18394	6.43658	6.66643	7.7965	6.62913	7.44075	0.63649	0.001542
isotig43441	6.76133	6.51417	6.53419	6.4319	6.98391	6.70906	7.39335	6.07392	5.18708	5.75095	6.84554	6.92401	5.91851	8.56548	6.96489	6.90681	0.797492	0.0285415
isotig43605	6.21987	6.98658	6.88234	6.589	6.50922	7.55484	6.83015	6.66332	7.08253	7.5673	6.46866	7.16437	7.54323	6.39316	7.33668	6.44977	-0.694585	0.000191244
isotig43679	8.30349	8.78568	8.25007	8.42648	8.61512	6.33481	8.95132	8.43269	6.45233	7.02177	8.12603	7.79782	8.06653	8.43269	8.02943	8.44475	0.82861	0.0263154
isotig43705	5.92216	5.70482	5.86505	6.80435	6.52763	5.89032	6.53468	5.18708	4.88359	5.93131	5.79422	5.73656	5.62056	6.59856	5.74327	6.02507	0.671776	0.0033263
isotig43785	8.064	7.84262	8.15614	8.27539	8.12212	7.13749	7.98669	6.63391	6.79847	7.61488	8.22645	7.40488	6.91918	7.50746	7.55747	8.53602	0.870671	0.000333872
isotig43815	6.91992	6.82279	7.16563	6.86309	7.0155	6.59319	7.08037	6.27817	7.0607	6.14477	8.30325	6.79807	6.5918	7.56982	6.49084	6.96885	0.638261	0.00674227
isotig44270	7.72926	6.94926	6.8355	7.05408	7.08999	5.58723	6.78484	5.88509	6.78402	6.60759	7.63451	5.68487	6.54266	6.26133	5.44507	7.62592	0.941205	0.00441642
isotig44294	7.57172	9.3701	6.06199	9.19529	6.00029	10.4659	8.54221	8.47263	8.8174	9.98729	5.8578	9.27968	7.77283	8.73417	9.22901	5.29288	-2.01731	0.00565913
isotig44307	5.83197	4.8866	5.17176	5.90261	4.92397	5.41591	7.16956	4.9013	4.73414	5.10174	5.84122	5.30418	5.22863	6.25312	5.16151	5.31086	0.708886	0.017441
isotig44403	7.29594	7.79883	7.82667	7.82187	8.25597	7.57683	9.01266	7.87754	6.51883	6.78361	7.91168	7.09959	7.27097	8.94844	7.16154	8.11492	0.88755	0.00495021
isotig44591	7.51206	6.82279	7.07985	6.97658	7.26629	5.86205	7.45525	6.54629	5.61979	6.33204	7.03664	7.3403	6.09955	7.57399	6.68451	7.26319	0.857067	0.00121416
isotig44652	8.89037	8.66235	8.55583	9.06554	8.84848	7.57006	9.37986	7.94138	9.00381	7.59942	9.46926	8.16133	9.09838	8.97523	7.56754	9.21198	0.849034	0.00442973
isotig44804	10.3179	10.1027	10.0536	10.8479	9.85579	8.8174	10.447	9.47557	10.7433	9.74012	10.9304	9.6076	9.8523	9.8863	8.92186	10.1816	0.657464	0.0253467
isotig44837	5.30759	4.68638	5.3361	6.19809	5.21692	5.14754	5.35091	5.07723	5.17407	5.19384	5.30418	5.25121	4.95608	6.54218	5.34427	6.96289	0.67353	0.0187096
isotig44884	6.14981	6.05426	6.36099	6.08612	6.21477	7.07315	5.93131	6.75132	7.46286	7.1498	6.42905	6.89339	6.54966	6.07592	6.91918	6.25312	-0.669067	0.000934429
isotig44964	8.05068	8.70942	8.4585	8.3793	8.76707	8.62691	9.40961	8.36989	8.23562	7.59672	8.75707	7.61694	8.04801	9.99978	7.8481	8.91728	0.710958	0.0180965
isotig44984	7.21134	7.68335	7.49484	7.59861	6.74313	7.78144	5.85471	7.79505	8.35486	7.59112	7.74298	7.74067	7.77008	6.34975	7.15361	7.42898	-0.680728	0.0220348
isotig45085	7.75543	7.96273	8.34284	8.70583	7.47053	9.15984	7.09381	8.59601	8.57107	9.56934	8.08215	8.29085	7.56947	7.15821	7.95573	7.74669	-0.664945	0.0483439
isotig45128	7.11907	6.89966	7.14726	7.10502	7.45525	6.75633	7.62478	6.68056	6.43606	6.64497	7.58972	6.58946	6.42382	7.82739	6.7313	7.5011	0.77593	6.36015e-06
isotig45216	6.96885	7.99071	7.24021	6.89681	7.27199	8.98491	7.41922	7.65478	7.39522	8.35768	6.7877	7.81332	8.3011	6.44434	7.61671	6.63391	-1.05643	0.000252685
isotig45240	5.36083	6.45515	5.75262	6.15763	5.65327	7.14964	6.05019	6.58103	6.56781	7.07165	5.64059	6.69215	6.43088	6.14477	6.59762	5.4343	-0.918965	1.97986e-05
isotig45259	5.65769	6.44305	5.5106	5.75262	5.72496	6.0145	5.90261	6.88636	6.32536	7.21668	5.4343	7.60049	7.23239	6.07592	6.77869	5.5361	-1.11284	7.92563e-05
isotig45495	6.07392	5.10021	5.90261	4.9284	5.05788	4.74494	5.29403	5.04705	5.14313	4.86929	6.81961	5.30418	4.78039	5.90336	4.69396	5.00739	0.663006	0.0178146
isotig45560	6.13394	6.57937	7.00464	6.4319	6.46562	5.75596	6.65105	6.41489	5.0799	5.75095	6.57796	6.1766	5.47321	6.6891	6.13967	6.74313	0.665846	0.00476256
isotig45642	7.98452	9.18235	8.268	8.45735	8.10943	9.01586	8.58834	8.40951	7.45422	8.97443	7.66819	8.75655	8.7767	7.68775	9.06215	7.94894	-0.614908	0.0183013
isotig45691	7.59861	7.76149	7.87569	7.76639	8.00591	7.49597	7.63757	7.19601	6.94028	6.64497	8.20217	7.27974	7.12977	8.41817	7.25063	8.0633	0.733617	0.000325427
isotig45742	8.28625	8.2064	8.29558	8.61466	7.58251	8.95304	7.68016	8.60804	8.78092	8.59244	8.13009	8.84848	8.23592	7.34977	8.7722	8.1355	-0.615368	0.00414106
isotig45944	8.13916	7.655	7.83603	8.14148	8.44772	7.42898	8.25785	8.49039	7.49572	6.75027	8.36774	8.07363	7.12977	9.30396	7.92781	8.22926	0.721456	0.0110381
isotig45997	5.41591	6.22287	5.54554	6.14286	6.28281	6.44925	5.85471	5.72456	6.43606	6.88522	5.84122	7.48262	6.84101	6.07592	7.09992	5.69634	-0.785775	0.0031885
isotig46047	6.52445	6.56042	6.64992	6.54966	6.78525	6.56447	7.18906	5.8215	5.36083	6.10213	6.72789	6.20659	6.19016	6.89681	6.22347	7.01234	0.663227	0.0010421
isotig46159	5.64059	6.60065	6.12922	6.0145	5.65327	6.70366	6.34426	6.42643	6.70106	7.07165	6.03811	6.52934	6.6355	6.03912	6.2971	5.87784	-0.653562	6.52241e-05
isotig46430	7.17817	7.30371	7.47053	7.00797	7.42898	6.91376	7.41513	6.54629	6.40061	6.51367	7.31964	6.79807	6.54266	8.17572	6.87024	7.5011	0.701027	0.000615387
isotig46552	5.90261	6.94926	5.32355	6.19809	5.5361	5.67233	5.85471	6.73363	6.86561	5.6988	5.84122	6.79807	6.05963	6.19016	7.03458	6.11024	-0.606904	0.0194337
isotig46573	6.3028	6.87255	6.56257	6.83904	6.80152	7.19246	6.51417	7.88486	7.47778	6.77086	6.50947	7.21304	7.09795	6.68231	7.06356	6.43088	-0.616287	0.000612901
isotig46576	8.95778	9.00128	8.83902	8.8647	9.70319	8.25612	8.65831	8.97665	9.46452	7.87735	9.34109	8.38051	7.98337	10.6437	8.68259	9.37624	0.720211	0.0306671
isotig46702	12.1843	12.7478	12.5929	12.3184	11.922	12.3312	11.7126	13.0443	12.9604	12.437	12.3104	13.4892	12.7455	12.0059	13.8101	11.4591	-0.882487	0.00126917
isotig46838	11.4897	11.8543	11.9695	11.5629	11.2736	11.4607	10.9548	12.1835	12.1463	11.821	11.6019	12.5606	12.2457	11.3066	13.1154	10.6194	-0.826111	0.00303368
isotig46917	6.79807	6.24898	7.44295	7.3267	8.70496	6.42329	6.681	5.23103	5.91776	7.04675	7.60814	5.75792	6.55709	5.42389	6.01793	7.44075	1.02821	0.0181011
isotig47013	5.23566	6.32367	5.99612	5.83818	5.96158	6.34231	5.93131	6.32198	6.12922	6.20932	5.36083	6.52298	6.23866	5.49807	6.45259	5.55035	-0.646082	5.92185e-05
isotig47107	7.40408	8.58834	8.86548	8.48946	8.02637	9.24094	8.24782	8.8267	10.1008	9.07057	8.11771	8.48238	8.26332	7.3117	9.58988	8.40602	-0.91179	0.0066341
isotig47144	7.12637	8.15136	7.20799	7.61671	7.24021	7.68411	7.6174	7.56982	7.59089	8.68516	6.7877	8.31489	7.97455	8.31616	8.25597	7.18385	-0.641295	0.00995133
isotig47149	9.0951	9.7369	9.06445	8.80177	9.94048	10.4393	8.24563	10.0923	9.78004	8.6557	9.09948	9.30627	10.0976	9.43145	11.1717	9.50322	-0.762273	0.0315832
isotig47152	10.2261	9.42003	10.1733	10.3976	10.0189	9.90821	10.0656	9.03372	9.39998	9.74012	10.3641	9.79898	8.99821	9.80519	9.77999	10.4393	0.676369	0.000406641
isotig47158	7.48212	6.82777	7.18659	7.8026	7.50969	6.63732	7.91498	5.65327	6.46866	6.71615	7.17222	7.13477	6.68779	7.57768	7.16876	6.93881	0.786275	0.00176898
isotig47176	6.03912	7.32077	6.7999	6.50006	6.55062	7.90612	6.86541	7.60073	6.1041	7.09894	6.82876	7.59509	7.20599	6.30622	6.92903	6.47853	-0.674016	0.0081224
isotig47194	6.76133	7.69815	6.89435	7.37398	6.89795	8.31314	7.36192	8.16721	7.68996	7.9652	6.633	8.00013	7.30011	7.98253	7.91809	6.589	-0.819742	0.0011775
isotig47204	7.57683	8.33958	7.749	8.33156	7.796	8.59089	6.62139	8.8267	7.90041	8.00961	7.81171	8.24021	7.57219	6.44434	8.04869	7.51218	-0.71066	0.0179329
isotig47222	11.79	11.3934	12.0674	11.7557	12.585	10.8118	11.8406	10.9406	11.5196	10.5346	11.6462	11.2503	10.2292	10.1401	11.1361	11.5836	0.699112	0.0307751
isotig47274	7.62615	8.23607	7.40796	7.39402	7.51849	7.92651	7.28061	8.25074	7.75678	7.85917	7.9385	8.48238	7.81322	7.9295	8.268	5.06267	-0.804372	0.0329797
isotig47283	8.01023	7.84829	7.73205	8.24856	8.09426	7.94416	9.61311	7.45422	6.82777	7.91168	8.02297	7.87069	7.7173	8.61989	7.61671	8.01305	0.645409	0.0202019
isotig47427	10.7666	10.1841	10.7642	10.7059	10.8243	10.3272	10.696	9.31622	9.46923	10.2533	10.694	10.4663	10.3603	10.565	10.5226	10.8985	0.626921	0.00204231
isotig47444	9.70459	9.24672	9.82848	10.0477	9.96105	9.26664	9.40716	8.98159	9.12318	9.12459	9.99301	9.10905	9.23536	9.84038	8.95377	10.1745	0.739495	1.55152e-06

## Sheet: 22WAP
Isotig	2_5_24	2_5_25	2_5_26	2_5_32	2_5_39	2_6_23	3_5_49	3_5_53	3_5_59	3_6_42	4_5_64	4_5_71	4_6_70	5_5_87	5_5_93	6_5_104	H/L	p-value
contig07211	NA	7.47289	7.49982	7.80473	NA	NA	8.50839	7.70654	7.35244	7.5327	8.59431	7.30725	7.46318	8.18848	7.17585	8.84306	0.809676	0.00218933
contig07664	NA	8.63577	8.39544	9.22788	NA	NA	8.48906	10.1059	10.0283	9.86215	8.43525	9.72247	10.2082	9.9338	9.58575	9.28602	-0.774271	0.0339809
contig10009	NA	5.46435	4.96479	5.34383	NA	NA	5.35878	5.35472	5.25943	4.10235	6.10119	4.72792	4.59887	5.9719	4.71742	6.08412	0.74814	0.0181203
contig10672	NA	5.6982	6.32533	5.45679	NA	NA	5.35878	5.45805	4.55947	5.31485	5.92335	4.85599	4.77324	6.69558	5.86837	6.76201	0.868663	0.0160251
contig11340	NA	3.21805	5.59866	3.86201	NA	NA	4.00928	1.52857	4.01272	2.38909	4.06306	4.45473	3.15172	4.09588	3.60591	4.80928	1.21196	0.0275903
contig12077	NA	6.65431	6.73179	6.42168	NA	NA	8.06338	6.77828	7.62231	5.83669	8.61767	6.52441	6.94112	7.75538	7.04309	8.79315	0.95905	0.0466831
contig12343	NA	4.83866	4.31994	4.53103	NA	NA	3.82334	4.63058	5.89566	5.46309	4.25185	5.50768	5.64818	4.50194	5.16052	4.4007	-1.00154	0.000571112
contig12803	NA	4.20168	4.0332	4.24309	NA	NA	3.26874	4.59658	4.70471	4.57352	3.4544	4.97892	4.54052	4.50194	4.21966	3.38847	-0.730113	0.00725188
contig13373	NA	6.70571	6.40344	7.07636	NA	NA	7.53943	7.34136	6.7533	6.55069	7.98385	6.96463	6.46063	7.29706	6.79886	8.22398	0.624233	0.0432
contig13891	NA	3.85052	3.70628	4.04636	NA	NA	3.75163	3.01335	2.26715	3.07258	4.57352	3.55113	3.6892	3.72738	3.57457	4.4007	0.745957	0.0168853
contig15897	NA	13.674	13.5766	13.4189	NA	NA	13.1988	12.7436	14.0775	14.1054	11.8973	14.0298	14.1745	12.747	13.5905	12.1842	-0.933616	0.0163622
contig17217	NA	5.25363	5.25363	5.92061	NA	NA	5.62813	5.68963	5.82303	5.71203	7.00169	5.38025	5.47062	6.59929	5.64597	6.9715	0.661262	0.0421944
contig17240	NA	5.27671	5.95947	5.90957	NA	NA	4.93246	6.03334	5.74654	6.42685	4.44457	6.0939	6.46063	5.79432	6.01972	4.90495	-0.684018	0.0398423
contig17701	NA	5.74033	3.62401	5.07587	NA	NA	4.57119	4.79536	4.96479	5.66905	4.85599	5.28883	5.26522	4.93246	5.16052	4.4007	-0.692452	0.015906
contig28274	NA	5.80627	5.25363	5.40404	NA	NA	3.88797	5.16052	5.41318	6.01114	3.93907	5.95858	6.02229	5.07587	5.60437	4.06968	-1.10586	0.00354023
contig28711	NA	5.09872	6.09633	6.18289	NA	NA	6.15201	5.5533	5.35878	5.52947	5.81221	4.63058	4.94691	5.75273	4.54052	6.10845	0.923399	0.000368876
contig30390	NA	7.68486	6.71525	7.45877	NA	NA	7.48966	6.74918	6.59699	7.1117	7.97572	6.92477	6.46063	7.48595	7.10325	8.25274	0.615677	0.0366103
contig31006	NA	5.67123	4.927	5.35878	NA	NA	4.90309	6.46629	4.51898	5.65811	4.50683	5.48184	5.79332	4.93246	6.68105	4.01958	-0.97835	0.0143217
contig34475	NA	3.66315	3.45945	3.90289	NA	NA	2.96635	4.39807	4.65936	4.10235	3.29723	4.13085	4.32825	3.48938	3.48446	3.46951	-0.678697	0.00684334
contig38459	NA	5.83523	4.96479	5.85693	NA	NA	4.93246	5.76196	5.26954	6.03503	4.44457	6.0939	6.03334	5.38025	5.8023	5.64042	-0.629805	0.0180027
contig42395	NA	5.51982	6.41584	5.75273	NA	NA	7.08497	5.35472	6.2832	5.62251	7.24497	5.99557	6.01715	6.58317	6.26383	7.52624	0.902731	0.00911476
contig49932	NA	6.28462	7.00385	6.70465	NA	NA	6.33223	6.2832	6.7357	6.95102	6.06601	7.2743	7.31877	5.9151	7.40805	5.73305	-0.601184	0.0462134
contig49948	NA	3.49819	4.0332	4.69403	NA	NA	4.42673	3.50791	2.68884	3.93545	4.31716	3.50791	2.9037	4.89565	3.48446	3.70204	0.983881	0.00165578
contig49970	NA	4.12451	4.85023	4.58275	NA	NA	4.37953	3.90289	4.24016	4.21668	4.77928	3.45945	3.99929	4.68327	4.12451	4.4007	0.602986	0.000839156
contig49983	NA	4.9754	6.42814	5.61912	NA	NA	6.36289	5.42097	5.01541	5.52947	5.43001	4.65716	4.73211	5.29802	4.77324	6.25005	0.883217	0.00323152
isotig00021	NA	9.55192	10.5217	10.2641	NA	NA	11.1636	10.2049	10.7397	10.0702	11.5837	10.2971	10.4123	11.0603	10.668	11.8152	0.790347	0.0158631
isotig00108	NA	6.13	7.03126	6.50956	NA	NA	7.89059	6.71736	6.95147	6.87079	8.36715	6.7533	6.93297	7.86106	6.70731	8.11622	0.905996	0.00965278
isotig00126	NA	6.49241	7.62961	8.08785	NA	NA	7.43972	7.54716	7.28074	6.56746	9.01304	6.89244	6.67943	7.28145	7.19283	8.85306	1.10044	0.00568302
isotig00631	NA	5.40404	6.47754	6.14811	NA	NA	7.08497	6.43071	6.50956	6.26383	7.47305	6.25804	6.52772	7.12607	6.60784	7.22378	0.63629	0.0286369
isotig00723	NA	4.09912	3.97832	4.04636	NA	NA	3.53686	3.75163	5.72991	4.45473	3.37249	4.88255	5.05766	3.9172	4.18042	3.38847	-0.8871	0.0131563
isotig00885	NA	8.33451	8.25773	7.90142	NA	NA	8.93328	8.45397	7.68513	7.24131	8.29027	6.20111	6.53492	7.5433	7.41132	9.37679	0.974905	0.0439397
isotig00924	NA	7.09312	5.62251	6.68645	NA	NA	5.35878	6.33498	7.20416	7.62343	5.19425	7.34921	7.3132	7.32189	7.41425	7.374	-0.930688	0.0435751
isotig00931	NA	5.17288	4.7651	4.89752	NA	NA	4.61027	4.79536	5.20482	5.74861	4.63951	5.40404	5.66796	4.93246	5.38557	4.18042	-0.66901	0.00210983
isotig01097	NA	7.43892	3.62401	7.23616	NA	NA	6.60955	6.74918	6.82405	7.14971	4.50683	7.6073	6.62537	6.37163	7.28928	3.38847	-1.80825	0.0164558
isotig01240	NA	13.6278	13.2195	13.2275	NA	NA	12.9067	13.6627	13.8208	12.6342	12.2889	13.2858	13.4547	12.7277	13.1288	12.0903	-0.630106	0.0247695
isotig01241	NA	4.9068	5.8023	4.73836	NA	NA	5.6982	5.45805	4.83866	4.89752	6.23465	4.58275	4.79336	6.06352	5.1836	5.84347	0.778548	0.00587238
isotig01284	NA	8.55524	8.469	8.4923	NA	NA	8.17279	9.64766	8.52746	9.15267	7.73768	8.25692	9.8937	8.5175	8.56758	7.57856	-0.781726	0.024992
isotig01296	NA	5.48184	6.49733	6.11807	NA	NA	6.78785	6.36895	6.03419	6.0939	7.4162	5.7752	6.01715	6.50346	6.0939	7.6006	0.839854	0.00565356
isotig01376	NA	4.34458	4.58043	4.42931	NA	NA	3.61045	5.40273	4.42156	5.25363	3.4544	4.13085	5.29802	4.4007	4.60344	4.4007	-0.633261	0.0458839
isotig01551	NA	5.51982	5.9151	5.34383	NA	NA	6.36289	5.44027	5.76094	5.48803	6.96818	5.41318	5.58138	6.25804	5.57674	7.10365	0.785231	0.00958891
isotig01744	NA	3.49819	12.4256	12.7126	NA	NA	12.1329	13.0809	12.1683	4.10235	12.337	4.50683	13.1568	12.3329	3.52727	11.8491	4.57824	0.0399354
isotig01866	NA	5.40404	5.59866	5.81812	NA	NA	5.6982	5.72677	6.3723	6.46629	4.92335	6.75638	6.93297	5.79432	6.65871	4.85599	-0.882959	0.00991068
isotig01943	NA	5.74033	4.7651	5.55211	NA	NA	5.35878	5.68963	5.54856	6.13079	4.50683	6.18289	5.31485	5.66359	5.41318	3.96061	-0.74934	0.0240463
isotig02065	NA	10.148	9.82131	10.0631	NA	NA	10.5322	10.189	10.0908	8.68844	10.6687	9.26227	9.32469	10.1143	9.89993	10.5693	0.637225	0.0368029
isotig02099	NA	7.31075	7.94294	7.84088	NA	NA	8.40398	8.25936	7.96132	7.49244	8.07721	6.69558	7.22508	7.72186	7.03169	9.18744	0.770544	0.02584
isotig02122	NA	6.0257	6.59413	6.58143	NA	NA	6.85026	7.02999	6.31421	6.56042	7.60958	6.18823	6.31282	7.20754	6.51746	7.46381	0.629864	0.0129842
isotig02240	NA	4.70044	4.7651	4.69403	NA	NA	4.70044	4.82893	5.56389	5.48803	3.37249	5.76809	5.62588	4.59658	5.09548	4.4007	-0.874264	0.00675511
isotig02290	NA	3.09021	2.05131	2.80323	NA	NA	3.75163	3.90289	2.98582	4.10235	2.45996	4.63058	4.04972	2.80323	2.96635	1.81325	-1.06165	0.0159866
isotig02300	NA	7.13991	7.76344	7.4346	NA	NA	7.62005	5.6526	7.25554	5.82401	7.52504	6.85506	6.00511	7.65185	6.80383	6.81077	0.962475	0.00833555
isotig02313	NA	5.90957	6.09633	6.23318	NA	NA	5.62813	6.56101	6.25804	6.54387	4.57352	6.38031	6.45368	6.04599	6.62678	5.84347	-0.653697	0.0237453
isotig02517	NA	3.91397	3.62401	3.93907	NA	NA	3.26874	4.2047	3.80758	4.18042	3.75163	5.40404	4.04972	4.14347	4.45473	3.10296	-0.649565	0.0323323
isotig02746	NA	5.30084	4.67029	4.80134	NA	NA	4.48717	4.97364	5.72363	4.85599	3.37249	5.01541	5.01884	4.93246	4.77324	4.4007	-0.650434	0.0239338
isotig02819	NA	5.6982	7.03126	6.60386	NA	NA	7.32016	6.70678	6.58866	6.15591	7.7072	7.10929	6.60157	7.3055	6.94292	7.69587	0.733976	0.0140638
isotig02827	NA	4.20168	4.26616	3.82726	NA	NA	3.18812	3.90289	3.89172	4.74868	3.10296	3.79165	4.62159	2.80323	3.72738	3.10296	-0.74473	0.0174233
isotig02843	NA	4.9754	4.71742	5.01025	NA	NA	5.00335	5.07915	5.12757	5.22276	4.50683	5.95858	5.87122	4.09588	5.38557	5.08079	-0.63857	0.0128246
isotig03023	NA	7.80336	8.07309	8.0855	NA	NA	8.99505	8.01754	8.5448	7.55663	9.60348	8.06462	8.03192	8.41394	8.60504	10.1316	0.79464	0.0462528
isotig03032	NA	6.59814	6.73179	6.60386	NA	NA	7.385	6.93024	5.85885	6.74453	7.32726	6.31351	6.46629	7.13478	6.38031	7.80708	0.694696	0.00882114
isotig03132	NA	3.37249	3.09021	3.23546	NA	NA	3.18812	3.75163	3.71898	3.83505	3.10296	3.89917	3.37249	3.0338	3.0338	1.43643	-0.721257	0.0307963
isotig03165	NA	5.04091	5.76707	5.25943	NA	NA	5.81122	5.26377	5.33561	4.8152	5.88912	5.01541	4.51898	5.35064	5.33423	6.1598	0.659912	0.0034601
isotig03253	NA	5.20482	6.42814	5.85693	NA	NA	6.48065	5.83085	5.90957	5.9105	6.47443	6.10764	5.8013	6.28462	5.75273	7.04582	0.640231	0.00522445
isotig03285	NA	9.64114	9.18124	9.41411	NA	NA	8.75943	9.72592	9.4518	9.73539	8.68844	9.79109	9.82862	8.79765	9.45271	8.8017	-0.720526	0.000130851
isotig03360	NA	3.71898	3.45945	3.64555	NA	NA	4.51898	4.67029	4.64173	4.85599	3.37249	4.28336	4.85599	4.09588	4.0332	2.05131	-0.913135	0.028628
isotig03390	NA	5.35743	6.0257	5.31624	NA	NA	6.18289	5.18665	5.74033	5.28385	6.72944	5.31485	5.55801	5.83571	5.85406	6.79437	0.676652	0.0145731
isotig03606	NA	11.1273	10.6678	10.3157	NA	NA	9.55871	10.3591	10.9766	10.2153	9.72906	11.1589	9.7782	9.53818	11.3225	10.0442	-0.729805	0.0306987
isotig03692	NA	7.16371	7.20303	7.35566	NA	NA	7.87767	7.65351	6.83649	6.87079	8.33915	6.91308	6.88448	7.86607	7.04309	8.55966	0.814709	0.00481695
isotig03826	NA	4.94511	5.19577	5.01025	NA	NA	4.32825	4.79536	4.85599	5.22276	4.25185	5.55919	5.40796	4.30598	5.16052	4.06968	-0.608306	0.0140252
isotig03828	NA	6.39027	6.89524	6.61748	NA	NA	7.57595	6.46629	7.40969	6.41357	7.42623	6.34764	6.72263	7.62737	6.75484	8.30007	0.763497	0.0166172
isotig03843	NA	5.38557	6.03926	5.07587	NA	NA	6.25005	4.89005	5.52947	5.10034	6.52079	5.43001	5.07422	5.81517	5.20331	6.29808	0.769444	0.0041706
isotig03845	NA	13.8857	12.6884	13.4078	NA	NA	12.5007	13.1522	13.7043	13.8757	12.9472	14.0431	13.7926	12.6787	13.1568	12.7537	-0.829192	0.00111789
isotig03847	NA	6.08248	7.30585	7.20641	NA	NA	7.37133	7.8145	6.45178	6.81964	7.95686	6.69558	6.86032	7.38832	7.38865	8.49269	0.746963	0.0311068
isotig03850	NA	10.9453	11.1287	10.754	NA	NA	10.7905	11.1498	11.0999	11.5218	9.91225	10.7443	11.1085	10.1685	10.8918	9.82459	-0.636161	0.0162889
isotig03851	NA	5.71995	6.15591	6.61748	NA	NA	5.55211	6.72892	6.09146	6.73362	6.29385	7.08559	7.20792	5.9151	7.15283	5.89845	-0.602173	0.0485068
isotig03853	NA	4.76917	4.80134	6.42749	NA	NA	4.65936	4.36088	4.50194	4.57352	5.6393	4.72792	4.39807	4.59658	4.63058	5.47062	0.699771	0.0277351
isotig03888	NA	4.58275	3.37784	4.11841	NA	NA	2.37859	4.51898	4.12451	4.25185	3.37249	4.77121	4.14033	3.48938	3.75163	2.05131	-1.17456	0.00376614
isotig03910	NA	5.55566	5.22721	5.46686	NA	NA	6.45178	5.40273	6.3473	4.8152	6.10119	5.23312	5.29802	6.50346	4.74458	6.60214	0.716402	0.0408368
isotig03943	NA	6.63657	7.09536	6.5229	NA	NA	7.93594	7.28483	7.34324	6.6929	7.99303	7.19283	6.83236	7.96132	6.8377	8.04395	0.617735	0.0406495
isotig03985	NA	4.94511	6.29808	5.30365	NA	NA	6.81373	5.44027	6.29172	5.32872	7.00169	6.1943	5.49666	6.50346	5.57674	6.70518	0.82713	0.0188332
isotig03995	NA	6.78986	6.26094	6.42749	NA	NA	5.43001	6.01929	6.86366	6.91606	5.12757	7.05482	6.63042	5.83571	6.53671	5.84347	-0.866399	0.0032098
isotig04006	NA	5.38025	6.62874	6.03503	NA	NA	7.22526	5.50402	5.80528	6.10119	7.42623	6.69236	5.97984	6.64879	6.08289	6.1598	0.752192	0.0192524
isotig04067	NA	10.0833	8.74359	9.87433	NA	NA	8.3599	9.00172	9.61166	9.6507	8.69883	9.32884	9.65484	8.8515	9.72925	9.28023	-0.611978	0.0288976
isotig04088	NA	5.64486	4.80134	5.43001	NA	NA	4.61027	6.33498	5.39549	5.87406	4.63951	6.02143	6.40606	5.38025	5.84056	4.90495	-0.970009	0.000519586
isotig04156	NA	4.31716	5.70991	4.24309	NA	NA	4.70044	4.25185	4.05306	4.31994	5.72834	4.05973	4.42673	4.50194	4.05973	5.47062	0.846455	0.0066383
isotig04240	NA	6.15747	6.90546	6.25804	NA	NA	5.79332	7.1193	6.97327	7.507	5.3709	6.3676	8.07895	6.58317	6.242	4.80928	-0.967438	0.0401307
isotig04256	NA	3.93907	4.7651	4.50926	NA	NA	4.70044	4.14347	4.01272	2.96635	4.25185	3.62851	4.04972	4.19867	4.36357	5.25363	0.741243	0.00973446
isotig04324	NA	4.8211	5.06927	4.85599	NA	NA	5.45679	4.36088	5.2952	4.83672	6.03165	4.58275	4.94691	5.9151	5.31485	6.22875	0.71315	0.016533
isotig04345	NA	7.13241	5.95947	5.79532	NA	NA	6.78785	6.39357	7.23248	7.11531	4.71531	6.50163	6.96929	6.47817	6.11166	6.1598	-0.796826	0.0314762
isotig04431	NA	7.13241	7.93049	7.72028	NA	NA	6.71314	7.75461	8.03065	7.77666	6.23465	7.60017	7.73755	6.97283	7.59588	5.98159	-0.735634	0.0391019
isotig04437	NA	3.31398	3.85052	3.82726	NA	NA	3.93907	3.75163	3.75163	3.73157	4.50683	3.06597	3.37249	3.72738	2.54131	3.96061	0.607386	0.0151137
isotig04449	NA	4.00928	4.0332	4.2107	NA	NA	4.00928	3.224	2.59303	3.51277	3.68489	3.68489	3.93907	4.89565	3.75163	4.29472	0.657408	0.0244836
isotig04481	NA	15.2257	14.8182	14.6801	NA	NA	14.3525	15.3819	14.7954	15.1332	13.7678	14.8968	15.9922	14.5767	14.9523	14.3973	-0.764703	0.0046739
isotig04490	NA	5.36956	4.96479	4.85599	NA	NA	5.00335	5.13706	6.37965	5.57674	4.77928	5.51982	5.45679	4.68327	4.65936	4.24602	-0.687261	0.0144287
isotig04540	NA	3.41454	1.91236	2.88463	NA	NA	3.68489	3.60223	3.07258	2.96635	3.10296	3.50791	4.14033	2.52682	3.224	1.59962	-0.799729	0.0346
isotig04544	NA	3.21805	4.58043	3.64555	NA	NA	4.48717	3.01335	3.65437	3.31398	4.85599	3.59766	3.82726	3.72738	3.57457	3.70204	0.709396	0.0109068
isotig04580	NA	5.62025	5.25363	7.01376	NA	NA	6.15201	5.28954	5.94693	5.52947	6.64325	5.76809	5.61799	6.35884	5.85406	6.74349	0.699927	0.0170924
isotig04698	NA	4.98769	4.7651	4.18042	NA	NA	3.82334	4.73211	4.89565	4.45473	3.75163	4.22561	4.68543	3.72738	3.79165	3.30287	-0.613858	0.0340685
isotig04791	NA	4.96479	4.71742	5.28954	NA	NA	5.19728	5.02907	5.22869	5.95769	4.31716	4.81914	6.09795	3.9172	5.8023	3.70204	-0.890794	0.0199826
isotig04986	NA	4.56651	5.19577	4.65275	NA	NA	4.65936	5.07915	5.03245	5.9105	4.50683	5.82107	6.42685	5.32319	5.94603	4.45473	-0.741596	0.0323777
isotig04991	NA	4.20168	3.85052	3.39889	NA	NA	3.88797	3.75163	4.57811	4.36088	2.9037	4.31158	4.59887	4.19867	3.64191	2.91841	-0.680019	0.0219918
isotig05007	NA	5.38025	5.8023	5.50646	NA	NA	5.07092	5.81467	6.02143	6.60272	4.63951	6.11246	6.37898	5.38025	5.86837	4.90495	-0.808158	0.00466559
isotig05032	NA	6.23023	6.72289	7.02446	NA	NA	7.08497	7.22062	6.80185	6.43905	8.14287	6.70678	6.87789	7.9461	7.20979	8.51098	0.788302	0.0273916
isotig05118	NA	6.74814	6.58375	6.34662	NA	NA	5.19728	6.10442	7.47695	7.16642	4.71531	7.10285	6.60443	5.83571	6.2832	5.84347	-1.03008	0.0100581
isotig05158	NA	10.4356	9.07269	9.77383	NA	NA	8.74624	8.86893	9.24436	10.0113	8.37469	10.4219	9.17578	7.78863	9.42529	7.46381	-1.11809	0.0198266
isotig05396	NA	4.22561	3.45945	4.2107	NA	NA	3.61045	5.056	4.73628	5.89379	3.10296	4.52863	4.36357	4.50194	4.18042	3.0338	-1.05882	0.00880354
isotig05416	NA	7.03169	7.81326	7.18751	NA	NA	8.2336	7.40707	7.37166	6.76712	7.15673	5.53067	6.07097	7.00169	6.98383	8.75936	0.954454	0.0318644
isotig05458	NA	5.01025	4.927	6.21835	NA	NA	5.30646	5.74551	6.2317	6.81077	5.12757	6.47817	6.41063	5.14178	5.74033	5.17288	-0.74538	0.0313243
isotig05568	NA	4.12451	4.31994	3.51277	NA	NA	4.32825	4.31158	4.45726	3.93545	3.81942	4.16504	4.77324	3.0338	4.9068	3.46951	-0.634698	0.023248
isotig05581	NA	5.34656	4.85023	4.89752	NA	NA	5.07092	4.89005	5.45679	5.29943	3.75163	6.20111	5.34109	4.50194	5.27957	4.90495	-0.739224	0.0113356
isotig05671	NA	4.98769	5.57441	5.23164	NA	NA	6.16831	5.24048	5.92244	5.1543	6.93297	5.09872	5.59751	6.39917	5.41318	6.45178	0.781478	0.0143673
isotig05677	NA	4.05973	5.9151	5.72991	NA	NA	5.03753	5.18665	4.80928	3.83505	5.59177	4.05973	4.8152	4.59658	4.45473	4.94871	0.843213	0.0122531
isotig05717	NA	8.22148	7.73208	8.22073	NA	NA	7.34597	7.70654	8.11622	8.58451	7.88849	8.81266	8.25991	7.372	8.26334	7.31807	-0.634443	0.00860072
isotig05729	NA	4.14347	4.37686	3.86201	NA	NA	3.07914	5.00335	4.45726	4.85599	3.93907	4.77121	5.1897	3.85436	4.71742	3.46951	-0.970563	0.00100293
isotig05733	NA	5.68316	5.33698	4.85599	NA	NA	5.30646	6.29455	5.1836	5.52947	4.50683	6.24786	5.53187	5.55211	5.81615	5.04259	-0.655077	0.0119552
isotig05757	NA	5.55566	6.12603	5.57557	NA	NA	5.00335	5.61686	5.60095	6.42038	4.92335	6.37631	6.3163	5.24048	6.27175	4.50683	-0.793335	0.0133822
isotig05835	NA	7.66586	8.33692	7.05587	NA	NA	6.08248	7.36141	7.95507	8.23471	5.31485	7.79101	7.08599	6.09714	7.65309	5.76299	-1.23646	0.0164593
isotig05884	NA	8.10931	7.28109	7.73599	NA	NA	6.76355	6.93954	8.31905	7.97616	5.81221	8.02107	7.86393	7.39641	7.67715	6.9715	-0.850285	0.0194238
isotig05932	NA	3.71898	3.78018	3.90289	NA	NA	4.32825	1.83148	3.07258	3.38847	4.25185	2.07532	3.54163	3.97832	4.24602	4.29472	0.964443	0.0247954
isotig05983	NA	6.21425	6.52772	6.21835	NA	NA	6.10119	5.85885	7.09231	6.46629	5.6393	7.03084	6.56922	5.38025	6.34457	4.99815	-0.700075	0.0296802
isotig06028	NA	4.8211	4.99988	4.45473	NA	NA	3.53686	5.18665	4.8211	5.74861	4.13085	5.41318	5.85789	3.64555	4.36357	4.18042	-1.01511	0.00615474
isotig06102	NA	4.12451	4.85023	6.63182	NA	NA	4.18042	4.55947	4.28336	3.73157	5.43001	3.93907	4.59887	4.4007	4.30878	4.99815	0.861083	0.0333393
isotig06175	NA	3.71898	4.58043	3.97832	NA	NA	4.48717	3.01335	3.55113	3.62851	3.88422	2.88463	3.37249	3.97832	4.54052	4.55947	0.714712	0.0173162
isotig06182	NA	10.9567	10.0088	10.7057	NA	NA	9.34412	10.1102	11.4198	11.0009	9.84862	10.9558	10.2954	9.71434	10.1685	9.99171	-0.765481	0.0154548
isotig06219	NA	4.44966	4.7651	4.29472	NA	NA	4.42673	3.60223	3.85052	4.01958	5.6393	3.86582	4.54052	4.59658	4.36357	4.90495	0.672384	0.0143348
isotig06232	NA	4.65275	4.927	4.73836	NA	NA	4.51898	5.18665	4.79536	6.05353	4.25185	5.07092	6.40606	4.36088	5.1836	4.06968	-0.857764	0.0135924
isotig06307	NA	5.70991	6.12603	5.87122	NA	NA	4.32825	5.51982	6.01114	6.16135	5.6393	6.1943	6.39324	4.8152	6.06435	4.99815	-0.711372	0.0307357
isotig06309	NA	5.0857	5.59866	5.06181	NA	NA	5.30646	4.36088	4.90864	5.08079	7.47305	5.01541	4.42673	4.97364	4.39807	5.40273	0.882311	0.0384134
isotig06329	NA	4.86172	4.67029	4.55947	NA	NA	3.88797	6.13079	4.90864	5.38557	4.77928	5.31485	6.93659	4.30598	4.36357	4.06968	-1.03575	0.0196792
isotig06342	NA	3.88422	4.48717	4.77928	NA	NA	5.00335	4.39807	4.36088	4.13718	5.53785	3.50791	4.75486	4.63505	4.54052	4.90495	0.665042	0.0119437
isotig06348	NA	6.80408	7.31529	6.68645	NA	NA	6.76355	8.06607	8.19284	9.31697	6.54506	6.10764	8.99227	6.88565	8.27718	6.00727	-1.26475	0.0271284
isotig06350	NA	8.12708	7.94924	8.18809	NA	NA	7.14971	7.87579	8.32918	8.47899	7.30111	7.84063	8.29655	7.40249	7.84378	6.82846	-0.643291	0.0136277
isotig06357	NA	11.2871	11.329	11.2467	NA	NA	10.6866	11.3901	11.5014	11.5699	10.0047	10.8819	11.4269	10.309	10.9005	9.95094	-0.69186	0.0196488
isotig06369	NA	4.00928	3.78018	3.90289	NA	NA	4.00928	4.31158	4.50194	4.83672	2.68054	5.43643	5.11001	4.77121	4.45473	3.55113	-0.883276	0.020087
isotig06379	NA	4.56651	4.42415	4.50926	NA	NA	4.74251	4.85599	4.80928	5.26377	4.19261	5.2478	5.50768	4.68327	5.34928	3.55113	-0.735271	0.00594195
isotig06472	NA	6.55099	7.18751	6.10845	NA	NA	6.36289	6.68159	7.13991	6.42685	5.59177	7.08252	7.10103	6.27103	6.69236	5.47062	-0.645371	0.031001
isotig06607	NA	3.81942	4.80134	4.32549	NA	NA	4.42673	3.31955	3.60591	3.38847	4.13085	3.01335	3.82726	3.72738	3.64191	4.50683	0.80322	0.00106673
isotig06673	NA	7.5522	7.03126	6.84496	NA	NA	5.97278	6.45305	6.24274	7.36595	4.99119	7.37166	6.91836	6.06352	7.07018	6.27319	-0.800155	0.0381904
isotig06689	NA	7.43476	7.10768	7.71343	NA	NA	5.72468	6.2431	8.35406	8.61724	6.49795	7.24241	8.11492	6.85937	7.90084	6.34491	-0.993047	0.0369148
isotig06784	NA	5.87406	6.52772	5.72991	NA	NA	5.00335	5.68963	6.95818	6.93251	4.92335	6.49733	6.34389	6.06352	6.16831	5.08079	-0.797212	0.0290767
isotig06791	NA	6.55099	6.2317	5.61006	NA	NA	5.40927	5.74551	6.40606	6.70571	4.63951	6.69558	6.60443	6.06352	6.12126	6.1598	-0.718575	0.022191
isotig06811	NA	4.63282	4.37686	4.04636	NA	NA	3.88797	5.11001	4.18042	4.54052	3.75163	4.70471	4.59887	3.85436	4.48717	3.55113	-0.696401	0.00092857
isotig06817	NA	7.70946	7.59415	7.08579	NA	NA	7.00946	7.1193	8.11332	7.56339	5.81221	7.63869	7.54449	6.80035	7.13123	5.73305	-0.873194	0.0176287
isotig06843	NA	7.34665	6.03926	5.90957	NA	NA	5.95232	5.59637	6.8394	7.0114	5.81221	6.1379	6.23576	4.93246	6.11166	4.24602	-0.986475	0.0224067
isotig06850	NA	4.73211	5.72991	4.85599	NA	NA	5.83182	5.056	5.35878	5.11801	6.34662	4.90495	5.29802	5.9719	5.51619	6.68537	0.763023	0.0133692
isotig06857	NA	5.16052	4.10235	3.93907	NA	NA	4.12451	3.75163	4.85599	4.31994	3.93907	5.62251	4.36357	3.72738	4.30878	2.05131	-0.978852	0.0303495
isotig06963	NA	3.58384	4.48717	3.61045	NA	NA	3.75163	3.9748	2.80323	3.31398	4.71531	2.68054	2.46822	4.24602	3.39889	4.06968	0.971924	0.00451677
isotig06987	NA	4.09912	4.15261	4.2107	NA	NA	4.37953	4.0332	4.31158	4.10235	5.68532	3.62851	4.04972	4.89565	4.30878	5.08079	0.657921	0.0204781
isotig06992	NA	5.79332	6.62874	5.98159	NA	NA	7.04267	6.21761	6.73934	6.06849	7.21391	6.28106	6.28995	7.28145	6.31421	7.64881	0.722771	0.0143901
isotig07031	NA	4.36088	3.62401	4.60344	NA	NA	4.12451	3.90289	2.89674	2.88463	4.44457	3.37249	3.37249	3.57922	3.39889	4.06968	0.618667	0.0410797
isotig07037	NA	4.70044	2.31797	4.07627	NA	NA	3.61045	4.73211	4.50194	4.89752	1.52527	5.20331	4.9701	4.4007	4.71742	3.70204	-1.54543	0.00405322
isotig07053	NA	4.48964	4.71742	4.73836	NA	NA	4.85599	4.85599	4.69188	4.51898	5.92335	3.01335	4.32825	5.5998	4.05973	4.45473	0.768586	0.0410474
isotig07094	NA	4.88066	4.37686	4.69403	NA	NA	5.25363	5.20782	6.102	5.08079	4.44457	5.51982	5.14178	4.77121	5.31485	4.60572	-0.630101	0.00949428
isotig07100	NA	9.99345	10.2528	9.67836	NA	NA	9.98638	9.6044	11.0278	10.5149	9.58474	11.1114	10.1991	9.34001	10.4742	9.04522	-0.769966	0.017457
isotig07105	NA	4.05973	2.62567	3.61045	NA	NA	2.64246	4.14347	3.89172	3.97832	3.4544	3.75163	4.10235	3.64555	3.89172	4.24602	-0.603375	0.0306868
isotig07113	NA	5.59062	3.97832	4.60344	NA	NA	3.07914	3.9748	4.53582	3.83505	3.4544	4.42415	4.04972	3.23546	4.18042	3.38847	-0.746876	0.0413672
isotig07125	NA	4.61707	4.26616	4.60344	NA	NA	4.61027	4.79536	5.04259	4.93246	4.00928	6.05604	5.32596	4.77121	4.88255	4.18042	-0.686349	0.0112433
isotig07131	NA	7.60331	6.74297	7.42527	NA	NA	6.13553	6.61805	7.91333	7.56339	7.21391	7.38997	7.30375	6.98273	7.40805	6.10845	-0.631835	0.0352902
isotig07154	NA	8.60304	7.61355	7.89199	NA	NA	7.08497	8.66348	8.57218	7.98997	7.5522	8.22825	8.09852	7.87638	8.05984	7.14266	-0.78951	0.000926624
isotig07158	NA	5.11322	5.36148	5.6526	NA	NA	6.25005	5.68963	6.03419	5.22276	7.03338	5.87122	5.60665	6.34457	5.48184	6.79437	0.665194	0.0350496
isotig07193	NA	9.4835	7.75563	9.41967	NA	NA	7.73781	8.50564	9.34523	9.10701	7.3139	9.56839	9.126	9.11563	9.3036	6.77828	-1.18547	0.0154357
isotig07212	NA	3.49819	3.70628	3.97832	NA	NA	4.42673	3.60223	3.37249	3.07258	5.31485	2.37859	3.61045	4.09588	2.54131	3.55113	1.02517	0.00798365
isotig07241	NA	13.1026	12.3801	12.1351	NA	NA	11.1034	12.8254	13.4078	13.2603	12.1043	13.475	13.4153	11.5204	12.3055	11.0626	-1.39546	0.000350853
isotig07247	NA	9.60953	9.44214	9.27907	NA	NA	10.5587	9.13086	8.93345	8.36715	9.44989	8.76301	9.19938	10.0761	8.83592	9.98068	0.820725	0.00635327
isotig07252	NA	5.16052	4.71742	4.84254	NA	NA	4.90309	5.24048	5.21082	5.69285	3.88422	6.02995	5.93247	4.59658	5.38557	5.54143	-0.774262	0.0100616
isotig07294	NA	6.01114	6.53671	6.31491	NA	NA	6.86176	7.17412	6.2832	6.29738	7.42623	6.01715	6.25005	6.82307	6.37364	7.70547	0.600882	0.0382888
isotig07297	NA	10.3748	9.53137	9.64264	NA	NA	8.76499	9.69056	10.3866	10.0369	9.35999	10.4265	9.6912	9.24577	10.1249	9.73877	-0.723911	0.0024515
isotig07300	NA	9.11688	9.10741	9.36278	NA	NA	8.2762	8.60119	9.36261	9.98496	8.45468	9.55126	9.99853	8.34667	9.55532	8.67017	-0.749981	0.0151025
isotig07331	NA	5.0857	5.76707	5.21382	NA	NA	4.32825	5.42097	5.71626	5.56389	4.77928	5.82107	5.45679	4.68327	5.09548	4.06968	-0.644556	0.0293579
isotig07377	NA	7.49552	7.33295	6.50956	NA	NA	8.52566	6.35884	6.83649	6.30792	8.08663	6.08084	6.47318	9.55856	7.72528	8.88463	1.39566	0.0152906
isotig07386	NA	6.32809	6.66965	6.50285	NA	NA	7.48099	6.82943	6.88776	6.74453	7.75999	6.242	6.39324	7.33742	6.71789	8.29284	0.748773	0.0194982
isotig07490	NA	5.9151	5.06927	5.50646	NA	NA	3.93907	4.97364	5.35878	5.31485	3.81942	5.38025	5.20482	4.85599	5.03245	4.55947	-0.686467	0.0306542
isotig07522	NA	3.93907	3.62401	4.24309	NA	NA	4.12451	4.59658	4.51898	4.67465	3.29723	4.72792	4.54052	3.9172	4.09912	3.82726	-0.603522	0.00620174
isotig07566	NA	4.79336	4.7651	4.77928	NA	NA	4.51898	5.74551	4.98944	5.04931	4.57352	5.352	4.89565	4.50194	5.41318	3.96061	-0.660351	0.00348936
isotig07607	NA	4.96479	5.03584	4.37953	NA	NA	4.51898	5.42097	5.7752	6.78081	4.13085	5.67341	6.37898	4.50194	4.15261	4.50683	-1.08007	0.0150211
isotig07662	NA	7.26621	7.06149	6.90082	NA	NA	5.95232	6.2317	7.87176	7.39657	5.7691	6.99039	7.161	6.45242	6.75484	6.06103	-0.729871	0.0288259
isotig07692	NA	3.71898	4.99988	4.11841	NA	NA	4.57119	4.43445	4.24016	3.62851	5.59177	4.10235	4.59887	4.89565	4.28051	5.08079	0.732881	0.0103563
isotig07698	NA	5.84153	5.74758	5.57557	NA	NA	4.85599	5.74551	6.15669	5.89379	4.85599	6.63434	5.71097	5.18208	5.33423	5.08079	-0.686106	0.00913106
isotig07709	NA	7.88356	8.78657	7.42897	NA	NA	5.74758	7.89293	7.86202	8.21785	6.44925	8.23415	7.31023	6.22319	8.88914	6.00727	-1.26761	0.0212784
isotig07727	NA	6.12126	5.97808	5.38557	NA	NA	5.13706	5.42097	7.23616	7.08293	6.10119	6.46974	6.34389	5.9151	6.44988	5.95366	-0.701294	0.0331588
isotig07851	NA	4.73211	4.31994	4.62834	NA	NA	3.75163	5.48184	4.45726	4.13718	4.25185	4.52863	4.67029	3.97832	5.60437	4.18042	-0.616585	0.0310901
isotig07901	NA	3.97832	3.62401	3.17029	NA	NA	3.75163	4.70258	4.65936	4.8152	2.9037	3.93907	4.32825	4.30598	4.48717	4.4007	-0.722986	0.0199824
isotig07997	NA	3.62851	4.42415	4.18042	NA	NA	4.42673	2.7802	3.65437	3.6892	4.00928	3.9748	3.61045	3.97832	4.45473	4.70895	0.603369	0.0244278
isotig08027	NA	4.50683	5.74758	4.91785	NA	NA	5.48184	4.25185	4.67465	4.72583	4.77928	4.39807	4.18042	4.68327	4.28051	5.32872	0.725258	0.00215027
isotig08048	NA	5.40404	6.09633	5.75273	NA	NA	7.08497	6.40606	6.20938	5.64597	7.68796	6.05604	6.04767	6.97283	6.01972	7.33175	0.851255	0.0196456
isotig08116	NA	4.8211	3.97832	4.41117	NA	NA	3.93907	4.97364	4.44457	4.10235	4.13085	4.63058	4.51898	4.09588	4.45473	3.10296	-0.620665	0.0109001
isotig08144	NA	5.89845	7.26278	6.39291	NA	NA	7.60559	6.46629	6.21761	6.2191	6.5947	5.352	5.48184	5.89473	5.9559	7.73286	0.972332	0.0115576
isotig08145	NA	9.77193	9.17078	9.07773	NA	NA	8.49615	8.41686	9.5562	9.05089	6.96818	9.13313	9.41411	7.99553	9.1901	7.51537	-1.01508	0.0200911
isotig08159	NA	3.91397	4.2137	3.51277	NA	NA	3.75163	3.41973	3.48446	3.07258	3.88422	3.26448	2.9037	4.09588	2.65577	3.89172	0.646694	0.00667416
isotig08180	NA	3.97832	4.15261	4.18042	NA	NA	4.05973	4.73211	5.74654	4.18042	3.93907	4.85599	4.48717	3.85436	4.12451	3.55113	-0.630216	0.0358884
isotig08210	NA	6.29879	6.62874	5.70991	NA	NA	5.87501	5.74551	6.88448	6.26383	5.19425	6.81003	6.36491	5.5998	6.12126	4.90495	-0.703434	0.0269538
isotig08216	NA	5.84153	6.89524	6.69129	NA	NA	7.10647	5.9886	5.88349	6.08084	7.09759	5.43643	5.61799	6.09714	6.30652	7.39657	1.00137	0.000510953
isotig08223	NA	4.79336	4.99988	7.51779	NA	NA	5.35878	4.89005	4.70471	5.04931	5.31485	4.0332	4.77324	4.8152	4.39807	5.40273	0.905072	0.0423675
isotig08256	NA	3.21805	3.55113	3.64555	NA	NA	3.61045	3.01335	3.97832	2.54131	3.93907	2.37859	2.30831	3.72738	3.37249	3.21805	0.642356	0.0337099
isotig08317	NA	5.54856	5.45805	5.51861	NA	NA	5.28385	5.3301	6.41714	5.87406	4.00928	5.89473	5.81319	5.50585	5.31485	4.99815	-0.612839	0.0442362
isotig08349	NA	8.48365	7.96621	7.68513	NA	NA	6.9546	7.43283	9.34719	8.48906	6.42459	8.09294	7.86142	7.47258	7.83031	7.53719	-0.879579	0.0221467
isotig08365	NA	3.04028	3.97832	3.5699	NA	NA	3.75163	2.88463	3.224	3.07258	4.00928	3.23546	2.9037	3.41454	3.89172	4.01958	0.611634	0.00426658
isotig08381	NA	3.93907	3.20621	4.11841	NA	NA	3.61045	3.90289	4.94871	5.48122	4.00928	4.16504	6.01715	3.72738	3.64191	3.21805	-0.936842	0.0388609
isotig08413	NA	2.65025	3.70628	3.09021	NA	NA	4.12451	3.224	2.98582	3.57922	3.4544	2.5507	3.15172	4.19867	2.61681	3.55113	0.722032	0.00773301
isotig08421	NA	7.34016	7.22174	7.01376	NA	NA	6.15201	6.65045	8.02192	7.76994	6.37163	7.3139	7.09231	6.63769	6.77727	6.10845	-0.696636	0.0242554
isotig08437	NA	4.65275	4.7651	4.11841	NA	NA	4.51898	4.63058	5.31485	5.45552	3.10296	5.33835	5.14178	4.59658	4.9068	3.38847	-0.981198	0.00643766
isotig08460	NA	9.574	8.66792	9.0668	NA	NA	8.58798	9.33967	9.15753	9.76349	8.52498	9.70785	9.76964	8.6019	9.09853	7.97825	-0.915941	0.000295717
isotig08473	NA	6.32809	6.05437	6.04599	NA	NA	5.74758	6.34594	6.82405	6.70571	5.43001	6.6609	6.59355	6.34457	6.78986	6.34491	-0.612301	0.00242501
isotig08479	NA	2.46822	3.85052	2.80323	NA	NA	4.00928	2.7802	3.42491	2.38909	4.99119	3.31955	2.64246	3.48938	3.64191	3.55113	0.830123	0.0330461
isotig08503	NA	4.00928	4.26616	4.26616	NA	NA	4.28336	3.41973	3.60591	3.57922	5.43001	3.31955	4.04972	3.9172	3.72738	3.82726	0.658723	0.0203862
isotig08521	NA	5.51982	6.89524	6.10845	NA	NA	7.82555	6.32047	7.25554	6.17677	7.76918	6.76048	6.76304	7.5187	6.62031	8.27172	0.910077	0.0312409
isotig08593	NA	1.99052	4.0332	3.34568	NA	NA	3.61045	3.41973	3.07258	3.4544	4.13085	3.45945	2.7802	3.72738	2.46822	3.55113	0.783817	0.0114437
isotig08653	NA	5.50034	5.70991	5.87122	NA	NA	5.03753	5.5533	6.31421	5.87406	4.50683	6.06766	5.42097	5.43515	6.11166	4.60572	-0.640208	0.0300637
isotig08731	NA	3.31398	4.15261	4.11841	NA	NA	3.61045	3.41973	3.224	4.25185	4.00928	3.72319	2.13149	4.30598	2.80323	3.96061	0.759444	0.0239055
isotig08743	NA	6.20487	6.5657	6.18289	NA	NA	6.97636	6.9555	5.71626	5.69285	7.49951	5.57906	5.88912	6.6609	5.54856	8.07577	1.05263	0.00865282
isotig08749	NA	5.40404	5.50768	4.8211	NA	NA	5.00335	4.85599	6.06352	6.5563	5.31485	6.93206	5.94513	5.64486	5.57674	4.70895	-0.738026	0.0426891
isotig08797	NA	4.56651	5.31485	4.77928	NA	NA	5.85406	4.67029	5.7863	4.9754	6.03165	5.32596	5.11001	6.17754	4.30878	5.40273	0.630027	0.0489528
isotig08851	NA	8.42124	7.44817	6.76457	NA	NA	5.45679	7.49767	7.36225	6.95102	7.30111	7.67661	6.66474	6.25804	7.25953	6.34491	-0.809123	0.0463474
isotig08869	NA	5.13706	4.7651	4.69403	NA	NA	3.4544	4.67029	4.77928	4.8152	3.88422	4.45473	4.57119	3.72738	4.71742	4.06968	-0.635891	0.0137842
isotig08965	NA	5.27671	4.71742	4.18042	NA	NA	4.51898	4.85599	4.72373	5.46309	3.29723	4.48717	4.54052	4.19867	4.80134	3.0338	-0.887278	0.0117939
isotig08972	NA	6.46441	6.15591	6.27247	NA	NA	5.6515	6.07509	6.46692	6.58548	5.05932	6.76712	6.7533	5.53067	6.98383	4.99815	-0.973827	0.001544
isotig09021	NA	7.3076	6.61748	6.70465	NA	NA	6.21686	6.56101	6.6929	6.51078	5.53785	7.09921	6.20337	5.70991	7.05482	6.03334	-0.638988	0.0215984
isotig09063	NA	2.96635	3.09021	3.23546	NA	NA	2.37859	4.0332	3.75163	3.88422	3.29723	4.00928	4.14033	4.19867	4.09912	2.91841	-0.654161	0.0389387
isotig09127	NA	3.85052	4.48717	4.65275	NA	NA	4.8211	4.31158	4.05306	4.10235	5.19425	4.16504	3.6892	4.50194	4.36357	4.76917	0.661257	0.000603099
isotig09155	NA	3.85052	3.97832	4.04636	NA	NA	4.42673	3.60223	3.37249	3.83505	5.31485	3.45945	3.6892	4.36088	4.54052	4.06968	0.601927	0.0320003
isotig09159	NA	5.45679	7.22174	6.60955	NA	NA	6.9546	6.35884	5.42614	6.08084	6.64325	5.25943	5.53187	6.19203	6.03334	6.76201	0.995208	0.000729684
isotig09227	NA	4.05973	3.85052	4.29472	NA	NA	2.86221	4.85599	4.12451	4.72583	4.00928	4.50683	4.29472	3.97832	4.74458	3.96061	-0.647224	0.0158145
isotig09263	NA	5.98773	6.28747	5.89752	NA	NA	5.6515	5.94603	6.63657	6.75997	4.71531	6.47817	6.28995	6.09714	6.03334	5.40273	-0.629259	0.0294327
isotig09430	NA	8.34582	8.39906	8.37318	NA	NA	7.37133	7.94373	8.75449	8.07803	7.09759	8.2225	8.57756	7.19074	7.87862	6.29808	-0.802253	0.0340888
isotig09460	NA	4.56651	3.91029	4.11841	NA	NA	2.86221	4.09912	4.37953	4.39807	3.4544	5.09872	4.93246	4.0332	4.28051	3.82726	-0.835455	0.00396091
isotig09492	NA	4.36088	3.62401	4.73836	NA	NA	4.48717	4.91969	4.98944	5.25363	3.29723	5.85406	5.87784	4.50194	4.24602	3.46951	-1.05195	0.0127634
isotig09496	NA	2.81904	2.31797	2.52682	NA	NA	3.68489	4.0332	3.71898	3.38847	1.83148	3.86582	3.88797	3.79165	3.72738	2.5851	-0.84476	0.0297843
isotig09561	NA	6.34389	6.39159	5.7752	NA	NA	5.40927	5.5533	6.00338	6.62397	5.95769	7.15556	6.47318	5.55211	6.32325	5.25363	-0.630541	0.0320533
isotig09610	NA	7.29741	7.14207	6.94112	NA	NA	6.13553	6.89407	7.34938	7.37166	6.34662	7.10929	7.12567	6.80035	7.10325	6.06103	-0.607555	0.00683834
isotig09618	NA	4.00928	3.91029	3.34568	NA	NA	3.68489	4.2047	4.55947	3.51277	2.45996	4.18348	4.39807	3.48938	3.93181	3.46951	-0.720943	0.0103445
isotig09699	NA	6.76661	3.45945	2.95435	NA	NA	2.75035	4.14347	5.26954	5.31485	3.53686	3.55113	3.4544	3.23546	5.74033	4.4007	-1.50195	0.0191098
isotig09714	NA	6.30792	5.43515	5.66359	NA	NA	5.55211	5.76196	6.88166	5.31485	4.00928	5.28883	6.08084	5.43515	5.57674	4.50683	-0.787191	0.0446309
isotig09718	NA	4.34458	7.08579	3.78421	NA	NA	7.59099	4.79536	5.9886	4.18042	5.95769	4.22561	3.37249	4.24602	4.28051	7.78738	1.61998	0.0471037
isotig09758	NA	9.00096	8.45697	8.55738	NA	NA	7.62849	8.15908	9.48988	9.32927	8.30482	9.06691	8.74586	8.18171	8.51083	7.89596	-0.72951	0.00934375
isotig09809	NA	7.00946	6.42814	6.90731	NA	NA	6.1996	6.54029	6.41714	7.20904	5.53785	6.91836	6.79911	5.79432	6.9546	6.13475	-0.668437	0.00935806
isotig09834	NA	2.96635	4.0332	4.04636	NA	NA	4.32825	3.10296	3.65437	3.93545	4.50683	3.86582	3.15172	4.30598	4.21966	3.82726	0.618027	0.016862
isotig09838	NA	5.7752	6.60614	6.21835	NA	NA	6.0291	6.15902	6.49795	6.2191	5.12757	6.59298	6.84544	5.5998	6.66528	4.60572	-0.695786	0.0494105
isotig09840	NA	3.41454	4.15261	3.97832	NA	NA	4.57119	3.60223	2.89674	3.73157	4.44457	3.18812	3.6892	4.30598	2.73003	4.18042	0.950408	0.000275963
isotig09849	NA	3.31398	2.97225	3.5699	NA	NA	3.61045	4.2047	3.71898	3.73157	3.29723	5.01541	4.48717	3.31955	3.44029	3.38847	-0.627801	0.0375867
isotig09858	NA	4.54052	3.62401	3.78421	NA	NA	3.82334	3.9748	3.89172	4.28621	3.75163	4.42415	4.29472	3.23546	3.86201	3.0338	-0.639941	0.00269193
isotig09880	NA	5.11322	5.97808	5.43001	NA	NA	6.73934	5.79632	6.29172	5.04931	6.77169	5.43643	5.62588	6.242	5.79332	6.95415	0.765946	0.0198184
isotig09898	NA	4.58275	4.48717	6.49426	NA	NA	4.93246	4.51898	4.89565	4.28621	4.63951	4.68327	4.39807	5.41057	4.09912	5.43258	0.737895	0.0290599
isotig09910	NA	5.68963	5.59866	4.77928	NA	NA	5.25363	5.79632	5.22869	6.53791	4.00928	6.05019	5.71097	5.41057	5.54856	5.54143	-0.695799	0.0324012
isotig09946	NA	4.70044	5.31485	5.55211	NA	NA	5.60209	5.35472	5.46309	5.08079	5.88912	5.31485	5.17518	5.9151	5.0068	6.51867	0.642103	0.00594301
isotig09976	NA	4.20168	5.06927	4.11841	NA	NA	5.25363	4.73211	4.86172	4.48717	5.05932	3.93907	4.10235	4.93246	4.15261	5.89845	0.701443	0.0198821
isotig10058	NA	3.93907	3.45945	3.51277	NA	NA	4.00928	3.90289	4.62834	4.39807	2.45996	4.85599	4.22561	4.19867	4.48717	4.18042	-0.711402	0.0304877
isotig10073	NA	3.58384	4.0332	3.5699	NA	NA	4.42673	3.60223	2.59303	3.15792	4.00928	3.10296	3.04028	3.97832	4.63058	4.24602	0.656648	0.0431002
isotig10078	NA	7.55928	7.00385	7.18751	NA	NA	5.60209	6.93954	7.78788	7.40495	5.88912	7.41376	7.2519	6.89431	6.86366	7.16796	-0.693141	0.0377952
isotig10138	NA	7.86226	6.77017	7.0706	NA	NA	6.98864	7.04729	7.11009	7.78184	6.77169	8.44181	7.48286	6.76712	7.47258	6.49795	-0.788791	0.00331488
isotig10191	NA	4.05973	2.97225	3.73574	NA	NA	3.68489	4.73211	3.37249	5.04931	4.31716	4.39807	4.04972	3.41454	4.12451	3.21805	-0.698029	0.0316069
isotig10211	NA	4.76917	5.31485	5.13864	NA	NA	4.61027	5.61686	5.08734	5.46309	5.05932	5.85406	5.85214	4.93246	5.76707	4.18042	-0.614443	0.0220592
isotig10253	NA	5.20482	5.64486	5.28954	NA	NA	5.13706	4.76917	6.102	6.46629	4.77928	6.0939	5.71097	4.30598	5.87784	4.18042	-0.856904	0.0220656
isotig10261	NA	7.46019	7.10184	6.99431	NA	NA	6.29879	6.82943	7.88473	7.54879	6.26383	7.50135	7.36056	6.84882	7.1668	6.03334	-0.802969	0.00331498
isotig10333	NA	6.78333	6.37898	6.30757	NA	NA	4.61027	5.72677	6.60214	7.35244	4.63951	6.40802	6.86366	6.08084	6.88401	5.89845	-1.00745	0.019555
isotig10349	NA	12.2219	11.2875	11.5396	NA	NA	10.5956	11.3996	12.6292	12.4119	11.213	11.9551	12.2212	11.1168	11.538	11.3877	-0.863796	0.00250572
isotig10351	NA	4.22561	4.48717	4.18042	NA	NA	4.90309	4.14347	4.14347	4.57352	5.25508	3.68489	3.15172	4.77121	4.65936	4.66374	0.62697	0.0313248
isotig10379	NA	4.63282	4.0332	4.26616	NA	NA	3.61045	4.31158	4.57811	5.01025	1.96397	4.45473	4.36357	3.72738	3.99582	4.18042	-0.847862	0.0320933
isotig10387	NA	4.67029	5.54975	4.93246	NA	NA	4.12451	4.09912	4.37953	4.8152	5.05932	3.9748	4.29472	5.0068	4.39807	5.25363	0.611784	0.0164643
isotig10428	NA	4.73211	4.96479	5.04259	NA	NA	4.32825	5.67069	4.45726	5.25363	3.53686	5.79632	5.83377	3.64555	4.80134	4.45473	-0.891934	0.0213519
isotig10436	NA	8.63633	8.19606	7.89666	NA	NA	7.09597	7.44578	9.27656	8.80932	6.93297	8.93425	8.72463	8.27593	7.74662	7.44323	-0.870364	0.0286151
isotig10448	NA	5.76707	5.53067	5.53067	NA	NA	5.97278	5.79632	6.15669	6.23318	4.63951	6.45273	6.03334	5.43515	6.14967	4.60572	-0.798393	0.00495957
isotig10469	NA	3.41454	4.2137	4.04636	NA	NA	4.42673	3.50791	3.48446	4.39807	4.37953	3.06597	3.82726	4.14347	3.86201	4.76917	0.678368	0.00591432
isotig10530	NA	6.22059	6.12603	6.2832	NA	NA	5.48184	5.83085	6.19127	6.34389	4.92335	6.34764	6.69129	5.38025	6.50346	5.20632	-0.737309	0.0079777
isotig10538	NA	6.32255	6.33978	5.6864	NA	NA	5.07092	5.07915	7.30901	6.63657	4.63951	6.16831	6.56277	5.2681	5.84056	4.80928	-0.971801	0.023678
isotig10542	NA	4.88066	3.2859	4.45473	NA	NA	3.18812	4.59658	4.05306	3.97832	4.19261	4.63058	4.42673	3.41454	4.30878	4.13085	-0.632881	0.0246982
isotig10554	NA	5.01025	5.06927	4.93246	NA	NA	3.4544	4.67029	4.64173	5.77114	3.29723	5.11801	5.83377	3.85436	5.24634	3.96061	-1.08978	0.00854194
isotig10565	NA	4.44966	5.0971	4.67247	NA	NA	3.88797	4.51898	5.26954	5.13706	3.53686	5.13469	5.17518	4.59658	4.65936	4.01958	-0.604592	0.0408697
isotig10573	NA	4.50683	4.96479	4.67247	NA	NA	4.37953	4.43445	5.19425	5.34109	3.10296	5.59522	5.35472	4.50194	5.45299	4.01958	-0.852105	0.019095
isotig10663	NA	3.09021	4.26616	6.2832	NA	NA	4.32825	3.01335	3.75163	3.62851	4.25185	2.81904	3.82726	4.24602	3.31398	3.21805	1.08312	0.0225841
isotig10671	NA	4.93246	6.36626	5.30365	NA	NA	6.63378	5.63596	5.94107	5.52947	6.64325	5.60209	5.49666	6.34457	5.85406	6.64325	0.752207	0.00866003
isotig10679	NA	12.5319	11.5249	12.0693	NA	NA	10.9524	11.1882	12.0783	11.996	11.1755	12.1627	11.852	10.9388	11.976	10.9511	-0.700646	0.0133959
isotig10699	NA	5.90957	5.99557	5.61912	NA	NA	5.03753	5.31345	5.95411	5.94693	4.85599	6.2317	6.18899	5.32319	5.71414	4.80928	-0.620682	0.0153301
isotig10747	NA	6.86032	7.6664	7.03634	NA	NA	6.71314	7.08905	7.79189	7.0319	6.26383	7.15556	7.95081	6.28462	7.6586	5.47062	-0.790099	0.0365894
isotig10789	NA	5.34656	3.2859	2.62567	NA	NA	3.61045	4.73211	5.71626	4.01958	4.00928	4.79336	4.36357	1.24574	3.99582	4.76917	-1.45191	0.0191151
isotig10799	NA	5.01025	3.55113	4.11841	NA	NA	4.12451	4.91969	4.48717	4.72583	4.50683	4.58275	4.93246	3.23546	4.5117	4.55947	-0.722581	0.00663885
isotig10864	NA	5.51982	5.33698	5.25943	NA	NA	5.19728	5.35472	5.82303	6.41357	5.72834	6.30442	6.38696	5.0068	5.24634	4.60572	-0.675026	0.0206654
isotig10897	NA	4.85599	5.25363	6.22764	NA	NA	5.50524	5.11001	5.16052	4.89752	6.39687	5.11801	5.01884	5.57499	5.68963	6.00727	0.706105	0.00521421
isotig10901	NA	6.84978	6.62874	6.56453	NA	NA	5.00335	6.21761	6.55689	7.00385	4.00928	6.71789	7.73755	5.20482	5.61969	5.36821	-1.20874	0.023937
isotig10903	NA	3.09021	3.09021	2.80323	NA	NA	3.75163	2.64246	1.91236	3.07258	4.25185	2.25882	1.99052	2.37859	2.61681	3.82726	0.838495	0.0276701
isotig10909	NA	10.8336	10.1641	10.5072	NA	NA	9.5959	9.91064	11.6154	10.7916	9.82673	10.7917	10.497	10.0288	10.1106	10.1274	-0.608374	0.0374613
isotig10918	NA	3.45945	3.55113	3.73574	NA	NA	4.23427	1.68731	2.89674	3.23546	4.85599	3.26448	3.61045	3.41454	3.68489	3.70204	0.795793	0.0421281
isotig10926	NA	5.60095	6.2317	6.25005	NA	NA	6.69665	5.87784	5.49666	5.84443	6.17408	5.33835	5.29802	5.66359	5.53067	6.43136	0.671677	0.00136487
isotig10932	NA	5.44665	6.80607	6.30757	NA	NA	6.67346	6.39357	5.54856	5.85406	6.64325	5.43643	5.78529	5.9719	5.90124	7.14266	0.824274	0.00205213
isotig10935	NA	5.16052	6.27247	5.61912	NA	NA	6.11886	5.94603	5.36956	5.59062	6.54506	5.28883	5.23901	6.06352	5.89006	6.3676	0.666637	0.00310477
isotig10943	NA	3.25291	4.37686	3.34568	NA	NA	3.37249	2.26715	3.14722	2.88463	4.57352	3.06597	3.15172	3.72738	3.75163	3.21805	0.694537	0.0320492
isotig10946	NA	8.41881	6.93478	7.74455	NA	NA	7.50502	7.71422	7.12964	7.81326	6.79237	8.02831	7.13518	6.43969	7.75666	7.25518	-0.601796	0.0424305
isotig10948	NA	7.99509	7.36629	6.88823	NA	NA	6.60955	7.18827	8.33537	7.56954	7.56427	8.21374	7.87885	6.87221	7.24497	6.85841	-0.748625	0.00770175
isotig10950	NA	3.97832	3.78018	3.09021	NA	NA	3.61045	4.14347	4.73628	3.62851	1.52527	4.93608	4.36357	3.11582	4.39807	3.70204	-1.17471	0.00822827
isotig10979	NA	3.81942	2.75035	3.23546	NA	NA	3.61045	3.9748	4.18042	4.45473	3.20621	3.9748	3.6892	3.9172	3.86201	3.21805	-0.670672	0.00366661
isotig11056	NA	4.31716	4.88818	5.16052	NA	NA	4.7813	4.25185	4.50194	4.51898	5.19425	4.34458	4.22561	5.07587	4.21966	4.80928	0.64493	1.11589e-05
isotig11121	NA	5.55566	6.03926	5.61912	NA	NA	6.21686	5.79632	5.62251	5.45552	5.92335	4.28336	4.8152	5.57499	5.59177	6.32325	0.646567	0.026409
isotig11127	NA	4.09912	2.86221	3.23546	NA	NA	3.26874	3.60223	3.97832	4.18042	3.10296	3.82726	3.6892	3.0338	3.64191	3.46951	-0.697664	0.000145811
isotig11140	NA	5.12598	5.06927	5.11161	NA	NA	4.32825	6.11886	4.92518	5.11801	4.19261	5.09872	5.32596	4.45473	5.05433	4.18042	-0.696285	0.011299
isotig11160	NA	5.40404	4.52863	5.48184	NA	NA	4.37953	6.9234	5.22869	4.70258	4.25185	5.54975	6.32463	4.45473	5.11801	4.29472	-1.04208	0.0141466
isotig11202	NA	3.74818	5.72991	3.90289	NA	NA	4.12451	2.7802	2.98582	3.38847	4.00928	3.26448	4.10235	4.24602	3.99582	4.50683	0.953431	0.013947
isotig11249	NA	4.98769	5.19577	5.31624	NA	NA	6.13553	5.3301	5.85406	4.60344	6.68753	5.27385	5.17518	6.0291	5.43258	7.06169	0.834276	0.0237696
isotig11357	NA	4.34458	4.31994	4.14347	NA	NA	4.23427	5.07915	4.88066	4.79135	2.56791	4.79336	4.29472	4.50194	4.60344	4.36088	-0.662495	0.0464376
isotig11385	NA	5.82401	7.03126	6.63769	NA	NA	7.85341	6.63042	7.06128	6.33188	8.04605	7.03634	6.60443	7.4461	6.76508	8.1083	0.912834	0.00820602
isotig11405	NA	5.80627	4.71742	5.27385	NA	NA	4.28336	5.50402	4.98944	5.63261	5.12757	5.98773	5.87122	4.4007	5.63261	4.29472	-0.949049	0.000902875
isotig11413	NA	7.47664	7.70321	7.13557	NA	NA	6.94202	7.01419	7.29388	7.42074	5.72834	7.58436	7.70747	6.46629	7.42543	6.32325	-0.701081	0.0270161
isotig11480	NA	5.34656	5.57441	5.2478	NA	NA	4.37953	5.9105	5.64486	6.60272	5.05932	5.66359	6.242	5.24048	5.71414	5.40273	-0.7242	0.00999472
isotig11488	NA	4.00928	4.37686	4.24309	NA	NA	4.18042	3.68489	3.48446	3.07258	4.37953	2.5507	3.37249	3.72738	3.31398	4.01958	0.798996	0.00307054
isotig11596	NA	6.19127	5.62251	5.63261	NA	NA	4.7813	5.6526	6.30231	6.26383	4.37953	6.33292	6.25804	5.83571	6.26383	5.32872	-0.917289	0.0023991
isotig11612	NA	7.9331	7.32778	7.14089	NA	NA	7.20585	7.56895	7.74455	8.25556	5.7691	7.54924	7.60331	6.85937	6.96308	5.79332	-0.976965	0.00989027
isotig11672	NA	7.32189	7.20979	6.97327	NA	NA	6.73934	6.55158	8.07638	8.03404	6.10119	7.50807	7.22841	6.9546	7.1113	6.00727	-0.740282	0.0259047
isotig11720	NA	4.88066	3.62401	4.24309	NA	NA	4.12451	5.056	4.93428	4.8152	4.06306	4.97892	4.42673	4.68327	4.82698	4.18042	-0.692481	0.000843226
isotig11764	NA	6.16831	6.72289	6.43521	NA	NA	6.91054	6.25804	6.66309	6.32394	8.10911	6.35884	6.51048	7.34324	6.39027	8.17587	0.900955	0.0084368
isotig11772	NA	6.08248	6.72289	6.53791	NA	NA	7.2519	6.34594	6.64879	5.9031	7.4386	5.87122	6.08983	6.81077	6.35206	8.57625	1.03828	0.00550864
isotig11800	NA	10.105	10.3994	10.0012	NA	NA	9.68892	9.72746	10.7754	10.2367	8.93674	10.3062	10.322	9.52095	10.1048	8.85306	-0.658646	0.0277693
isotig11828	NA	6.14419	7.28928	6.09146	NA	NA	5.83182	6.88542	7.46946	7.48425	5.43001	6.55158	7.1113	6.73283	7.16061	5.64042	-0.803097	0.0347287
isotig11888	NA	4.76917	5.31485	5.2478	NA	NA	5.16671	5.38025	5.72991	5.92244	3.60591	6.13079	5.94513	5.32319	7.57856	3.82726	-1.1747	0.0281018
isotig11908	NA	2.75035	4.52863	3.51277	NA	NA	4.70044	3.01335	3.37249	2.7721	4.31716	3.45945	4.22561	3.79165	3.75163	3.82726	0.777987	0.0189915
isotig11912	NA	8.28512	8.20681	7.88262	NA	NA	7.22526	7.08088	8.51728	8.20229	6.29385	8.03467	8.07895	6.911	7.8416	5.73305	-0.96373	0.0342401
isotig11968	NA	7.32189	6.70571	6.93024	NA	NA	6.60955	6.37965	6.87269	7.51203	5.7691	7.29741	7.46789	6.47817	7.19737	6.66528	-0.623504	0.017055
isotig11972	NA	6.42297	7.41782	6.67346	NA	NA	7.89059	7.20416	6.74453	6.37564	6.68753	5.47187	5.95858	6.45242	6.26383	8.01968	0.841452	0.0310049
isotig12000	NA	6.64879	7.19131	6.84978	NA	NA	7.81745	6.77017	6.86366	6.23318	7.09759	6.35884	6.23023	7.24112	6.67346	7.68782	0.774417	0.00101222
isotig12008	NA	4.54052	5.64486	4.71742	NA	NA	5.6515	4.85599	4.32825	4.42415	4.71531	4.16504	4.73211	4.50194	4.48717	5.60779	0.635055	0.0173454
isotig12020	NA	2.65025	3.37784	2.44378	NA	NA	3.4544	4.2047	4.53582	4.60344	1.96397	4.24602	3.15172	3.57922	3.224	2.21378	-0.963446	0.0409099
isotig12032	NA	7.23616	7.38616	7.05148	NA	NA	6.48065	7.37066	7.31668	7.65351	6.03165	7.40413	7.52006	6.32809	7.29282	6.32325	-0.798931	0.00217158
isotig12064	NA	12.6484	12.6874	12.3438	NA	NA	12.4062	12.6186	12.8916	12.5054	11.396	12.6273	12.7368	12.014	12.9645	11.7818	-0.608374	0.00802935
isotig12100	NA	4.63282	4.67029	4.37953	NA	NA	3.88797	4.85599	5.07092	5.18665	4.13085	5.54975	5.16052	4.54766	4.98244	4.13085	-0.771532	0.000575249
isotig12144	NA	7.72436	7.59415	7.46444	NA	NA	8.53152	7.1454	8.01593	6.46	7.90849	7.59487	6.13079	8.29425	7.44928	8.05984	0.758215	0.0380543
isotig12176	NA	4.86172	4.15261	4.29472	NA	NA	4.23427	4.25185	4.88066	5.23901	4.00928	5.07915	5.43258	4.4007	5.03245	3.30287	-0.902465	0.00143016
isotig12180	NA	4.73211	4.71742	4.50926	NA	NA	4.28336	4.51898	5.24926	4.83672	3.88422	5.38025	5.26522	4.24602	5.40273	4.4007	-0.714874	0.00213237
isotig12220	NA	5.40404	5.84153	5.4942	NA	NA	5.72468	5.02907	6.24274	6.0939	4.31716	6.17907	6.19733	5.18208	5.97631	4.70895	-0.663204	0.0468592
isotig12248	NA	5.74033	5.54975	5.38557	NA	NA	4.97364	6.01929	5.94107	7.26387	5.31485	6.21761	6.69129	5.32319	5.79332	4.94871	-0.988828	0.00193475
isotig12268	NA	4.65275	5.16207	4.73836	NA	NA	4.51898	5.16052	5.79332	5.41318	3.75163	5.71414	5.99557	5.11161	5.76707	4.99815	-0.786043	0.015655
isotig12292	NA	6.22059	5.64486	5.53067	NA	NA	4.7813	5.68963	6.16135	5.98598	6.29385	6.50529	6.69611	5.57499	5.9151	5.12757	-0.675515	0.01656
isotig12300	NA	3.58384	3.85052	3.82726	NA	NA	3.82334	3.10296	3.60591	3.57922	4.85599	3.55113	2.9037	4.09588	3.224	4.4007	0.777886	0.00212976
isotig12320	NA	4.50683	3.09021	4.11841	NA	NA	3.93907	4.51898	4.45726	4.77121	3.60591	3.18812	4.48717	3.97832	3.89172	3.10296	-0.621034	0.0486315
isotig12380	NA	3.25291	3.55113	3.4544	NA	NA	3.88797	2.64246	3.37249	3.88422	4.71531	1.73604	3.54163	3.85436	2.96635	4.06968	0.865554	0.0255204
isotig12384	NA	5.68963	5.62251	5.43001	NA	NA	5.13706	4.91969	6.14341	5.93156	5.19425	6.78635	6.15824	5.70991	6.51746	5.40273	-0.604827	0.0418785
isotig12404	NA	2.46822	3.62401	2.80323	NA	NA	4.12451	2.7802	3.80758	2.38909	4.19261	1.99052	2.9037	3.72738	3.39889	3.30287	0.809359	0.0286802
isotig12488	NA	6.80929	7.64383	7.64577	NA	NA	7.87176	7.97704	6.62312	7.41099	8.19133	6.25077	6.82894	7.60131	7.26387	8.47619	0.881599	0.00756753
isotig12508	NA	6.15747	6.52772	6.11807	NA	NA	7.05482	6.29455	6.19127	5.57674	7.49951	5.87122	5.95858	6.80035	6.48994	7.55736	0.849196	0.00514186
isotig12557	NA	4.27479	3.45945	3.97832	NA	NA	3.53686	4.0332	4.28336	4.51898	3.29723	4.28336	3.82726	4.09588	4.15261	3.10296	-0.617772	0.00407391
isotig12561	NA	8.29796	8.38949	8.03425	NA	NA	7.66749	8.76957	8.4591	8.14444	6.87221	7.99466	8.70203	7.96598	8.09233	7.14266	-0.672759	0.0205462
isotig12586	NA	3.21805	3.45945	3.0338	NA	NA	4.00928	3.60223	4.44457	4.21668	1.83148	4.24602	4.36357	2.2522	4.0332	3.70204	-0.969718	0.0235091
isotig12623	NA	5.90957	3.62401	2.44378	NA	NA	3.26874	4.0332	4.12451	3.93545	1.96397	3.93907	4.04972	3.79165	3.10296	3.38847	-1.07625	0.0325785
isotig12661	NA	3.93907	4.52863	4.04636	NA	NA	4.32825	3.90289	3.80758	4.05973	5.59177	3.82726	3.93907	4.30598	3.44029	3.89172	0.603658	0.0288943
isotig12667	NA	4.05973	4.0332	3.61045	NA	NA	4.28336	4.39807	5.08734	5.43899	3.4544	4.58275	4.62159	4.4007	3.75163	3.38847	-0.701108	0.0328573
isotig12770	NA	4.24602	4.48717	4.04636	NA	NA	4.7813	3.224	4.32825	2.65025	4.37953	3.79165	3.93907	4.19867	3.99582	4.55947	0.669457	0.0284635
isotig12839	NA	4.79336	5.68747	5.28954	NA	NA	5.9105	4.51898	5.71626	5.1543	6.26383	5.07915	5.14178	5.95411	5.84056	6.79437	0.805533	0.0130032
isotig12844	NA	3.66315	3.78018	4.60344	NA	NA	3.88797	2.88463	3.37249	3.73157	3.60591	3.06597	3.04028	3.57922	2.9037	3.82726	0.643264	0.00868184
isotig12859	NA	6.90731	7.01805	6.53791	NA	NA	5.95232	6.20262	7.25917	7.16642	4.92335	7.08742	6.72263	5.85406	6.73882	5.95366	-0.829306	0.0194905
isotig12862	NA	3.45945	4.0332	3.73574	NA	NA	4.00928	3.90289	3.07258	3.4544	5.05932	3.68489	2.64246	4.14347	3.75163	3.70204	0.6898	0.0216618
isotig12865	NA	4.58275	4.67029	4.69403	NA	NA	4.48717	4.0332	4.01272	4.01958	5.43001	3.31955	3.93907	4.59658	4.45473	4.70895	0.712847	0.00591574
isotig12884	NA	5.24195	5.45805	5.48184	NA	NA	5.50524	5.42097	5.92244	6.05353	4.63951	6.38031	6.00511	5.32319	6.2903	4.90495	-0.683294	0.0102258
isotig12890	NA	6.01801	6.59413	6.57155	NA	NA	6.85026	6.07509	5.7752	5.65811	5.9947	5.27385	5.38025	5.83571	5.99818	6.93614	0.723937	0.00609975
isotig12893	NA	4.98769	5.19577	4.67247	NA	NA	3.53686	4.55947	5.79332	5.94693	4.25185	6.07262	6.04767	4.85599	5.50402	3.38847	-1.24192	0.00577607
isotig12925	NA	11.5156	11.0161	10.9244	NA	NA	10.3794	10.689	11.2312	11.4299	10.3685	11.0274	11.3943	10.1548	10.6728	9.89005	-0.681632	0.00964891
isotig12929	NA	3.09021	2.62567	2.80323	NA	NA	3.37249	4.0332	4.83866	4.25185	2.20485	3.79165	3.6892	3.72738	3.57457	3.38847	-0.875272	0.0172126
isotig12932	NA	5.25363	5.43515	5.66359	NA	NA	4.32825	4.59658	5.33561	5.9105	4.50683	5.79132	5.83377	4.77121	5.53067	4.13085	-0.658601	0.0495421
isotig12974	NA	5.87406	7.12488	6.20186	NA	NA	7.62849	6.44288	7.19131	6.13079	7.67647	6.64325	6.44988	7.39641	6.62031	8.10044	0.875833	0.0135376
isotig13028	NA	7.15983	6.1379	6.21835	NA	NA	5.95232	5.18665	6.90245	7.06356	4.13085	7.49306	6.41063	5.43515	6.44988	5.47062	-1.10905	0.0243697
isotig13031	NA	5.28954	6.62874	5.66359	NA	NA	5.98947	5.44027	5.92244	5.26377	6.44925	5.352	5.71097	5.98947	6.17907	7.43074	0.764536	0.0186751
isotig13039	NA	3.93907	4.67029	4.04636	NA	NA	4.28336	3.41973	3.60591	3.83505	5.95769	3.55113	4.51898	4.4007	3.10296	3.62401	0.786665	0.0469523
isotig13072	NA	4.61707	4.7651	6.98427	NA	NA	5.19728	4.59658	4.64173	4.8152	5.12757	3.89917	4.14033	4.63505	4.54052	5.50768	0.905117	0.0238773
isotig13128	NA	3.41454	3.45945	3.78421	NA	NA	4.37953	3.60223	2.89674	3.6892	4.13085	2.88463	4.04972	4.14347	3.31398	4.66374	0.686253	0.0142809
isotig13153	NA	2.56791	3.70628	3.86201	NA	NA	3.26874	3.224	3.07258	3.83505	4.85599	1.73604	2.46822	4.0332	2.05131	2.5851	1.01068	0.0319594
isotig13193	NA	4.22561	4.48717	4.18042	NA	NA	4.51898	3.60223	3.85052	4.36088	4.50683	2.5507	3.25291	4.09588	4.18042	4.90495	0.731426	0.0266852
isotig13199	NA	5.94152	5.95947	5.64486	NA	NA	6.2832	5.74551	6.85266	7.06522	5.19425	6.38031	6.37163	5.70991	6.0939	4.70895	-0.766668	0.0217995
isotig13231	NA	3.88422	4.927	4.04636	NA	NA	4.00928	2.64246	4.24016	4.18042	4.44457	3.75163	3.37249	4.45473	3.64191	3.82726	0.611541	0.0447486
isotig13294	NA	3.66315	4.26616	3.90289	NA	NA	4.51898	2.7802	2.98582	3.07258	4.63951	3.86582	3.15172	3.57922	2.37859	3.82726	0.994067	0.0028678
isotig13302	NA	8.33795	8.4779	8.20728	NA	NA	8.16894	8.09314	8.71806	8.99804	7.57566	8.68534	8.96361	8.29963	8.34428	7.20829	-0.601872	0.0245082
isotig13387	NA	4.22561	4.7651	6.242	NA	NA	5.22869	4.36088	4.48717	4.10235	4.85599	3.93907	4.32825	4.4007	4.54052	4.94871	0.790124	0.00964653
isotig13405	NA	8.25882	7.7404	7.89375	NA	NA	7.43972	7.34136	8.10448	8.1464	6.61918	7.6484	8.31774	6.92065	7.27215	6.20375	-0.733666	0.0366434
isotig13414	NA	8.50877	7.40805	8.07577	NA	NA	6.63378	8.36765	7.80708	8.07165	8.39263	8.23176	8.22584	6.49179	7.89246	6.82846	-0.852807	0.0200872
isotig13437	NA	2.96635	1.78819	0.807384	NA	NA	3.26874	3.224	2.26715	3.83505	1.73604	4.31158	3.93907	3.41454	3.39889	2.3287	-1.19637	0.0265458
isotig13440	NA	9.43894	9.57844	9.32703	NA	NA	9.06603	9.77956	10.6471	10.0702	9.11453	9.34322	9.95564	9.1253	9.8681	8.94211	-0.679593	0.00543032
isotig13447	NA	5.21978	5.40927	5.75273	NA	NA	4.7813	5.57441	5.35878	5.87406	4.13085	6.06269	6.33704	5.2681	5.79332	4.94871	-0.697233	0.02395
isotig13467	NA	5.90957	5.89752	5.7424	NA	NA	4.85599	5.68963	6.40606	6.6929	5.31485	6.2217	6.2832	5.95411	6.05353	5.47062	-0.640264	0.0101747
isotig13498	NA	7.76204	6.93478	7.62624	NA	NA	6.88682	7.33467	8.10448	8.97137	7.1877	8.55103	8.15344	7.32916	8.29053	7.10365	-0.988734	0.00169257
isotig13504	NA	4.98769	4.67029	4.89752	NA	NA	5.00335	5.02907	5.50768	5.18665	4.63951	5.66359	5.42097	4.30598	7.67715	3.82726	-1.08165	0.0246928
isotig13511	NA	3.85052	4.48717	4.11841	NA	NA	4.23427	2.37859	3.14722	4.18042	4.71531	2.88463	3.99929	4.68327	4.05973	4.06968	0.884628	0.0144896
isotig13584	NA	3.93907	4.37686	3.93907	NA	NA	3.26874	3.41973	3.224	3.15792	5.05932	3.45945	3.37249	3.97832	4.18042	4.60572	0.668518	0.0359233
isotig13641	NA	3.91397	4.2137	3.61045	NA	NA	4.00928	3.90289	3.48446	2.38909	4.25185	2.5507	3.15172	3.41454	3.44029	4.70895	0.772923	0.0275819
isotig13648	NA	4.22561	4.85023	4.24309	NA	NA	4.00928	2.26715	3.65437	3.57922	4.50683	3.59766	3.6892	4.09588	4.30878	4.45473	0.74258	0.0299522
isotig13651	NA	3.21805	3.45945	3.64555	NA	NA	2.96635	3.41973	3.93907	3.15792	3.29723	4.05973	4.22561	1.75634	4.05973	3.0338	-0.699236	0.0464437
isotig13654	NA	3.15172	4.15261	3.4544	NA	NA	3.68489	3.224	3.48446	3.83505	3.60591	3.37249	2.30831	4.0332	2.54131	3.55113	0.615975	0.0279775
isotig13660	NA	3.66315	4.42415	3.70204	NA	NA	3.88797	4.14347	4.76917	4.65275	3.20621	4.48717	4.14033	3.85436	4.85599	3.0338	-0.702677	0.0197036
isotig13677	NA	5.80627	6.80607	6.18289	NA	NA	7.2519	6.54029	6.68213	6.20073	7.84908	6.47817	6.37898	6.81077	6.58981	8.19417	0.800141	0.0233105
isotig13725	NA	4.17736	4.67029	4.18042	NA	NA	4.00928	5.28954	4.76917	5.03245	4.50683	4.83866	4.94691	3.64555	4.18042	3.70204	-0.628718	0.0209507
isotig13747	NA	6.87411	6.76099	6.90731	NA	NA	7.7237	6.94922	7.1145	6.03503	8.00916	7.03634	6.64325	8.02107	6.85985	8.35254	0.841655	0.0132929
isotig13795	NA	3.41454	4.7651	4.29472	NA	NA	4.12451	3.90289	3.89172	3.83505	4.50683	3.82726	3.15172	4.30598	4.21966	4.4007	0.65066	0.0024686
isotig13827	NA	3.49819	4.37686	4.42931	NA	NA	4.90309	4.2047	3.93907	3.62851	5.05932	4.13085	4.77324	4.36088	3.57457	4.99815	0.723774	0.00787512
isotig13864	NA	4.22561	3.55113	3.73574	NA	NA	3.53686	5.00335	4.73628	4.51898	3.60591	4.36627	4.39807	4.54766	3.48446	3.38847	-0.662801	0.022758
isotig13910	NA	3.55113	4.31994	4.11841	NA	NA	3.75163	3.90289	2.68884	3.83505	4.63951	2.88463	3.37249	4.24602	4.15261	4.06968	0.706916	0.0158259
isotig13913	NA	5.51982	5.40927	5.51861	NA	NA	5.03753	5.61686	5.35878	5.88349	4.19261	5.79132	5.82303	4.89565	5.82987	4.80928	-0.711866	0.00392117
isotig13939	NA	4.17736	4.0332	4.14347	NA	NA	4.23427	5.18665	5.21082	5.20482	3.88422	4.88255	5.36956	4.8152	5.07587	4.4007	-0.76353	0.00330794
isotig13960	NA	5.67123	3.62401	3.93907	NA	NA	3.07914	4.2047	3.48446	4.51898	4.00928	4.36627	4.48717	4.45473	5.07587	2.91841	-0.87332	0.0327214
isotig13972	NA	2.46822	4.15261	2.80323	NA	NA	4.42673	2.37859	3.60591	2.54131	5.19425	2.62567	3.54163	5.20482	3.57457	2.91841	1.1544	0.0297324
isotig13980	NA	4.79336	3.78018	4.32549	NA	NA	4.00928	4.36088	4.73628	4.51898	3.81942	4.39807	4.22561	4.09588	4.77324	3.55113	-0.613543	0.000986094
isotig14000	NA	6.52982	6.03926	6.59298	NA	NA	5.6515	5.94603	7.01591	7.62961	5.9947	7.36191	7.26278	6.69558	7.10325	5.84347	-0.842227	0.0121564
isotig14015	NA	4.52381	4.37686	4.24309	NA	NA	4.93246	3.75163	5.38158	5.13706	3.4544	5.41318	5.50768	4.4007	5.16052	2.91841	-0.927889	0.0320405
isotig14018	NA	6.77169	6.20487	5.87122	NA	NA	6.10119	5.31345	6.33016	6.86462	4.13085	7.4949	6.61522	5.48184	6.74969	5.17288	-1.09758	0.0186211
isotig14030	NA	5.34656	6.2317	5.61912	NA	NA	6.15201	5.61686	5.32388	5.66905	6.49795	5.13469	5.55801	6.49179	5.36956	6.92111	0.887717	0.00047296
isotig14033	NA	4.76917	4.927	4.76714	NA	NA	4.97364	3.82726	4.88066	3.57922	4.77928	4.10235	3.93907	4.4007	3.18507	4.4007	0.667675	0.0300797
isotig14048	NA	3.21805	4.15261	4.00928	NA	NA	3.68489	3.60223	3.14722	3.51277	4.44457	2.01788	3.54163	4.0332	3.99582	4.01958	0.766555	0.0171275
isotig14103	NA	5.54024	6.2317	5.79532	NA	NA	6.33223	6.06269	5.08734	5.34109	6.5947	5.1897	5.26522	5.29802	5.38557	6.72577	0.752694	0.0094037
isotig14136	NA	7.66586	7.19131	6.81373	NA	NA	8.09619	7.09759	7.20416	6.76712	7.72659	6.52109	6.79911	8.25119	7.19283	8.71839	0.764174	0.0296998
isotig14151	NA	4.80928	4.71742	4.76714	NA	NA	5.45679	4.85599	4.67465	5.08079	6.03165	4.31158	4.91233	5.32319	3.82726	5.47062	0.655626	0.0263926
isotig14184	NA	10.7625	10.3864	9.74269	NA	NA	11.1539	9.83738	8.69495	8.61137	11.6524	10.2215	9.22371	11.6388	10.4451	11.8186	1.38024	0.013546
isotig14203	NA	3.37249	3.45945	2.44378	NA	NA	3.61045	4.0332	4.32825	4.39807	2.45996	4.10235	3.54163	4.19867	3.57457	2.81904	-0.741998	0.0373635
isotig14212	NA	4.17736	4.62834	4.76714	NA	NA	4.42673	4.43445	4.36088	4.57352	4.71531	4.05973	3.82726	4.68327	3.99582	6.10845	0.684059	0.0205676
isotig14236	NA	5.50034	5.59866	5.58832	NA	NA	5.00335	6.60728	5.74654	5.80528	3.81942	5.48184	5.71097	5.38025	5.6592	5.32872	-0.667564	0.0461418
isotig14244	NA	4.44966	4.26616	5.01025	NA	NA	4.65936	5.11001	5.00335	5.45552	3.29723	5.68478	5.77114	4.72583	4.77324	4.29472	-0.80265	0.0216453
isotig14276	NA	4.88066	4.67029	4.87878	NA	NA	4.48717	4.67029	4.90864	5.94152	3.88422	5.50768	5.04091	4.89565	5.57674	4.18042	-0.718642	0.0128549
isotig14369	NA	3.88422	3.97832	4.11841	NA	NA	6.0291	4.0332	4.01272	3.88422	5.31485	3.18812	4.14033	4.59658	4.54052	4.60572	0.819069	0.0323032
isotig14387	NA	6.92431	7.10768	6.80284	NA	NA	7.2519	7.12607	6.53671	6.41357	7.39096	5.93156	6.37163	7.0086	6.75484	7.98757	0.678448	0.0114664
isotig14391	NA	4.44966	3.2859	4.29472	NA	NA	4.00928	4.85599	4.25767	3.57922	2.80323	5.55919	4.29472	3.72738	4.54052	4.06968	-0.806915	0.0305995
isotig14411	NA	6.47817	5.9151	6.0291	NA	NA	6.13553	6.06269	6.20938	6.6824	5.25508	6.34764	6.18899	5.70991	6.26383	4.70895	-0.693401	0.00962406
isotig14476	NA	4.56651	5.68747	5.07587	NA	NA	5.83182	4.59658	5.75273	5.28385	6.17408	5.30084	5.14178	6.12921	5.22499	6.03334	0.698068	0.0115024
isotig14555	NA	9.7285	9.24321	9.14954	NA	NA	10.453	9.17684	8.75179	8.23793	9.8937	9.61612	8.29053	10.0543	9.0804	10.4577	0.892084	0.0186868
isotig14573	NA	4.74868	6.15591	4.93246	NA	NA	5.98947	4.82893	5.72363	4.93246	5.12757	4.24602	4.22561	5.14178	4.42415	6.25005	0.866758	0.0169852
isotig14677	NA	9.00524	9.05871	8.90763	NA	NA	8.45705	8.69428	9.56238	9.17664	7.47305	9.12674	9.44755	8.28343	8.98671	7.25518	-0.903618	0.0122174
isotig14686	NA	4.60344	3.45945	4.62834	NA	NA	4.42673	4.0332	4.85599	4.13718	3.4544	4.77121	5.26522	4.14347	5.07587	4.13085	-0.636902	0.0337214
isotig14691	NA	10.348	10.8792	9.93227	NA	NA	12.2906	11.0509	10.6826	9.92726	12.4305	11.0706	10.1851	11.3864	10.7437	12.0177	0.916832	0.0435792
isotig14746	NA	4.12451	4.71742	4.67247	NA	NA	4.61027	3.50791	4.12451	3.93545	4.77928	3.45945	3.25291	3.72738	4.15261	4.01958	0.627163	0.017964
isotig14845	NA	3.78421	4.10235	3.70204	NA	NA	3.37249	4.79536	4.25767	4.77121	2.9037	4.68327	4.36357	3.97832	3.93181	3.96061	-0.699665	0.0137711
isotig14935	NA	4.56651	4.67029	4.62834	NA	NA	5.45679	5.07915	4.96479	5.51619	3.4544	5.67341	4.9701	4.72583	5.34928	4.01958	-0.667382	0.0478725
isotig14947	NA	3.25291	2.86221	1.7664	NA	NA	1.91236	3.01335	3.07258	4.05973	2.20485	3.23546	3.88797	3.9172	3.18507	3.0338	-0.770588	0.0495987
isotig15007	NA	4.20168	4.48717	4.71742	NA	NA	5.16671	5.18665	4.57811	4.70258	5.59177	3.06597	4.54052	5.07587	4.36357	5.73305	0.75165	0.0408599
isotig15009	NA	4.8211	5.43515	5.17288	NA	NA	5.60209	3.9748	5.04259	4.99467	4.50683	3.62851	4.93246	5.0068	4.88255	6.29808	0.726017	0.0471964
isotig15013	NA	5.55566	5.43515	5.13864	NA	NA	4.85599	5.3301	5.9151	5.85406	4.31716	5.59522	5.78529	5.29802	5.6592	5.20632	-0.628782	0.00385944
isotig15039	NA	6.00338	6.58375	5.92061	NA	NA	5.10195	5.42097	6.78986	6.88401	4.77928	6.77828	7.00385	5.48184	6.57679	4.70895	-1.06448	0.0130405
isotig15064	NA	5.20482	6.42814	5.59866	NA	NA	6.9546	5.45805	6.2832	5.81517	6.96818	6.01715	5.83377	6.61409	6.102	8.00582	0.945273	0.0162776
isotig15117	NA	7.53943	8.12281	7.87909	NA	NA	8.85078	7.3041	8.14346	7.5803	8.83737	7.80931	7.80361	8.77211	8.05756	9.55214	0.920798	0.00404098
isotig15122	NA	4.05973	4.52863	4.36088	NA	NA	4.61027	3.82726	3.80758	4.21668	4.77928	3.31955	3.37249	4.30598	4.39807	4.45473	0.649291	0.00398886
isotig15131	NA	11.1377	10.4952	11.0227	NA	NA	9.64086	10.4539	10.9641	11.805	10.2448	11.1073	10.9644	10.1937	10.6913	10.2416	-0.711188	0.0135355
isotig15140	NA	4.17736	3.2859	3.23546	NA	NA	3.4544	4.0332	4.57811	4.31994	3.75163	4.36627	4.26038	3.85436	3.75163	3.55113	-0.690266	0.000520555
isotig15146	NA	4.50683	5.06927	4.69403	NA	NA	6.16831	4.85599	5.72991	5.11801	6.03165	5.07915	4.93246	5.57499	4.54052	6.45178	0.698879	0.0434841
isotig15148	NA	7.17834	7.78159	7.53629	NA	NA	7.15828	7.29706	8.36799	7.73208	5.88912	7.47695	8.03022	6.80035	7.5522	6.72577	-0.680217	0.0479867
isotig15175	NA	5.38557	5.95947	5.35878	NA	NA	4.93246	4.91969	5.7752	6.00078	4.99119	6.4763	6.08983	4.8152	6.04263	4.66374	-0.692716	0.028854
isotig15179	NA	3.93907	3.78018	4.11841	NA	NA	3.88797	3.90289	3.37249	4.25185	4.31716	2.37859	3.54163	5.11161	2.80323	4.36088	0.807024	0.0311427
isotig15206	NA	5.94152	5.50768	5.12598	NA	NA	5.00335	6.07509	4.8211	6.08738	4.63951	5.8289	6.22207	5.14178	5.97631	5.29308	-0.731778	0.00715571
isotig15233	NA	3.58384	3.78018	4.11841	NA	NA	4.00928	3.224	3.07258	3.4544	4.06306	3.37249	2.30831	3.72738	3.39889	3.21805	0.617322	0.0153729
isotig15239	NA	3.37249	4.37686	3.4544	NA	NA	4.23427	3.224	3.97832	2.38909	4.85599	4.16504	2.30831	3.97832	3.99582	4.80928	0.937273	0.0282243
isotig15267	NA	7.62456	7.03126	6.69129	NA	NA	6.00942	8.18752	7.4949	7.39657	8.25936	7.58436	8.42593	7.00169	7.27824	5.17288	-1.01884	0.0367748
isotig15282	NA	7.31075	6.46441	6.69665	NA	NA	6.21686	6.89407	6.40016	7.13202	5.9947	6.95505	6.53492	5.75273	6.91606	5.60779	-0.755386	0.00348373
isotig15293	NA	7.28501	7.32778	5.66359	NA	NA	5.60209	7.07184	5.98203	7.802	5.19425	7.49306	8.33081	7.3139	6.34457	5.04259	-1.16301	0.0439231
isotig15297	NA	5.14492	5.25363	4.89752	NA	NA	4.93246	5.77924	5.92244	5.64597	4.13085	5.79132	6.15824	5.38025	6.1598	4.94871	-0.876371	0.00195306
isotig15314	NA	10.1555	10.5496	10.5301	NA	NA	10.6199	10.7551	10.3846	9.03806	11.1433	9.97134	9.9857	11.2062	10.5992	10.8819	0.694751	0.0209999
isotig15322	NA	3.62851	3.45945	3.51277	NA	NA	3.82334	4.0332	4.42156	4.74868	2.9037	4.24602	4.64617	3.41454	3.60591	3.10296	-0.820544	0.00373034
isotig15324	NA	4.93246	4.52863	4.50926	NA	NA	4.93246	5.00335	5.50768	5.04931	3.20621	4.85599	4.73211	4.30598	4.36357	3.38847	-0.775469	0.0235503
isotig15346	NA	3.25291	4.62834	3.82726	NA	NA	4.97364	3.75163	3.85052	3.62851	4.19261	3.31955	2.9037	3.79165	3.96417	3.55113	0.636342	0.0312346
isotig15378	NA	3.09021	2.46822	2.62567	NA	NA	3.75163	3.50791	4.32825	4.21668	1.73604	4.55947	3.54163	3.57922	3.0338	3.0338	-0.888232	0.0384
isotig15381	NA	4.38219	2.86221	3.64555	NA	NA	3.68489	3.41973	4.42156	4.10235	3.53686	4.55947	4.04972	3.57922	4.71742	3.0338	-0.845641	0.00276048
isotig15395	NA	5.06927	4.62834	5.45679	NA	NA	4.90309	5.13706	5.76094	6.36827	3.60591	6.44988	7.01805	5.79432	6.51746	5.60779	-1.04648	0.0334609
isotig15407	NA	4.50683	3.2859	3.78421	NA	NA	3.07914	4.39807	4.42156	4.57352	3.93907	3.86582	3.93907	3.57922	3.93181	3.70204	-0.672217	0.00272518
isotig15431	NA	4.73211	4.31994	4.24309	NA	NA	3.88797	4.76917	4.57811	4.93246	3.29723	5.04931	4.64617	4.4007	4.5117	4.50683	-0.636283	0.00578059
isotig15449	NA	6.66528	6.5657	6.33292	NA	NA	5.38557	5.85885	6.49795	6.42685	5.48184	6.59298	6.41063	5.98947	6.35206	4.55947	-0.681493	0.0412699
isotig15451	NA	3.58384	4.58043	4.36088	NA	NA	4.00928	3.75163	4.12451	3.6892	4.63951	3.01335	4.10235	4.14347	3.64191	4.29472	0.63708	0.00438843
isotig15510	NA	3.49819	4.10235	3.82726	NA	NA	3.4544	3.75163	2.46822	3.23546	4.50683	3.62851	2.7802	3.64555	3.72738	4.36088	0.684364	0.0221109
isotig15531	NA	5.00162	5.72991	5.25943	NA	NA	6.2317	4.14347	5.07092	5.45552	6.10119	5.31485	5.20482	5.11161	4.12451	5.32872	0.724852	0.0271256
isotig15538	NA	3.88422	4.42415	4.24309	NA	NA	4.12451	3.224	3.14722	4.18042	5.72834	3.10296	3.6892	4.0332	4.30878	3.82726	0.748644	0.0435757
isotig15542	NA	4.20168	3.85052	4.36088	NA	NA	3.93907	5.51982	4.18042	4.79135	3.60591	4.97892	5.01884	4.93246	4.15261	3.55113	-0.651956	0.0479171
isotig15544	NA	2.96635	3.09021	3.5699	NA	NA	4.85599	3.224	2.80323	3.23546	3.53686	3.10296	2.9037	3.97832	2.80323	3.96061	0.826421	0.00508711
isotig15546	NA	7.53195	8.18848	8.34172	NA	NA	8.57196	7.74377	7.18636	7.10527	8.08663	6.23613	6.79911	7.72186	7.58407	8.8628	1.12605	0.00124345
isotig15548	NA	5.32388	6.09633	5.79532	NA	NA	5.25363	6.88542	5.86837	5.77114	4.71531	6.0939	7.1113	5.04091	5.7752	5.43258	-0.729445	0.046675
isotig15552	NA	9.37712	9.70077	9.13417	NA	NA	10.2507	9.92903	9.22497	9.204	9.95805	9.00075	9.02705	9.96938	9.42755	10.5911	0.621105	0.0191675
isotig15555	NA	4.48964	3.2859	4.48717	NA	NA	4.00928	4.43445	4.36088	4.62834	3.53686	4.83866	4.62159	3.72738	4.24602	3.70204	-0.725642	0.00166703
isotig15566	NA	7.2273	7.2391	6.57155	NA	NA	6.42265	6.59527	7.19756	7.21241	5.59177	6.92842	6.86747	6.49179	7.09353	5.54143	-0.707707	0.0200729
isotig15585	NA	3.09021	3.85052	3.39889	NA	NA	2.86221	4.0332	4.28336	4.39807	2.30831	4.28336	3.54163	3.97832	4.18042	3.21805	-0.703512	0.0422774
isotig15596	NA	4.60344	3.91029	3.4544	NA	NA	4.51898	4.76917	4.79536	5.26377	4.85599	4.63058	4.75486	3.23546	4.77324	4.4007	-0.735995	0.0148804
isotig15598	NA	3.04028	3.97832	4.04636	NA	NA	3.75163	2.88463	3.80758	3.6892	3.88422	3.68489	1.99052	3.64555	3.72738	4.99815	0.790067	0.0355582
isotig15655	NA	3.81942	4.58043	4.18042	NA	NA	4.28336	3.60223	4.08937	3.93545	4.25185	2.88463	2.9037	4.09588	3.68489	4.01958	0.6753	0.00846588
isotig15659	NA	4.44966	4.7651	4.04636	NA	NA	4.12451	5.61686	4.55947	5.35743	4.57352	5.07092	4.85599	3.57922	3.99582	4.18042	-0.632216	0.0438253
isotig15663	NA	5.82401	4.0332	3.4544	NA	NA	3.07914	4.14347	3.71898	4.10235	3.01335	4.05973	4.29472	3.11582	3.99582	3.96061	-0.862828	0.0247002
isotig15686	NA	3.62851	4.48717	4.00928	NA	NA	4.23427	4.09912	3.80758	3.93545	5.81221	4.0332	4.36357	4.24602	3.68489	5.12757	0.716707	0.02564
isotig15693	NA	6.21425	7.18102	6.95706	NA	NA	7.66749	6.55158	6.2317	6.33188	7.30111	5.59522	5.85214	6.55748	6.55807	7.57856	1.01643	0.00056277
isotig15701	NA	5.82401	5.48184	5.95321	NA	NA	6.51928	4.97364	5.85885	5.01025	5.92335	5.74861	4.73211	5.57499	4.88255	6.06103	0.62895	0.0271043
isotig15721	NA	5.60095	3.45945	4.42931	NA	NA	4.12451	4.79536	4.67465	4.77121	4.19261	5.20331	4.36357	4.30598	4.60344	4.18042	-0.743547	0.00494201
isotig15751	NA	7.3969	8.19994	8.52423	NA	NA	8.80412	8.36429	7.2126	7.93049	8.17615	6.53671	7.3062	8.16373	7.26387	9.14764	1.07248	0.00295105
isotig15780	NA	4.68327	4.927	4.84254	NA	NA	4.18042	4.67029	4.69188	5.01025	3.60591	5.31485	5.40796	4.97364	5.29802	3.70204	-0.63901	0.0382972
isotig15787	NA	6.65431	6.84641	6.39291	NA	NA	5.07092	6.01929	7.08824	6.78986	4.63951	6.85506	6.77169	5.72991	6.73179	5.04259	-1.08109	0.0103781
isotig15798	NA	6.60443	6.01114	6.39291	NA	NA	6.99996	6.17216	6.65431	5.65811	7.14266	6.1598	5.97984	7.21578	6.24932	7.31807	0.635619	0.023774
isotig15803	NA	3.81942	4.85023	2.88463	NA	NA	3.61045	3.60223	2.89674	3.57922	4.13085	2.30831	2.30831	3.85436	2.80323	4.55947	0.936316	0.0274838
isotig15822	NA	7.74455	6.92796	7.35566	NA	NA	5.97278	7.46098	7.28715	7.71765	7.20228	7.96499	8.53765	6.42749	7.32553	6.27319	-1.02656	0.00319102
isotig15824	NA	2.81904	3.45945	3.64555	NA	NA	3.26874	3.75163	4.72373	4.67465	2.68054	4.24602	4.62159	3.72738	3.99582	3.55113	-0.730125	0.0403745
isotig15874	NA	4.54052	4.10235	4.55947	NA	NA	4.18042	4.48717	4.55947	4.36088	3.68489	5.07092	5.32596	4.36088	4.42415	3.21805	-0.66362	0.0174353
isotig15898	NA	3.93907	3.45945	4.24309	NA	NA	2.86221	4.39807	4.62834	4.51898	2.9037	4.36627	4.22561	4.09588	3.79165	3.70204	-0.722457	0.0153212
isotig15937	NA	5.85741	6.03926	5.31624	NA	NA	5.16671	6.13079	6.25005	6.18518	4.85599	6.28462	5.64818	5.57499	6.03334	5.47062	-0.651686	0.00368379
isotig15955	NA	2.96635	3.62401	3.23546	NA	NA	2.64246	4.14347	4.01272	3.83505	3.60591	3.72319	3.4544	1.91236	3.18507	2.21378	-0.744847	0.0430586
isotig15961	NA	11.3708	12.5691	11.6754	NA	NA	12.7558	11.1483	11.2565	11.3298	11.5985	12.358	10.9078	12.0436	11.6524	11.9478	0.666427	0.0266756
isotig15976	NA	3.31398	3.85052	3.90289	NA	NA	4.00928	3.41973	2.98582	3.73157	4.77928	3.68489	2.64246	3.31955	3.72738	4.4007	0.685726	0.0206147
isotig15995	NA	5.1836	6.01114	5.46686	NA	NA	6.2317	5.77924	5.42614	5.40273	5.81221	4.50683	5.04091	5.50585	5.38557	6.56042	0.684933	0.0121501
isotig16017	NA	2.46822	2.86221	3.34568	NA	NA	1.78223	3.90289	4.24016	3.83505	3.20621	3.79165	3.6892	3.0338	3.82726	3.0338	-0.801878	0.0261591
isotig16057	NA	6.31421	6.73179	6.06352	NA	NA	5.81122	6.15902	6.64436	6.63657	5.31485	6.79011	6.94922	6.22319	6.85985	5.84347	-0.623901	0.0138971
isotig16071	NA	5.68316	5.25363	4.62834	NA	NA	4.23427	5.83085	4.90864	5.85406	4.25185	5.74033	5.45679	4.85599	4.85599	4.85599	-0.795677	0.00520028
isotig16079	NA	4.00928	3.97832	3.82726	NA	NA	3.4544	3.82726	5.68316	4.39807	3.37249	3.75163	5.66796	3.64555	4.18042	3.82726	-0.818326	0.0403393
isotig16089	NA	5.72991	5.8023	5.3709	NA	NA	6.29879	5.85885	6.20262	5.11801	6.54506	5.352	5.53187	6.61409	5.7014	7.47321	0.708628	0.0420443
isotig16103	NA	11.0682	10.7485	10.8062	NA	NA	9.54355	10.4274	11.3127	11.1352	9.5517	10.8311	10.892	9.8159	10.5456	9.95871	-0.816702	0.00761074
isotig16119	NA	7.49552	7.58854	7.19945	NA	NA	6.73934	7.43283	7.47243	7.507	6.26383	7.24497	7.69614	6.80035	7.22526	6.39027	-0.608867	0.0105648
isotig16122	NA	3.91397	4.42415	4.18042	NA	NA	3.93907	2.37859	3.97832	3.62851	4.19261	3.72319	3.15172	4.4007	4.24602	4.18042	0.64523	0.0338337
isotig16151	NA	4.17736	3.91029	4.04636	NA	NA	3.37249	4.14347	4.24016	4.21668	2.20485	4.85599	4.48717	3.72738	4.30878	3.55113	-0.878336	0.00766719
isotig16173	NA	5.46435	6.29808	4.85599	NA	NA	6.29879	5.59637	5.68963	5.31485	6.49795	5.07092	5.32596	6.0291	4.74458	6.39027	0.74646	0.0167009
isotig16175	NA	3.41454	4.26616	4.04636	NA	NA	4.42673	3.41973	3.80758	3.83505	4.50683	3.59766	3.37249	4.30598	3.64191	3.70204	0.62488	0.000736474
isotig16199	NA	9.52167	9.43362	9.91892	NA	NA	10.5645	8.69066	8.4088	8.4115	10.21	9.54696	9.36816	9.11793	9.61622	10.0994	0.810161	0.0212728
isotig16209	NA	5.38025	4.96479	4.77928	NA	NA	4.65936	5.57441	6.2317	4.77121	3.88422	7.44578	5.35472	5.07587	5.34928	4.50683	-1.08456	0.0182525
isotig16219	NA	3.55113	3.45945	3.97832	NA	NA	5.6515	3.50791	3.29723	3.51277	4.57352	3.86582	2.64246	3.41454	3.37249	4.06968	0.798337	0.0429217
isotig16235	NA	5.80627	6.15591	5.45679	NA	NA	5.55211	5.13706	6.58143	6.38828	4.92335	6.39423	6.2832	5.55211	6.16831	4.70895	-0.71686	0.026329
isotig16243	NA	5.30084	6.50652	5.61912	NA	NA	6.82943	6.26816	5.72991	5.83669	6.83187	5.20331	5.50768	6.06352	5.96392	7.34631	0.84558	0.0112389
isotig16257	NA	4.63282	5.43515	4.67247	NA	NA	5.55211	4.48717	5.04259	4.67465	5.05932	4.72792	4.73211	5.43515	4.24602	5.47062	0.621766	0.00276249
isotig16262	NA	5.02055	5.19577	4.9523	NA	NA	4.42673	4.97364	5.71626	5.83669	4.00928	5.45046	5.75992	4.97364	5.03245	4.60572	-0.704658	0.00998489
isotig16290	NA	3.97832	3.97832	4.36088	NA	NA	4.70044	3.90289	3.07258	3.93545	4.99119	2.62567	3.82726	4.50194	4.68543	3.96061	0.697336	0.0489399
isotig16391	NA	4.96479	6.06766	5.50646	NA	NA	6.50835	5.38025	5.85885	5.60095	6.64325	6.04347	5.58138	6.20638	5.74033	6.77828	0.689346	0.0110649
isotig16411	NA	5.98773	6.77017	6.2832	NA	NA	6.96352	6.77017	6.52892	6.14733	7.47305	5.53067	6.15824	6.9546	6.71789	7.857	0.787265	0.0153926
isotig16425	NA	6.0401	6.71525	6.58143	NA	NA	7.1193	5.68963	7.11009	6.56453	7.76918	6.24786	6.65926	7.47991	6.4041	7.89596	0.872234	0.00942421
isotig16437	NA	5.54024	5.72991	5.57557	NA	NA	4.28336	5.38025	5.54856	6.14733	4.25185	5.70354	6.04767	5.79432	5.84056	4.80928	-0.669971	0.042998
isotig16471	NA	5.46435	4.48717	4.45473	NA	NA	4.12451	4.76917	4.53582	5.22276	4.25185	5.01541	4.8152	4.09588	3.99582	3.82726	-0.62432	0.0152619
isotig16477	NA	6.32809	6.29808	6.14811	NA	NA	3.88797	5.45805	6.38696	7.02829	4.63951	6.48747	6.88448	5.57499	6.17907	4.80928	-1.16688	0.0161373
isotig16531	NA	5.41318	5.33698	5.01025	NA	NA	4.74251	6.04641	5.30646	5.56389	5.53785	5.732	6.14967	5.48184	5.84056	3.96061	-0.710067	0.0190263
isotig16535	NA	7.65351	7.92113	7.5522	NA	NA	6.66145	7.53375	7.68243	7.58811	6.34662	7.56573	7.60901	6.04599	7.42543	6.25005	-0.78347	0.0201437
isotig16549	NA	6.50009	7.02446	6.36895	NA	NA	6.36289	6.68159	6.84785	6.84978	5.88912	7.02105	7.14619	6.28462	6.84954	4.55947	-0.760714	0.0382564
isotig16595	NA	6.32809	5.19577	5.7863	NA	NA	5.72468	6.82943	6.63657	7.14971	5.53785	6.66474	7.19093	6.28462	6.50346	5.25363	-1.12709	0.000151224
isotig16599	NA	4.68327	3.09021	3.86201	NA	NA	3.88797	4.67029	4.24016	4.39807	3.88422	4.0332	4.32825	4.19867	4.9068	3.38847	-0.747127	0.00282048
isotig16615	NA	5.70991	5.84153	5.13864	NA	NA	5.22869	5.87784	6.39423	5.94693	3.75163	6.11246	5.89659	6.08084	5.51619	4.94871	-0.757018	0.0413226
isotig16649	NA	5.23164	5.40927	4.77928	NA	NA	5.6745	6.56101	6.17984	5.64597	3.75163	6.40802	6.48623	5.62251	6.18975	5.87217	-0.915461	0.0273107
isotig16661	NA	6.0257	5.94693	5.53067	NA	NA	5.55211	5.11001	6.81052	6.56453	5.31485	6.85074	6.40606	5.45679	5.45299	4.90495	-0.723316	0.0374451
isotig16666	NA	3.25291	4.15261	4.41117	NA	NA	4.32825	4.25185	3.55113	4.01958	4.71531	3.42491	3.88797	3.97832	3.57457	4.29472	0.604406	0.00504133
isotig16699	NA	3.81942	5.03584	4.24309	NA	NA	4.85599	4.43445	4.05306	3.4544	4.77928	3.79165	4.14033	4.85599	4.57352	4.29472	0.639366	0.00884439
isotig16707	NA	3.58384	4.2137	4.04636	NA	NA	3.88797	3.31955	4.05306	4.25185	5.31485	2.88463	2.9037	3.9172	3.96417	4.24602	0.705186	0.0396347
isotig16709	NA	7.5187	7.15673	6.57155	NA	NA	5.60209	6.29455	8.175	7.49767	6.10119	7.06522	7.31494	7.23248	7.32137	5.60779	-0.933857	0.0244365
isotig16757	NA	3.81942	4.62834	4.04636	NA	NA	4.28336	4.0332	3.48446	3.88422	5.25508	3.55113	3.54163	4.36088	4.05973	3.70204	0.611657	0.0188965
isotig16765	NA	4.77729	4.67029	5.01025	NA	NA	4.23427	4.39807	4.79536	5.31485	3.75163	5.39087	5.43258	4.59658	4.82698	3.70204	-0.663346	0.0246067
isotig16787	NA	6.9768	6.89524	6.65045	NA	NA	6.53671	6.51443	8.30482	7.83384	5.19425	6.86652	7.08599	6.68537	6.82062	5.84347	-0.899517	0.028405
isotig16861	NA	3.81942	3.45945	3.61045	NA	NA	2.64246	3.50791	3.97832	4.10235	3.4544	4.24602	3.54163	2.37859	3.39889	3.38847	-0.643584	0.0188624
isotig16926	NA	7.40511	7.38035	7.39723	NA	NA	7.24277	7.37066	7.96265	7.83384	6.66692	7.73312	7.71462	6.9546	7.63827	5.92701	-0.73732	0.00829085
isotig16933	NA	5.82401	5.03584	4.8211	NA	NA	5.19728	5.13706	5.38158	5.25363	3.93907	6.29808	5.01884	4.63505	5.03245	3.70204	-0.865744	0.0146254
isotig16935	NA	4.05973	3.2859	3.4544	NA	NA	2.24304	4.09912	3.97832	3.93545	3.75163	3.82726	4.10235	3.57922	4.0332	4.06968	-0.60775	0.0269738
isotig16937	NA	5.01025	5.8023	5.11161	NA	NA	5.07092	5.24048	6.12921	5.9105	4.25185	5.8289	6.00511	5.14178	5.76707	3.96061	-0.808941	0.0220488
isotig16957	NA	3.58384	3.85052	4.29472	NA	NA	4.00928	3.01335	4.14347	4.10235	4.13085	3.18812	2.9037	4.19867	2.9037	3.70204	0.625507	0.0235513
isotig16963	NA	6.40671	6.87789	6.58548	NA	NA	7.43972	7.03867	6.30231	6.38828	6.83187	5.71414	5.92335	6.61409	6.39555	7.56778	0.676278	0.0145269
isotig16979	NA	7.61298	6.05437	5.41318	NA	NA	6.97636	7.7292	8.07185	7.73599	3.75163	6.1943	6.28995	7.0988	7.71607	6.27319	-1.40784	0.0284158
isotig17019	NA	4.12451	4.0332	3.5699	NA	NA	2.64246	4.59658	4.28336	4.51898	2.68054	4.13085	4.22561	3.97832	4.24602	3.10296	-0.969137	0.00221177
isotig17021	NA	6.43777	5.78529	6.16715	NA	NA	4.7813	5.57441	6.08412	6.19203	4.63951	6.34389	6.17293	5.53067	6.26383	4.13085	-0.980248	0.0095844
isotig17051	NA	5.74033	5.54975	4.29472	NA	NA	5.57674	5.26377	6.09795	5.68316	3.4544	6.16831	5.77114	3.97832	4.88255	4.90495	-1.0317	0.0185752
isotig17108	NA	5.19728	5.43515	5.34383	NA	NA	6.33223	5.24048	5.83669	5.1543	6.5947	6.13079	5.72991	6.62706	5.63261	7.01248	0.663947	0.0479594
isotig17116	NA	9.80744	9.18768	9.4003	NA	NA	8.14777	8.95564	9.40243	9.62896	7.96621	9.63906	9.08638	8.50243	9.49938	7.89596	-0.914603	0.00634107
isotig17164	NA	7.06336	7.16371	7.28786	NA	NA	7.82555	7.06356	6.66801	6.3995	7.00169	5.60209	6.14183	6.81077	6.99779	8.66046	0.896033	0.0237681
isotig17203	NA	4.31716	5.13232	4.45473	NA	NA	5.40927	4.63058	4.96479	4.42415	5.53785	4.10235	4.48717	5.32319	3.99582	5.25363	0.767734	0.00244364
isotig17221	NA	7.97836	7.80993	7.59788	NA	NA	7.05482	7.40707	8.25428	7.96953	6.10119	7.94531	7.80187	6.58317	7.29282	6.08412	-0.935183	0.0119328
isotig17247	NA	4.60344	3.09021	4.26616	NA	NA	2.96635	4.48717	4.69188	4.93246	3.4544	4.63058	4.67029	4.50194	3.72738	3.96061	-0.828132	0.0140968
isotig17260	NA	4.12451	4.26616	4.69403	NA	NA	4.18042	4.14347	3.07258	3.31398	4.50683	3.86582	3.61045	3.64555	3.75163	4.76917	0.646203	0.0153823
isotig17263	NA	6.74297	5.43515	6.39291	NA	NA	6.31421	7.37568	6.18595	7.28501	6.39687	6.62678	7.31877	5.87406	5.81615	6.22875	-0.65748	0.0429215
isotig17283	NA	4.63282	4.85023	4.80134	NA	NA	4.42673	5.45805	5.07092	5.28385	4.37953	5.6526	5.88912	4.4007	5.41318	4.90495	-0.715689	0.00328913
isotig17301	NA	3.62851	3.91029	3.64555	NA	NA	3.07914	4.14347	3.85052	4.31994	3.10296	4.79336	3.6892	3.79165	3.75163	1.51353	-0.851378	0.0440362
isotig17312	NA	6.68645	6.41584	6.50956	NA	NA	6.71314	5.85885	5.69606	5.75992	5.72834	5.57324	5.20482	6.58317	6.26383	7.74403	0.752372	0.0357511
isotig17326	NA	6.46441	6.15591	5.8289	NA	NA	5.07092	5.9105	7.00234	6.55069	5.48184	6.83673	6.00511	5.89473	6.13948	4.80928	-0.875345	0.00617798
isotig17336	NA	4.38219	3.91029	4.04636	NA	NA	3.4544	4.14347	3.89172	4.28621	3.20621	4.00928	4.36357	2.80323	4.48717	4.18042	-0.623222	0.0163878
isotig17360	NA	5.06927	5.54975	4.97364	NA	NA	5.43001	5.00335	4.53582	4.74868	5.19425	5.50768	5.14178	6.51746	4.18042	7.15556	0.919587	0.0285793
isotig17404	NA	4.38219	5.53067	4.55947	NA	NA	5.79332	5.13706	5.1084	4.93246	6.03165	4.50683	4.45473	5.14178	5.11801	5.43258	0.609241	0.0276605
isotig17426	NA	5.60095	4.85023	5.40404	NA	NA	4.51898	4.79536	5.66578	5.88349	3.88422	5.28883	5.39747	5.32319	5.54856	4.50683	-0.706434	0.0190366
isotig17446	NA	3.41454	4.62834	4.73836	NA	NA	4.42673	3.224	4.25767	4.01958	4.13085	4.0332	3.54163	4.14347	4.60344	4.76917	0.602239	0.0238922
isotig17452	NA	9.87421	9.95671	9.8013	NA	NA	10.7199	10.2913	9.67208	9.57065	10.5519	10.1284	8.49469	10.3446	9.74748	10.456	0.622403	0.0441339
isotig17453	NA	3.31398	3.91029	3.97832	NA	NA	4.12451	4.14347	3.42491	3.88422	4.92335	3.06597	2.30831	3.41454	3.48446	3.96061	0.676893	0.0484268
isotig17463	NA	4.70044	4.37686	4.58275	NA	NA	3.75163	4.51898	4.50194	5.01025	4.19261	5.61233	5.35472	4.4007	5.07587	4.29472	-0.701246	0.00544899
isotig17491	NA	7.33278	7.22174	7.23211	NA	NA	6.88682	6.86462	7.7237	7.6502	6.8517	7.91402	7.41474	7.02659	7.41782	5.89845	-0.621079	0.0213671
isotig17608	NA	5.57906	5.97808	5.41318	NA	NA	5.22869	5.11001	6.0552	6.08738	4.25185	6.1943	5.93247	5.18208	5.96392	5.04259	-0.663306	0.0276865
isotig17633	NA	5.21978	5.19577	5.02737	NA	NA	4.00928	5.13706	5.1836	5.64597	4.00928	5.43001	5.6907	5.07587	5.57674	4.60572	-0.758099	0.00595231
isotig17635	NA	5.96303	6.12603	5.83863	NA	NA	5.25363	6.44288	5.69606	6.3995	4.92335	6.0939	6.34866	5.50585	5.85406	4.99815	-0.673075	0.0095382
isotig17685	NA	5.55566	6.42814	5.69606	NA	NA	5.6745	5.9886	6.0291	6.3156	5.19425	6.23613	6.54506	5.41057	6.33704	4.60572	-0.642343	0.0324811
isotig17687	NA	3.93907	3.85052	4.00928	NA	NA	4.23427	3.41973	3.65437	3.6892	4.71531	3.55113	2.9037	4.4007	3.44029	4.70895	0.80591	0.00128976
isotig17693	NA	4.92335	4.48717	4.8211	NA	NA	3.88797	4.63058	5.07092	5.34109	3.60591	4.85599	4.87689	3.85436	4.09912	3.82726	-0.747649	0.00916708
isotig17713	NA	9.45745	8.60554	8.97848	NA	NA	10.5115	7.70654	8.49952	7.06024	10.0047	8.79253	6.92134	9.44851	8.5454	9.68387	1.39833	0.011872
isotig17738	NA	5.43258	5.84153	5.55211	NA	NA	5.50524	5.48184	6.102	5.85406	5.05932	5.61233	5.97013	5.20482	6.39027	3.96061	-0.647472	0.045129
isotig17747	NA	2.46822	4.0332	3.5699	NA	NA	4.32825	3.31955	4.05306	3.83505	3.88422	3.10296	3.6892	4.4007	2.96635	4.66374	0.7989	0.0132652
isotig17757	NA	4.98769	5.28385	5.23164	NA	NA	4.61027	5.42097	4.90864	5.72991	4.57352	6.33292	6.10321	4.50194	5.81615	4.18042	-0.88394	0.00825223
isotig17794	NA	4.96479	3.97832	5.11161	NA	NA	4.12451	5.07915	4.88066	5.1543	4.25185	4.83866	4.85599	4.19867	4.60344	3.70204	-0.683167	0.0046595
isotig17834	NA	7.38865	7.25663	7.72344	NA	NA	6.29879	7.10406	7.47243	7.96132	7.09759	7.57304	7.88403	6.56892	7.56339	6.39027	-0.674571	0.0177559
isotig17850	NA	5.87406	4.37686	4.60344	NA	NA	4.23427	4.67029	5.20482	4.62834	4.06306	5.54143	5.07422	4.68327	4.65936	4.01958	-0.763137	0.00587758
isotig17858	NA	4.77729	4.10235	4.36088	NA	NA	4.12451	4.79536	3.89172	5.48122	3.60591	4.72792	5.12598	4.24602	5.26088	4.36088	-0.732344	0.0100373
isotig17860	NA	4.80928	5.40927	5.02737	NA	NA	5.60209	4.9397	5.08734	4.77121	5.31485	3.42491	4.45473	4.93246	4.77324	6.00727	0.77359	0.015975
isotig17862	NA	7.46412	9.06763	8.33572	NA	NA	9.60348	8.62696	8.89329	8.2336	9.70177	8.43525	8.61172	9.32806	8.60689	10.2981	0.978864	0.00955787
isotig17884	NA	4.94511	4.88818	4.36088	NA	NA	3.26874	4.85599	4.67465	5.3709	3.68489	5.20331	5.60665	4.93246	5.13864	4.18042	-0.894346	0.00842166
isotig17886	NA	8.19947	7.36629	7.74455	NA	NA	6.37898	7.31512	7.70813	7.96754	6.49795	8.39807	7.1501	6.50346	8.16701	7.24021	-0.888394	0.0104167
isotig17898	NA	3.31398	1.67454	2.95435	NA	NA	1.78223	4.0332	3.224	3.38847	1.26664	3.55113	3.54163	3.97832	4.45473	2.5851	-1.27035	0.0112151
isotig17924	NA	3.37249	4.2137	4.11841	NA	NA	4.7813	3.50791	3.80758	3.31398	4.25185	3.45945	3.93907	4.59658	4.28051	4.18042	0.688331	0.00247647
isotig17937	NA	3.97832	4.58043	4.50926	NA	NA	4.37953	3.75163	4.01272	2.65025	4.77928	4.31158	4.04972	4.09588	3.86201	4.29472	0.637531	0.0214316
isotig17946	NA	9.45745	8.19994	9.13609	NA	NA	7.79114	8.32935	8.48054	8.69495	8.18352	8.78663	9.24554	7.92821	8.34206	7.50563	-0.638272	0.0418335
isotig17997	NA	4.36088	4.15261	4.26616	NA	NA	3.61045	4.36088	4.77928	4.8152	3.10296	5.13469	4.59887	4.72583	5.24634	3.75163	-0.821651	0.00840845
isotig18005	NA	7.13004	7.66257	7.32605	NA	NA	8.54361	7.49767	7.91563	6.51078	8.07721	6.00942	6.51048	7.43106	7.19283	9.89005	1.1884	0.0230864
isotig18030	NA	4.4007	3.55113	5.76605	NA	NA	3.68489	4.73211	4.86172	6.2896	4.13085	5.45805	5.98773	5.32319	6.65871	3.70204	-1.1244	0.0462425
isotig18034	NA	7.63353	7.36124	7.26278	NA	NA	7.04267	7.53375	7.56339	7.91884	6.91192	8.1466	7.43876	7.19074	7.62033	6.68537	-0.617813	0.000965096
isotig18038	NA	6.44988	7.35583	6.50285	NA	NA	6.39357	6.89407	6.80185	7.25554	5.9947	6.96219	6.94922	6.14419	7.00385	5.40273	-0.603393	0.0419291
isotig18046	NA	5.1836	4.71742	4.93246	NA	NA	4.51898	5.35472	5.04259	5.62251	4.19261	5.6526	5.66796	5.14178	5.9559	5.25363	-0.704313	0.00455629
isotig18056	NA	6.56746	7.12488	6.44988	NA	NA	7.87767	7.20416	7.30199	6.21313	8.19133	6.40802	6.41584	7.65185	6.42685	8.56501	0.995231	0.0127484
isotig18074	NA	6.4713	6.40344	6.15824	NA	NA	5.9105	6.82943	6.37965	6.79337	5.88912	6.99649	7.26963	6.39917	6.41714	5.54143	-0.686398	0.00352789
isotig18076	NA	5.75889	6.12603	5.31624	NA	NA	5.50524	5.74551	5.85406	5.98598	4.13085	6.38031	6.03926	5.68963	5.9151	4.90495	-0.675336	0.0317179
isotig18090	NA	5.11322	4.48717	4.9523	NA	NA	4.23427	4.9397	4.98944	5.51619	4.71531	5.39087	5.17518	4.4007	4.85599	4.24602	-0.634124	0.00110354
isotig18099	NA	4.12451	3.20621	3.23546	NA	NA	3.37249	4.0332	4.28336	4.25185	4.19261	4.18348	4.36357	3.41454	4.48717	3.89172	-0.694563	0.00128943
isotig18122	NA	6.13632	6.09633	5.34383	NA	NA	5.07092	5.9886	6.94922	6.73882	4.50683	6.67346	6.44288	5.72991	6.46378	5.29308	-1.14458	0.000736902
isotig18141	NA	7.26621	7.87176	7.15595	NA	NA	6.39357	7.49767	8.37385	8.17231	6.93297	7.63437	8.35737	7.51142	7.79801	6.98427	-0.729742	0.0178283
isotig18156	NA	5.04091	5.03584	5.07587	NA	NA	4.65936	5.02907	4.93428	5.34109	4.00928	5.76809	5.78529	4.0332	4.60344	3.30287	-0.86186	0.0199654
isotig18158	NA	6.60443	6.95773	6.30757	NA	NA	6.06518	7.1454	7.04729	6.8985	5.6393	6.60955	6.15824	6.12921	6.84448	5.84347	-0.601195	0.0190875
isotig18184	NA	3.09021	4.15261	3.82726	NA	NA	3.61045	3.9748	2.26715	3.88422	3.20621	3.06597	3.04028	4.09588	2.80323	4.18042	0.684633	0.0347778
isotig18202	NA	6.68213	7.29476	7.02446	NA	NA	8.08663	7.16796	7.50104	7.05524	7.99303	7.02489	6.98646	7.9461	6.87316	8.3782	0.74564	0.00603103
isotig18213	NA	3.55113	3.09021	3.2859	NA	NA	1.50269	3.41973	3.224	3.31398	2.68054	3.37249	3.82726	3.0338	3.89172	3.55113	-0.65695	0.0453595
isotig18279	NA	6.78986	7.18102	6.49426	NA	NA	6.84109	6.64047	7.4949	7.29105	5.48184	7.60944	7.42817	6.87221	7.14521	5.60779	-0.786835	0.0255877
isotig18310	NA	4.79336	3.37784	4.24309	NA	NA	3.53686	4.59658	5.39549	4.85599	3.81942	4.36627	4.18042	4.93246	3.82726	3.30287	-0.704867	0.046314
isotig18341	NA	4.98769	5.06927	4.89752	NA	NA	4.85599	4.9397	5.1084	5.70354	3.68489	5.79132	5.55801	4.50194	4.82698	3.82726	-0.800853	0.0139632
isotig18356	NA	4.48964	3.2859	3.86201	NA	NA	3.88797	5.24048	4.8211	4.79135	2.20485	5.45805	4.89565	4.19867	5.36956	4.94871	-1.27805	0.00592738
isotig18390	NA	6.01801	5.64486	5.79532	NA	NA	5.10195	5.61686	5.63261	6.11567	4.31716	6.05604	6.00511	5.2681	5.54856	4.80928	-0.700011	0.0106109
isotig18406	NA	4.85599	3.70628	4.18042	NA	NA	3.4544	4.79536	4.28336	4.65275	4.13085	4.48717	4.67029	3.97832	4.80134	4.13085	-0.719277	0.00027711
isotig18473	NA	3.81942	3.37784	4.36088	NA	NA	2.49846	3.41973	3.89172	4.05973	2.20485	4.05973	4.14033	3.48938	3.68489	3.0338	-0.707067	0.0417877
isotig18513	NA	3.66315	3.78018	3.2859	NA	NA	3.37249	2.37859	3.71898	3.23546	3.75163	2.46822	2.46822	3.97832	2.80323	3.70204	0.68283	0.0221415
isotig18582	NA	2.65025	3.91029	3.23546	NA	NA	3.26874	3.68489	3.55113	3.38847	4.25185	2.81904	2.9037	3.85436	3.0338	4.01958	0.609387	0.0202223
isotig18589	NA	7.90108	8.14582	7.63409	NA	NA	7.81005	7.78423	8.14973	8.15587	6.64325	7.8701	7.96754	7.26206	7.65309	6.34491	-0.619253	0.0439758
isotig18591	NA	2.06642	3.09021	2.30831	NA	NA	2.49846	3.224	3.80758	3.73157	1.73604	3.26448	3.37249	2.65025	3.96417	3.30287	-0.749555	0.0467636
isotig18620	NA	5.34656	5.8023	7.70454	NA	NA	5.6745	4.79536	5.17288	4.9754	5.7691	5.25943	5.07422	6.06352	5.36956	6.66528	1.13796	0.00343398
isotig18656	NA	4.48964	5.59866	5.71837	NA	NA	4.00928	4.09912	4.44457	4.45473	5.19425	4.18348	4.89565	4.4007	4.48717	5.47062	0.628975	0.0480523
isotig18673	NA	10.7552	9.94248	10.5856	NA	NA	9.92218	10.0071	10.9383	10.5208	9.58163	11.0095	10.4516	9.58235	10.4655	9.86882	-0.678723	0.00546038
isotig18691	NA	7.02808	6.91192	6.79237	NA	NA	5.98947	7.27824	7.19472	7.59674	6.8517	7.58926	7.78813	7.02659	7.10325	6.4763	-0.693619	0.0033831
isotig18713	NA	7.03169	5.19577	5.6864	NA	NA	4.93246	5.18665	7.29087	6.13079	4.63951	6.34764	7.05774	4.97364	6.58317	6.88917	-1.13221	0.0220933
isotig18714	NA	5.11322	6.12603	5.59866	NA	NA	7.10647	5.68963	6.20262	5.60095	6.54506	5.54975	5.68208	6.56892	6.31421	7.22378	0.79209	0.0172725
isotig18796	NA	5.57906	5.87784	5.55211	NA	NA	5.35878	4.91969	6.06849	5.96614	4.25185	5.94693	7.02105	5.29802	6.4041	4.18042	-0.899988	0.0358255
isotig18808	NA	3.58384	2.86221	3.51277	NA	NA	2.75035	4.25185	3.97832	3.78763	4.37953	4.22561	4.04972	3.31955	4.15261	3.38847	-0.635412	0.0225789
isotig18816	NA	8.58307	8.69495	8.32538	NA	NA	7.74455	8.52942	8.78072	8.87432	7.6209	8.89177	8.88662	7.77337	8.50534	7.3041	-0.811068	0.00213622
isotig18840	NA	3.78421	3.97832	3.23546	NA	NA	3.75163	3.60223	2.05131	2.65025	4.37953	3.06597	3.61045	3.85436	3.60591	4.18042	0.700859	0.0409095
isotig18846	NA	4.94511	5.22721	4.89752	NA	NA	4.12451	4.36088	5.35878	5.31485	4.50683	5.53067	5.32596	3.57922	4.71742	3.82726	-0.718672	0.0326304
isotig18848	NA	5.62025	6.81497	6.07014	NA	NA	7.13991	6.41714	6.26383	5.77114	6.77169	5.1897	5.50768	5.77317	6.14967	7.91884	0.90249	0.0227448
isotig18856	NA	3.58384	3.45945	2.62567	NA	NA	2.86221	4.79536	3.65437	4.31994	3.60591	4.50683	4.04972	3.48938	3.57457	3.21805	-0.859119	0.00535417
isotig18858	NA	8.63165	8.30604	8.24041	NA	NA	7.94249	8.30928	8.66792	8.67302	7.30111	8.49837	8.67132	7.60787	8.04227	7.10365	-0.748858	0.0045119
isotig18911	NA	7.85724	7.78825	8.23526	NA	NA	8.04479	7.46789	7.73169	6.6824	7.94655	7.61624	6.25005	7.77337	7.38865	8.12549	0.700741	0.0184605
isotig18914	NA	11.5707	11.2165	11.8513	NA	NA	10.8424	11.4751	11.9144	12.3289	10.8404	12.0934	12.3451	10.703	11.8399	10.7641	-0.901905	0.00155448
isotig18928	NA	6.11166	5.87784	6.45811	NA	NA	5.62813	8.04857	7.39822	7.21241	7.4605	8.02533	7.01097	6.87221	7.37451	5.60779	-0.994236	0.0270825
isotig18973	NA	3.66315	2.31797	4.11841	NA	NA	3.26874	4.55947	3.75163	3.23546	2.9037	4.22561	3.93907	2.80323	5.31485	3.82726	-0.891909	0.037456
isotig18981	NA	5.21978	3.45945	3.97832	NA	NA	4.05973	4.73211	4.01272	4.48717	4.00928	4.68327	4.70895	3.97832	4.42415	3.96061	-0.702116	0.00183807
isotig19027	NA	6.82381	6.99735	6.266	NA	NA	6.53671	6.41714	8.1797	6.97327	6.64325	7.80324	7.26639	6.25804	6.90731	5.89845	-0.762535	0.0224881
isotig19043	NA	7.97351	7.624	7.36528	NA	NA	6.76355	7.59588	7.774	8.22537	7.06977	7.83092	8.44564	7.78863	7.56339	6.79437	-0.681264	0.0076027
isotig19045	NA	3.45945	3.45945	3.73574	NA	NA	2.86221	3.90289	3.71898	4.13718	2.9037	4.00928	3.61045	3.72738	3.37249	2.05131	-0.621088	0.0425153
isotig19080	NA	3.66315	3.78018	3.93907	NA	NA	3.75163	4.63058	4.25767	4.13718	3.4544	4.05973	4.87689	3.41454	3.86201	3.21805	-0.619481	0.0105885
isotig19086	NA	6.36827	7.04014	6.42168	NA	NA	7.75961	6.78986	7.19131	6.34798	7.6209	6.56042	6.71367	7.43908	6.78232	8.09152	0.716369	0.0159008
isotig19115	NA	7.18484	7.93775	7.13202	NA	NA	8.05766	7.62512	7.00882	7.04813	7.30111	5.7752	6.54089	7.0988	6.36154	8.76486	0.92329	0.0237024
isotig19159	NA	8.93311	8.97407	8.88028	NA	NA	7.89619	8.75988	9.22844	9.28513	7.4605	8.95994	9.28353	8.08785	8.57625	7.39657	-0.88784	0.00879361
isotig19249	NA	5.19728	5.19577	5.48184	NA	NA	5.10195	5.28954	5.33561	5.89379	4.50683	6.12603	6.09795	5.32319	6.1598	4.50683	-0.709172	0.0124199
isotig19251	NA	3.41454	4.15261	3.97832	NA	NA	4.00928	3.75163	2.89674	3.38847	5.19425	3.72319	3.82726	3.48938	3.224	3.89172	0.658429	0.0253855
isotig19257	NA	7.51112	6.95773	7.40805	NA	NA	6.25005	6.60728	8.00431	7.77223	6.44925	7.53195	7.20979	6.9546	7.20265	6.43136	-0.663779	0.0217927
isotig19269	NA	6.72839	7.3104	6.5229	NA	NA	6.50835	6.30617	7.25554	7.3069	5.6393	7.02489	7.41847	6.31351	6.911	4.60572	-0.84302	0.0494602
isotig19290	NA	3.74818	5.33698	5.21382	NA	NA	5.40927	4.85599	4.72373	4.70258	5.48184	4.79336	4.42673	4.89565	4.63058	5.08079	0.681944	0.00267425
isotig19313	NA	10.1274	10.4214	10.2028	NA	NA	9.67357	10.6156	10.631	10.9413	9.78815	10.5234	11.3336	9.94462	10.0333	9.77674	-0.632927	0.0129358
isotig19328	NA	4.09912	4.31994	4.55947	NA	NA	4.00928	5.38025	4.83866	4.45473	3.60591	5.87784	4.59887	4.14347	5.16052	3.82726	-0.838159	0.0120584
isotig19340	NA	6.08248	6.35206	5.99905	NA	NA	5.13706	5.77924	6.48747	6.38828	5.05932	6.50163	6.43809	5.38025	6.55099	5.12757	-0.809092	0.00526656
isotig19404	NA	5.44665	4.31994	4.71742	NA	NA	3.75163	5.24048	5.13864	5.08079	4.00928	5.1897	5.14178	4.24602	4.18042	5.25363	-0.676793	0.0249005
isotig19437	NA	9.44874	8.80362	9.17554	NA	NA	7.75255	8.93334	9.31327	9.63972	8.30482	9.08664	9.08152	8.22584	8.73339	8.56501	-0.70543	0.00949689
isotig19461	NA	3.55113	2.75035	3.61045	NA	NA	3.75163	4.25185	4.12451	4.25185	3.29723	4.39807	3.93907	3.57922	3.72738	2.5851	-0.772509	0.00518088
isotig19478	NA	4.14347	3.2859	3.2859	NA	NA	3.61045	4.36088	4.31158	4.10235	2.68054	3.68489	4.48717	3.41454	4.77324	4.29472	-0.837549	0.00531836
isotig19496	NA	4.00928	4.58043	4.2107	NA	NA	4.23427	3.50791	3.29723	2.65025	5.25508	3.50791	4.39807	3.41454	3.75163	4.18042	0.723679	0.0449388
isotig19527	NA	4.09912	6.03926	4.9523	NA	NA	5.25363	4.36088	4.24016	4.18042	4.63951	4.42415	4.68543	4.77121	3.86201	4.66374	0.78868	0.00522342
isotig19615	NA	5.0857	6.12603	5.98159	NA	NA	6.31421	5.63596	5.16052	5.52947	5.81221	5.07915	4.89565	5.20482	5.45299	5.95366	0.635975	0.00505763
isotig19648	NA	3.25291	4.15261	4.29472	NA	NA	4.12451	3.224	3.55113	4.18042	4.63951	3.79165	3.93907	4.63505	3.37249	4.13085	0.713589	0.00193338
isotig19652	NA	8.53436	9.00669	9.16325	NA	NA	8.92389	9.1492	8.12669	8.49153	9.13036	8.41483	8.55914	9.35754	8.87969	9.69673	0.619443	0.00409238
isotig19662	NA	4.27479	4.7651	4.42931	NA	NA	5.83182	4.0332	4.42156	4.01958	4.37953	3.75163	4.14033	4.4007	4.15261	5.04259	0.694789	0.0114286
isotig19666	NA	8.8527	9.07783	8.95318	NA	NA	9.97353	9.17684	8.83616	7.9582	8.5172	6.93206	7.6502	8.62429	8.3695	10.514	1.02301	0.0407584
isotig19689	NA	6.88424	6.2317	6.08084	NA	NA	6.2832	5.87784	6.90245	6.91928	6.42459	7.39657	6.38696	5.85406	6.44988	5.43258	-0.637013	0.0235948
isotig19715	NA	3.21805	3.97832	3.78421	NA	NA	4.37953	3.01335	3.14722	2.88463	4.25185	2.62567	3.37249	3.64555	3.89172	3.55113	0.767035	0.00345132
isotig19737	NA	7.85173	8.12281	8.34778	NA	NA	8.91828	9.3605	7.52142	7.84764	9.27065	8.0903	8.06989	9.26227	8.26848	9.59403	0.775022	0.0355557
isotig19780	NA	6.38165	7.26278	6.08084	NA	NA	5.98947	7.24844	6.70465	7.3405	6.54506	7.37968	7.69935	6.80035	6.62031	5.73305	-0.651584	0.0478764
isotig19812	NA	8.73951	9.68164	9.3511	NA	NA	10.7504	9.99506	10.2654	9.42416	11.2302	9.22	9.69736	11.2203	10.0243	11.8957	1.06453	0.0304914
isotig19843	NA	4.86172	5.74758	5.08734	NA	NA	4.48717	5.056	5.40404	6.01887	4.25185	5.93156	5.45679	4.45473	5.68963	4.50683	-0.732455	0.02187
isotig19852	NA	3.21805	3.45945	3.34568	NA	NA	2.86221	4.0332	4.01272	3.97832	3.10296	3.86582	3.93907	2.37859	2.9037	2.81904	-0.712615	0.0122515
isotig19856	NA	3.71898	4.0332	3.0338	NA	NA	3.4544	3.50791	2.46822	1.8448	3.93907	2.46822	2.7802	3.79165	3.07258	3.10296	0.72191	0.0410689
isotig19903	NA	4.77729	5.9151	5.06181	NA	NA	4.37953	5.51982	5.22869	5.72991	4.00928	5.50768	6.97988	4.93246	5.38557	3.21805	-1.0038	0.0469419
isotig19905	NA	4.05973	3.78018	4.29472	NA	NA	3.88797	2.64246	3.42491	3.51277	3.29723	3.06597	3.04028	3.85436	3.224	5.54143	0.82787	0.0340791
isotig19909	NA	8.68635	8.79103	8.42075	NA	NA	7.96031	8.52423	8.63284	8.40791	7.76918	8.83658	9.37587	8.17721	8.34752	7.31807	-0.614569	0.0263303
isotig19913	NA	5.89006	5.82303	5.55211	NA	NA	5.6515	5.53785	6.52892	6.33188	4.06306	6.16831	5.78529	5.50585	5.46937	5.25363	-0.650617	0.0465904
isotig19915	NA	3.88422	5.36148	3.97832	NA	NA	5.45679	4.31158	4.8211	3.51277	4.92335	3.79165	4.26038	4.50194	4.88255	5.12757	0.682394	0.0436803
isotig19948	NA	7.31877	7.87791	7.82921	NA	NA	7.47258	6.58375	6.92568	7.29882	8.31948	7.28466	7.1209	7.58898	7.1209	8.14287	0.778486	0.000551687
isotig19962	NA	7.68243	8.56348	7.90142	NA	NA	8.83507	8.93334	7.93775	7.76063	8.66218	7.29388	7.77805	8.58719	8.2288	9.58268	0.743685	0.0281499
isotig19997	NA	6.70571	6.70571	6.27247	NA	NA	6.25005	5.63596	6.14341	3.23546	7.01762	5.48184	5.00335	6.01114	5.67341	7.70547	1.24911	0.0319492
isotig20006	NA	6.07262	6.5657	6.2832	NA	NA	6.10119	6.43071	6.43392	6.99257	6.10119	6.77119	6.89524	5.95411	6.88401	4.80928	-0.670925	0.0282274
isotig20012	NA	5.06927	5.84153	4.8211	NA	NA	4.97364	5.9105	5.80528	6.86462	5.48184	6.1379	6.37898	5.29802	5.67341	5.17288	-0.712301	0.0231858
isotig20020	NA	4.60344	4.48717	4.80134	NA	NA	4.28336	4.51898	4.90864	5.07092	3.60591	5.80428	5.47062	3.85436	5.11801	4.06968	-0.887064	0.00435713
isotig20060	NA	5.09872	5.82303	5.43001	NA	NA	4.51898	5.92746	5.46309	6.5563	4.50683	6.37096	6.30512	5.62251	5.98773	5.50768	-0.723644	0.0364988
isotig20089	NA	3.04028	4.52863	3.09021	NA	NA	4.00928	3.01335	3.37249	3.73157	4.31716	1.73604	3.54163	3.9172	3.39889	4.66374	0.968524	0.0171059
isotig20098	NA	5.32388	6.12603	5.57557	NA	NA	4.74251	5.79632	5.95411	6.2896	4.25185	6.16831	6.53492	5.20482	5.93247	4.55947	-0.923233	0.0117343
isotig20173	NA	4.12451	3.97832	4.24309	NA	NA	3.26874	4.14347	4.24016	4.01958	3.4544	4.63058	4.75486	2.65025	3.60591	2.46822	-0.873172	0.0161391
isotig20202	NA	3.09021	4.48717	4.04636	NA	NA	3.75163	3.60223	3.89172	3.57922	4.44457	2.75799	3.04028	3.72738	3.99582	3.70204	0.604031	0.0260006
isotig20216	NA	6.61012	7.74843	7.54894	NA	NA	7.83116	7.49767	6.70465	6.73362	7.91792	5.57324	6.26383	6.80035	6.74453	8.48217	1.13183	0.00423572
isotig20270	NA	9.53066	10.0212	9.51121	NA	NA	9.38875	9.28961	10.5096	9.76748	7.68796	9.69515	9.91874	8.22584	9.42968	7.07595	-1.0826	0.0403835
isotig20290	NA	9.3377	7.74455	9.3377	NA	NA	7.03126	9.17285	9.31231	10.0873	6.54506	9.51497	9.46033	9.23444	9.5225	6.43136	-1.76612	0.00478949
isotig20294	NA	4.22561	3.2859	3.97832	NA	NA	4.12451	4.36088	4.4007	4.62834	2.9037	4.68327	4.59887	3.64555	3.86201	4.50683	-0.653437	0.0235692
isotig20298	NA	9.57032	8.14973	9.31732	NA	NA	8.19256	8.28681	8.78839	9.91777	8.44818	9.32439	8.96766	8.08785	9.09153	8.4983	-0.686278	0.0312764
isotig20305	NA	5.71995	7.34016	6.95102	NA	NA	7.42575	6.01929	5.88349	5.93156	6.8517	4.42415	4.89565	5.48184	6.20073	7.29282	1.30843	0.00591155
isotig20325	NA	6.13632	5.64486	5.70991	NA	NA	5.79332	5.89473	5.90263	6.5733	5.31485	6.75638	6.72263	5.9719	6.102	5.64042	-0.619075	0.00460504
isotig20361	NA	9.49385	9.35729	9.98737	NA	NA	10.1011	9.76289	9.43053	9.19314	10.3371	9.21781	8.58213	10.1964	8.47837	10.1723	0.859739	0.00370267
isotig20418	NA	10.1805	10.5135	10.374	NA	NA	11.0954	10.3417	10.3115	10.8998	11.4949	8.9276	10.5026	11.5632	10.6521	11.8142	0.883133	0.0254458
isotig20458	NA	4.54052	4.7651	4.65275	NA	NA	5.10195	4.09912	4.37953	4.60344	5.72834	4.10235	4.77324	4.68327	4.68543	5.40273	0.600886	0.0115229
isotig20478	NA	4.22561	5.38557	3.97832	NA	NA	3.82334	3.41973	3.97832	3.73157	3.93907	3.18812	3.37249	4.19867	4.05973	4.60572	0.610986	0.047654
isotig20492	NA	4.71742	4.2137	4.29472	NA	NA	3.07914	4.67029	4.44457	4.45473	3.4544	4.42415	4.42673	4.0332	3.57457	3.46951	-0.630051	0.0241785
isotig20494	NA	6.81915	6.91192	6.75817	NA	NA	7.44737	6.88542	6.82405	6.3541	7.4162	5.97323	6.17293	6.911	6.70199	8.37159	0.76973	0.0155033
isotig20500	NA	5.54024	5.19577	5.34383	NA	NA	3.82334	5.28954	5.85406	6.18518	4.00928	5.54975	5.82303	5.35064	4.93246	4.4007	-0.909061	0.0137074
isotig20572	NA	8.27933	7.29476	8.42955	NA	NA	6.66145	7.74377	7.74455	8.014	8.19133	8.57429	8.54406	6.42749	8.34956	7.19358	-0.812147	0.0332048
isotig20609	NA	5.6982	6.26094	5.43001	NA	NA	5.55211	7.18827	5.38158	6.29738	5.05932	6.42685	6.11086	5.62251	6.49733	5.20632	-0.70677	0.0315744
isotig20621	NA	4.88066	4.99988	5.23164	NA	NA	5.00335	5.11001	5.2952	6.0939	4.13085	5.84347	6.39753	3.72738	4.93246	4.18042	-0.962015	0.0156749
isotig20627	NA	10.5851	10.3386	10.4741	NA	NA	10.872	9.80546	10.3963	10.3814	11.1929	9.50634	10.139	11.0619	10.5303	12.0391	0.804441	0.0156358
isotig20646	NA	4.0332	4.37686	2.95435	NA	NA	4.00928	4.73211	4.32825	3.78763	2.68054	3.82726	4.32825	3.41454	4.05973	3.62401	-0.646702	0.0381196
isotig20648	NA	3.58384	4.15261	3.90289	NA	NA	4.28336	2.88463	3.42491	3.51277	4.37953	3.55113	3.61045	3.9172	3.86201	4.29472	0.665087	0.000766041
isotig20681	NA	3.85052	3.91029	3.34568	NA	NA	4.42673	3.90289	3.07258	3.73157	4.13085	3.18812	3.75163	4.4007	3.57457	5.40273	0.687801	0.0365197
isotig20699	NA	6.06684	6.37898	6.16715	NA	NA	5.77012	5.92746	6.6929	6.72577	4.63951	6.31351	6.63824	5.75273	6.17907	5.08079	-0.731852	0.0243085
isotig20701	NA	5.7863	5.03584	5.20331	NA	NA	4.8211	5.57441	6.17984	4.65275	4.06306	5.81319	5.26522	5.04091	5.03245	4.36088	-0.717841	0.0231252
isotig20731	NA	4.27479	4.0332	4.67247	NA	NA	2.64246	3.9748	4.50194	4.9523	4.25185	4.97892	4.59887	3.0338	4.05973	3.0338	-0.866069	0.0297453
isotig20772	NA	3.09021	4.31994	4.00928	NA	NA	4.23427	3.224	3.48446	4.18042	4.71531	3.45945	2.13149	4.19867	4.0332	4.18042	0.904425	0.0101889
isotig20846	NA	5.25363	5.72991	4.73836	NA	NA	5.9105	5.84347	6.54506	6.06269	4.77928	5.63261	5.26522	4.30598	5.53067	4.29472	-0.773543	0.0359732
isotig20855	NA	4.48964	4.31994	4.36088	NA	NA	4.70044	3.9748	3.93907	3.51277	5.05932	3.62851	3.61045	4.19867	4.12451	4.55947	0.636013	0.00539241
isotig20870	NA	5.30084	4.67029	5.31624	NA	NA	5.03753	5.056	6.15669	5.70354	3.20621	4.93608	5.71097	4.19867	4.82698	3.46951	-1.06803	0.0161953
isotig20905	NA	8.53989	8.66019	8.92412	NA	NA	9.50832	9.08878	7.69105	8.10458	9.17904	6.79011	7.78574	8.48837	8.0299	9.82935	1.09394	0.00992623
isotig20996	NA	4.83866	4.67029	4.55947	NA	NA	3.26874	3.75163	4.90864	5.52947	4.13085	4.05973	5.08734	3.0338	4.74458	3.82726	-0.787794	0.0477596
isotig21018	NA	4.9068	4.52863	4.55947	NA	NA	3.88797	5.13706	4.79536	5.31485	2.9037	5.27385	4.91233	4.77121	4.05973	3.96061	-0.81235	0.0239617
isotig21043	NA	5.04091	5.48184	5.23164	NA	NA	4.48717	5.24048	5.31485	5.04931	3.75163	6.18823	5.32596	4.24602	5.71414	4.60572	-0.77655	0.0223256
isotig21047	NA	4.85599	4.99988	7.0706	NA	NA	4.93246	4.59658	4.65936	4.57352	5.72834	4.90495	4.64617	5.48184	4.95767	5.40273	0.860609	0.0151651
isotig21062	NA	3.97832	4.52863	4.50926	NA	NA	4.23427	4.36088	4.83866	6.5235	4.63951	5.6526	5.83377	4.36088	5.24634	3.89172	-0.844157	0.0467758
isotig21092	NA	5.53067	6.01114	5.20331	NA	NA	5.16671	5.20782	5.94107	6.10119	4.71531	6.29385	6.01715	5.43515	5.85406	4.50683	-0.676327	0.0207966
isotig21101	NA	4.31716	4.58043	4.32549	NA	NA	4.12451	5.31345	5.13864	4.72583	3.60591	4.99988	5.6907	4.68327	5.24634	5.08079	-0.661648	0.0286944
isotig21122	NA	8.61752	7.7237	8.07062	NA	NA	7.29388	7.34699	7.77868	7.86226	6.23465	8.05984	7.76841	7.02659	8.02469	6.92111	-0.710871	0.031771
isotig21133	NA	5.43258	5.76707	5.98159	NA	NA	5.19728	5.9886	5.81517	6.28249	4.71531	6.03503	6.3163	5.07587	6.93228	5.79332	-0.692898	0.0253846
isotig21144	NA	4.20168	3.45945	3.90289	NA	NA	3.61045	4.0332	3.80758	4.18042	3.37249	4.13085	4.04972	3.57922	4.80134	3.0338	-0.679063	0.00180113
isotig21149	NA	7.90987	8.70854	8.45072	NA	NA	8.79265	7.15322	8.25128	7.0984	7.9265	8.49837	8.12669	8.43429	7.86797	8.88463	0.689203	0.0207132
isotig21153	NA	4.74868	4.0332	3.90289	NA	NA	3.61045	4.51898	4.01272	3.38847	3.4544	5.01541	4.29472	2.65025	4.36357	4.06968	-0.714505	0.0338443
isotig21171	NA	4.34458	4.0332	5.11161	NA	NA	3.88797	3.75163	4.01272	4.01958	4.00928	3.72319	2.46822	4.93246	3.79165	4.66374	0.709489	0.0459829
isotig21179	NA	2.81904	5.0971	3.82726	NA	NA	4.32825	3.9748	3.80758	4.01958	4.50683	4.05973	3.61045	4.14347	3.75163	4.50683	0.68122	0.0153986
isotig21202	NA	4.4007	3.70628	4.60344	NA	NA	3.82334	4.55947	4.44457	5.1543	3.68489	4.77121	4.73211	4.19867	4.42415	4.06968	-0.626545	0.00400404
isotig21226	NA	4.4007	3.78018	3.86201	NA	NA	3.88797	5.95858	4.73628	5.20482	3.93907	4.63058	4.70895	3.97832	4.71742	3.30287	-1.11645	0.00057443
isotig21243	NA	5.57906	4.58043	5.7863	NA	NA	5.25363	4.82893	5.6515	5.70354	4.63951	6.41519	5.47062	5.14178	5.99818	4.60572	-0.662631	0.0318191
isotig21265	NA	4.83866	4.0332	3.82726	NA	NA	3.88797	4.79536	3.80758	5.35743	4.00928	3.9748	4.26038	3.97832	4.48717	3.38847	-0.648969	0.020343
isotig21311	NA	6.29879	7.13557	6.75278	NA	NA	7.14971	7.03867	6.14967	6.28249	7.1722	5.45046	5.85214	6.41389	6.43521	7.55736	0.814908	0.00778398
isotig21320	NA	3.74818	3.45945	4.11841	NA	NA	3.75163	4.59658	4.65936	4.54052	3.29723	4.63058	4.59887	4.68327	4.5117	3.82726	-0.613189	0.0212977
isotig21405	NA	4.98769	5.33698	4.73836	NA	NA	3.53686	5.38025	5.61799	5.75992	3.60591	5.39087	5.31485	4.93246	5.20331	4.94871	-0.862724	0.0158594
isotig21416	NA	5.76707	7.07801	6.13632	NA	NA	7.62005	6.84109	6.19127	5.96614	7.30111	5.85406	5.72991	6.0291	6.21761	7.3609	0.839894	0.0167363
isotig21441	NA	5.30084	6.65045	5.59866	NA	NA	6.86176	6.39357	6.40606	5.68316	7.6209	6.11246	5.9151	6.62706	5.87784	8.45056	1.01265	0.0275784
isotig21482	NA	2.75035	2.62567	2.88463	NA	NA	1.50269	3.224	2.80323	3.83505	2.68054	3.10296	3.54163	2.37859	2.80323	3.0338	-0.633842	0.0364622
isotig21501	NA	4.17736	4.58043	4.18042	NA	NA	3.88797	4.73211	4.64173	4.9754	3.88422	5.03584	4.9701	4.4007	3.93181	3.10296	-0.631646	0.0352615
isotig21542	NA	6.24274	6.0257	5.99905	NA	NA	5.9105	6.82943	6.5235	5.85406	6.64325	7.33398	6.89057	5.70991	6.5229	5.25363	-0.675926	0.0246581
isotig21589	NA	3.93907	3.78018	5.63261	NA	NA	3.88797	3.41973	2.68884	2.88463	4.50683	3.62851	3.54163	3.57922	3.75163	4.06968	0.835027	0.0312504
isotig21604	NA	3.09021	3.78018	3.90289	NA	NA	4.12451	3.31955	3.42491	3.38847	4.99119	3.18812	2.64246	3.41454	2.65577	3.55113	0.859383	0.00570958
isotig21616	NA	5.11322	5.50768	5.3301	NA	NA	5.19728	5.07915	6.03419	6.59183	4.50683	5.95858	5.85214	5.38025	5.97631	4.85599	-0.671086	0.0265971
isotig21620	NA	3.31398	4.37686	3.51277	NA	NA	3.93907	4.0332	4.32825	4.31994	2.68054	4.45473	4.54052	2.9037	4.54052	3.38847	-0.751833	0.0278625
isotig21636	NA	5.90957	5.9151	6.10845	NA	NA	5.97278	6.30617	6.85266	6.81077	5.19425	6.67346	6.9546	6.41389	6.89244	6.51867	-0.608001	0.0260492
isotig21638	NA	5.51982	5.86266	5.79532	NA	NA	5.62813	5.83085	5.33561	4.79135	6.52079	5.33835	4.51898	5.66359	5.8023	6.29808	0.656105	0.0210977
isotig21657	NA	6.68213	7.58854	8.25909	NA	NA	8.02703	7.88427	6.46315	7.24387	9.53478	6.72839	7.1501	7.84209	8.0671	8.70422	1.15181	0.00912146
isotig21674	NA	4.22561	4.15261	3.97832	NA	NA	4.12451	3.60223	3.71898	4.10235	4.50683	2.62567	3.6892	4.50194	3.79165	4.45473	0.607105	0.0227286
isotig21718	NA	8.18238	8.95536	8.46422	NA	NA	9.07279	8.98835	8.22667	8.0809	9.46928	7.91402	8.42375	9.46489	8.55221	9.93861	0.889201	0.00354129
isotig21730	NA	5.93156	6.29808	6.03503	NA	NA	5.72468	5.74551	6.58143	6.83041	5.19425	6.63434	6.86747	6.12921	6.60784	5.29308	-0.677883	0.019739
isotig21738	NA	7.73859	7.91344	7.90768	NA	NA	9.27038	7.84354	8.21327	7.24387	9.05621	7.79589	7.80845	8.52392	8.17567	8.55516	0.706474	0.0163378
isotig21783	NA	4.61707	4.71742	4.93246	NA	NA	4.51898	5.3301	4.90864	5.64597	4.37953	5.45805	5.66796	4.8152	5.43258	4.50683	-0.649271	0.00399245
isotig21784	NA	4.73211	3.91029	5.27385	NA	NA	4.48717	6.37965	4.73628	5.22276	4.13085	4.90495	5.66796	4.4007	4.9068	4.13085	-0.832547	0.0205242
isotig21804	NA	3.93907	4.26616	3.90289	NA	NA	4.93246	4.25185	3.55113	3.31398	5.3709	2.75799	3.93907	3.97832	3.99582	4.13085	0.75185	0.0312208
isotig21806	NA	4.17736	4.48717	4.36088	NA	NA	4.8211	3.75163	3.37249	3.6892	5.3709	4.10235	3.82726	4.0332	3.99582	4.70895	0.78521	0.00281274
isotig21817	NA	3.09021	4.0332	3.73574	NA	NA	3.07914	3.9748	4.12451	3.83505	3.29723	4.83866	4.54052	3.41454	3.93181	3.10296	-0.604135	0.045788
isotig21839	NA	2.96635	4.48717	3.73574	NA	NA	3.82334	2.37859	3.71898	3.51277	4.00928	3.59766	2.9037	3.97832	3.39889	4.06968	0.806264	0.0037442
isotig21846	NA	8.57727	7.85461	8.69629	NA	NA	7.68162	7.42009	8.71159	9.77807	6.66692	8.03827	10.2324	7.92319	9.24371	7.52624	-1.13253	0.034957
isotig21856	NA	3.62851	6.68914	3.82726	NA	NA	7.10647	3.90289	4.73628	3.23546	6.29385	5.04931	3.75163	3.23546	3.89172	7.07595	1.67672	0.0347186
isotig21936	NA	6.99431	7.47133	7.30146	NA	NA	6.78785	7.56895	7.1213	7.3405	5.43001	7.6073	7.46789	6.14419	7.09353	5.40273	-0.890468	0.028972
isotig21990	NA	8.36614	8.41767	8.27968	NA	NA	8.92691	8.82654	8.04626	8.19284	8.58285	6.94202	7.37968	8.4379	7.85173	9.60782	0.765205	0.0344407
isotig21994	NA	8.13668	7.39657	7.56456	NA	NA	6.00942	8.40455	8.55339	9.66833	5.95769	7.5187	7.81215	6.911	7.23874	7.55736	-1.29093	0.0125051
isotig21996	NA	6.56746	6.2317	5.81812	NA	NA	5.13706	6.15902	7.3357	7.08293	5.05932	6.63769	6.41584	5.68963	6.41714	5.57441	-1.07436	0.000819688
isotig22035	NA	5.1836	4.48717	4.65275	NA	NA	4.57119	5.45805	6.16135	4.77121	3.75163	5.38025	5.00335	4.54766	5.0068	4.90495	-0.794769	0.00639397
isotig22059	NA	9.13787	9.853	9.58282	NA	NA	10.6419	10.4952	9.98414	9.61562	11.016	9.63156	9.8441	10.9531	9.89993	11.6978	0.822919	0.0342608
isotig22079	NA	4.24602	1.23444	2.44378	NA	NA	3.37249	4.55947	3.224	3.6892	2.9037	3.79165	4.42673	4.09588	3.39889	3.21805	-1.02708	0.033197
isotig22087	NA	4.83866	4.37686	3.90289	NA	NA	3.4544	5.07915	4.08937	4.01958	3.88422	3.68489	4.70895	2.37859	4.77324	3.89172	-0.808152	0.0342994
isotig22097	NA	12.0164	12.6645	12.3367	NA	NA	13.4547	12.7263	12.73	12.2306	13.4596	12.6484	12.6768	13.1157	12.4962	13.8857	0.649301	0.0215526
isotig22127	NA	6.44988	7.01119	6.10845	NA	NA	5.6982	6.00338	6.39027	6.49241	5.92335	7.16293	7.13991	5.2681	7.06439	5.95366	-0.678057	0.0366663
isotig22130	NA	6.34389	6.87174	7.60474	NA	NA	7.29388	7.16061	6.27749	6.77169	8.89329	6.70678	6.58952	7.51142	7.88556	8.92708	1.031	0.0241041
isotig22159	NA	4.79336	4.85023	7.02446	NA	NA	4.57119	4.59658	4.25767	4.54052	6.29385	4.18348	4.51898	4.36088	4.21966	5.20632	0.940166	0.0408596
isotig22193	NA	4.00928	3.45945	3.34568	NA	NA	2.75035	3.41973	4.28336	3.93545	3.29723	3.86582	3.88797	3.0338	3.37249	2.81904	-0.70728	0.00179134
isotig22209	NA	4.44966	6.97327	4.62834	NA	NA	6.37898	4.51898	4.70471	5.26377	5.88912	4.24602	4.73211	4.85599	4.74458	6.10845	1.14	0.00945592
isotig22233	NA	3.78421	4.26616	3.34568	NA	NA	4.32825	3.31955	2.68884	3.78763	4.13085	3.62851	3.37249	4.45473	3.25291	3.55113	0.607924	0.0238963
isotig22296	NA	3.91397	3.20621	3.97832	NA	NA	2.64246	3.224	4.45726	4.39807	3.37249	4.24602	4.26038	3.97832	4.57352	3.89172	-0.641731	0.0405437
isotig22334	NA	3.31398	4.0332	2.95435	NA	NA	2.86221	4.14347	3.60591	3.93545	2.20485	4.42415	3.93907	3.97832	4.48717	3.55113	-0.714444	0.0471229
isotig22398	NA	2.81904	3.45945	2.24304	NA	NA	2.64246	3.41973	3.42491	3.31398	3.10296	4.36627	3.99929	1.75634	4.15261	3.38847	-0.876807	0.0253014
isotig22400	NA	4.4007	3.09021	3.70204	NA	NA	3.61045	4.48717	4.65936	4.18042	2.9037	4.00928	3.37249	3.23546	3.89172	3.70204	-0.769035	0.0050049
isotig22409	NA	2.81904	3.97832	3.34568	NA	NA	2.64246	4.59658	3.85052	4.01958	2.20485	4.81914	4.51898	3.97832	4.05973	3.21805	-0.869707	0.0436888
isotig22430	NA	4.38219	2.19286	3.39889	NA	NA	3.61045	4.85599	4.18042	3.83505	3.29723	3.26448	3.61045	3.23546	4.74458	3.75163	-0.876984	0.0187136
isotig22446	NA	6.42814	6.01114	6.56453	NA	NA	7.28608	6.84978	6.49241	5.56389	6.96818	5.95411	5.87784	6.47817	5.87784	7.50563	0.653144	0.038861
isotig22456	NA	4.00928	3.78018	3.61045	NA	NA	3.88797	4.0332	4.53582	4.25185	2.56791	4.65716	3.61045	3.85436	3.72738	3.38847	-0.602988	0.0324533
isotig22462	NA	3.58384	3.91029	3.23546	NA	NA	3.75163	3.224	2.89674	2.88463	4.13085	3.06597	3.93907	3.9172	3.39889	5.54143	0.796411	0.0351216
isotig22529	NA	6.05019	9.97747	6.36222	NA	NA	10.1106	5.67069	7.66558	5.68316	8.18352	4.24602	5.32596	6.22319	5.84056	9.86659	2.67077	0.00657187
isotig22547	NA	5.38557	4.48717	4.24309	NA	NA	4.32825	4.51898	4.85599	4.85599	4.25185	5.07092	5.42097	4.4007	4.42415	4.18042	-0.617978	0.0032477
isotig22573	NA	7.21652	7.18102	6.96241	NA	NA	8.3346	7.53375	7.26963	6.54387	7.84908	6.86271	6.77169	7.76153	6.56922	8.87892	0.861156	0.0177083
isotig22591	NA	6.88424	7.5433	6.95706	NA	NA	7.97748	6.81964	7.22062	6.28249	6.81324	5.53067	5.95858	6.85937	6.8793	8.4983	0.930667	0.0249648
isotig22605	NA	5.01025	4.85023	3.97832	NA	NA	5.19728	5.44027	5.7752	5.34109	4.13085	5.20331	6.61522	5.0068	5.20331	4.4007	-0.918634	0.00899916
isotig22627	NA	4.94511	4.927	5.12598	NA	NA	4.51898	5.20782	5.12757	5.83669	4.25185	5.93156	5.83377	5.18208	5.0068	4.18042	-0.715042	0.0134426
isotig22640	NA	13.8908	14.5621	14.3525	NA	NA	14.9804	14.4571	13.3491	14.4571	15.4214	13.3996	14.6093	14.7725	14.3824	14.7841	0.734249	0.0158935
isotig22667	NA	6.40671	6.15591	6.0291	NA	NA	4.7813	5.85885	6.74866	6.63657	5.31485	6.53671	6.66829	6.11166	5.99818	5.57441	-0.746505	0.0121734
isotig22677	NA	3.74818	4.15261	4.26616	NA	NA	4.23427	3.41973	3.89172	3.73157	4.92335	3.45945	3.37249	4.30598	3.72738	3.96061	0.685661	0.000702765
isotig22684	NA	7.9209	8.18276	7.61426	NA	NA	8.43437	8.22027	7.90328	7.62961	8.99276	7.5303	7.05774	8.8716	7.70627	9.18744	0.83743	0.00949454
isotig22687	NA	3.37249	3.78018	2.62567	NA	NA	3.68489	4.79536	3.48446	3.62851	3.10296	4.34458	4.22561	2.65025	4.12451	3.0338	-0.85021	0.0119032
isotig22694	NA	3.74818	3.45945	5.25943	NA	NA	4.23427	3.60223	3.89172	3.07258	4.50683	3.9748	3.15172	4.59658	3.89172	4.29472	0.772889	0.0143921
isotig22701	NA	12.3844	12.3451	11.5874	NA	NA	11.8889	12.7988	12.3617	12.9154	12.0461	12.4152	12.9351	12.2079	12.5041	11.4367	-0.697691	0.00170965
isotig22706	NA	10.1079	10.2934	10.0113	NA	NA	9.57804	9.83148	10.0827	10.2954	8.33915	10.0833	10.1822	8.72174	9.75735	8.20981	-0.856358	0.0293995
isotig22717	NA	4.05973	4.0332	3.90289	NA	NA	4.23427	2.52682	3.48446	2.54131	4.25185	3.06597	4.04972	3.85436	3.99582	3.96061	0.650414	0.0459682
isotig22763	NA	3.58384	4.52863	3.78421	NA	NA	3.88797	3.41973	3.60591	3.62851	4.37953	4.0332	2.30831	4.63505	2.37859	3.89172	0.904791	0.0133534
isotig22769	NA	6.32809	7.60331	7.01376	NA	NA	7.98385	7.04729	7.24789	7.11531	8.06989	7.08252	7.15283	8.12966	7.09353	8.20981	0.825411	0.00251632
isotig22779	NA	3.93907	2.86221	2.24304	NA	NA	2.49846	3.75163	3.37249	3.57922	4.25185	4.45473	4.04972	3.0338	3.86201	3.70204	-0.759839	0.0354074
isotig22832	NA	9.40934	10.6115	9.986	NA	NA	10.7387	9.80071	9.48001	8.27727	10.691	10.2328	8.88932	9.63564	9.78608	10.3575	0.925952	0.0132733
isotig22858	NA	4.27479	4.99988	4.77928	NA	NA	4.51898	3.75163	4.37953	4.01958	4.92335	4.16504	4.14033	4.77121	4.36357	4.76917	0.637293	0.000115395
isotig22864	NA	4.17736	3.62401	4.45473	NA	NA	5.13706	4.0332	3.14722	3.83505	4.92335	3.86582	3.82726	3.85436	3.93181	4.70895	0.619308	0.03758
isotig22887	NA	15.3562	15.3562	15.2545	NA	NA	14.8448	15.3026	15.6047	15.1957	13.9779	15.5562	15.1537	14.8448	15.2082	13.9779	-0.630259	0.0226772
isotig22896	NA	8.57043	7.92113	8.51447	NA	NA	7.20585	7.48827	8.27861	9.28699	7.20228	8.90503	9.07052	7.99553	8.42528	7.7651	-0.807626	0.0245625
isotig22923	NA	7.18827	7.14971	6.36895	NA	NA	7.20585	6.44288	5.36956	5.64597	7.47305	6.87458	6.242	7.68	7.26783	8.04395	0.887238	0.0354803
isotig22929	NA	12.0311	10.8664	11.4597	NA	NA	12.1921	12.229	10.715	10.4108	12.377	10.2339	10.7414	11.8637	10.5119	12.6108	0.91308	0.0477593
isotig22934	NA	8.06151	8.25338	8.23139	NA	NA	7.97748	8.18752	8.43381	8.29319	6.64325	8.02427	8.29655	7.40249	7.90987	6.92111	-0.600873	0.0475254
isotig22944	NA	4.38219	4.85023	4.8211	NA	NA	4.74251	4.36088	4.32825	4.39807	4.92335	3.68489	4.22561	4.93246	4.85599	5.29308	0.607711	0.00281226
isotig22946	NA	4.73211	2.62567	4.11841	NA	NA	4.28336	4.85599	4.57811	4.57352	4.37953	4.42415	5.07422	4.54766	4.65936	4.18042	-0.677128	0.0326587
isotig22950	NA	5.25363	6.2317	5.3709	NA	NA	6.64657	5.57441	5.83669	5.01025	7.08497	5.72468	5.40796	6.25804	6.01972	6.76201	0.845606	0.00864787
isotig22956	NA	6.16367	5.8023	7.99738	NA	NA	6.10119	5.92746	6.2317	5.68316	7.08497	5.28883	5.6907	6.77828	5.7752	7.39657	1.03715	0.00992275
isotig22964	NA	6.09876	6.48747	6.17408	NA	NA	6.68537	6.29455	6.57679	5.93156	7.09759	5.36821	5.87122	6.58317	6.29808	8.04395	0.782532	0.0223331
isotig22972	NA	4.50683	5.28385	4.48717	NA	NA	4.51898	3.75163	4.36088	4.36088	5.72834	3.93907	4.32825	4.77121	4.95767	5.12757	0.671159	0.0182154
isotig22988	NA	6.16831	8.96144	6.56453	NA	NA	9.25302	6.60728	5.70885	6.16135	7.57566	5.79132	5.83377	6.45242	6.3312	8.23148	1.75375	0.00306904
isotig23037	NA	5.57906	5.54975	4.89752	NA	NA	5.16671	5.48184	5.53785	5.08079	3.93907	5.07915	6.33704	5.2681	5.54856	4.4007	-0.650307	0.0425123
isotig23049	NA	7.3969	8.16643	7.48379	NA	NA	9.00615	8.38136	8.16624	7.72659	9.21823	7.86797	7.99509	8.55738	5.34928	9.76748	1.14513	0.0493386
isotig23075	NA	4.12451	4.26616	4.04636	NA	NA	4.70044	4.67029	4.32825	3.83505	4.37953	4.00928	3.15172	5.07587	3.86201	5.12757	0.602019	0.0380617
isotig23087	NA	3.31398	3.97832	3.61045	NA	NA	3.26874	2.88463	2.26715	2.54131	4.63951	2.5507	3.61045	3.9172	3.44029	3.62401	0.895633	0.00770959
isotig23099	NA	5.34656	5.76707	5.79532	NA	NA	5.9105	5.42097	6.01114	5.56389	7.28857	5.96481	5.38025	6.50346	5.84056	6.76201	0.690936	0.0223333
isotig23111	NA	9.05871	8.14248	8.63814	NA	NA	7.77045	8.59244	9.20475	9.46411	7.6209	8.70003	9.18939	8.30832	8.6219	8.63981	-0.789218	0.00345953
isotig23120	NA	3.74818	4.37686	4.11841	NA	NA	3.68489	3.50791	3.55113	3.38847	5.43001	3.26448	3.93907	3.85436	3.75163	4.13085	0.672917	0.021445
isotig23137	NA	3.09021	3.62401	3.51277	NA	NA	2.86221	2.11434	3.48446	2.65025	3.29723	2.37859	1.99052	3.72738	3.224	3.38847	0.697391	0.0226492
isotig23140	NA	3.04028	3.97832	4.00928	NA	NA	3.4544	2.7802	3.75163	3.23546	4.92335	3.50791	2.64246	3.72738	3.82726	3.55113	0.685618	0.0299434
isotig23145	NA	9.43229	9.08715	8.89317	NA	NA	8.52867	8.37369	9.305	9.1901	7.69774	8.93425	9.06887	8.04479	8.81155	8.03615	-0.635256	0.0277486
isotig23152	NA	4.12451	2.62567	3.86201	NA	NA	2.75035	3.60223	3.48446	3.4544	2.9037	4.24602	3.4544	2.52682	3.64191	3.21805	-0.734314	0.00857619
isotig23154	NA	3.09021	4.15261	3.70204	NA	NA	4.18042	4.0332	3.224	2.65025	4.13085	3.45945	1.99052	3.85436	3.52727	4.06968	0.875722	0.00982008
isotig23156	NA	7.18484	6.68914	6.78785	NA	NA	5.6515	6.2317	7.42494	7.55205	5.3709	6.95169	7.24953	6.43969	6.82062	6.00727	-0.901616	0.00860576
isotig23179	NA	8.12708	7.4594	7.65956	NA	NA	6.18289	7.49275	8.17836	7.46946	6.13948	7.23837	7.46601	6.6609	7.43844	7.15556	-0.753768	0.0232528
isotig23191	NA	3.78421	5.0971	4.26616	NA	NA	3.88797	4.0332	3.48446	3.97832	3.88422	2.62567	2.9037	4.4007	2.80323	4.18042	0.912839	0.0101777
isotig23195	NA	7.35566	5.93065	6.13632	NA	NA	6.26383	6.72892	6.78635	6.64768	5.81221	6.00078	6.76304	6.51746	5.99818	5.25363	-0.625832	0.0323822
isotig23260	NA	3.62851	4.15261	3.97832	NA	NA	4.70044	3.224	4.53582	3.73157	4.00928	3.62851	3.6892	4.77121	2.26715	4.01958	0.742657	0.0363042
isotig23264	NA	5.89006	7.14207	6.50285	NA	NA	7.57595	6.77828	7.42203	6.56453	8.10246	6.93433	6.75689	7.83128	7.06439	8.51098	0.838001	0.0280658
isotig23265	NA	5.68963	6.36626	6.16715	NA	NA	7.04267	6.32047	6.39423	5.75992	7.4162	6.22875	6.242	7.03634	6.24932	7.611	0.813605	0.00648229
isotig23270	NA	6.36827	6.78534	6.01114	NA	NA	6.06518	6.18823	7.09597	6.74453	5.19425	6.8901	6.86032	6.20638	6.46378	5.17288	-0.752881	0.0174595
isotig23276	NA	5.55566	6.89524	5.71837	NA	NA	7.30234	5.68963	6.56922	5.9105	7.57566	6.60614	5.87784	7.28928	6.05353	7.72462	1.04675	0.00747762
isotig23277	NA	7.14462	7.39096	7.10969	NA	NA	7.59099	7.51552	6.63657	6.88401	7.15673	6.05604	6.42168	7.04687	6.65321	8.39642	0.689806	0.0282671
isotig23278	NA	4.05973	3.78018	3.61045	NA	NA	3.88797	3.41973	3.75163	3.57922	4.50683	3.18812	3.04028	4.09588	2.65577	4.18042	0.625361	0.0186584
isotig23327	NA	2.96635	3.45945	2.24304	NA	NA	3.61045	4.36088	3.80758	4.65275	3.29723	4.42415	4.26038	3.79165	4.30878	3.75163	-0.752645	0.0370961
isotig23340	NA	10.0683	9.76582	10.4024	NA	NA	10.5315	9.97201	9.78683	9.95827	10.9629	9.8536	9.92897	10.3695	9.87858	11.3325	0.639824	0.00988269
isotig23365	NA	6.07262	6.5657	6.14811	NA	NA	6.0291	5.77924	6.844	6.75407	5.53785	6.92477	6.72263	5.75273	6.48994	4.90495	-0.689393	0.030493
isotig23366	NA	5.43258	5.48184	5.31624	NA	NA	5.30646	5.44027	5.53785	5.94693	4.50683	5.79632	6.12524	5.14178	5.75273	4.60572	-0.659035	0.00473071
isotig23369	NA	9.79378	9.80027	9.64264	NA	NA	10.3384	10.1328	8.51728	10.0892	10.9752	9.20409	9.31518	10.4612	9.72925	11.353	0.888221	0.0245568
isotig23386	NA	10.1966	10.0226	10.0504	NA	NA	11.027	10.447	9.71793	10.5888	11.401	10.1772	9.6147	11.046	10.3189	11.2685	0.650968	0.0360862
isotig23391	NA	7.09312	6.80607	6.81373	NA	NA	6.42265	6.91238	7.5884	6.98864	5.72834	7.07924	7.36595	6.11166	7.01248	6.18289	-0.804378	0.00127119
isotig23418	NA	4.54052	4.85023	3.82726	NA	NA	4.12451	4.85599	4.92518	5.77114	4.77928	5.40404	5.55801	4.19867	4.63058	4.18042	-0.771195	0.00989826
isotig23422	NA	9.9925	9.87267	9.43085	NA	NA	8.45064	8.83792	10.7855	10.5768	8.52498	10.0303	10.2494	8.91483	9.37143	8.80759	-0.977431	0.0167109
isotig23426	NA	4.4007	4.927	4.73836	NA	NA	5.30646	5.42097	4.73628	4.65275	6.17408	4.22561	4.73211	5.0068	4.30878	5.60779	0.653816	0.027767
isotig23441	NA	4.56651	4.927	4.8211	NA	NA	5.55211	4.0332	5.22869	4.39807	5.72834	4.58275	4.79336	4.8152	4.88255	5.64042	0.60663	0.0212183
isotig23449	NA	8.19758	7.94924	7.50104	NA	NA	7.59788	7.50853	8.57043	8.25773	7.35549	8.48705	8.44707	6.9546	8.23369	7.51537	-0.764217	0.00197975
isotig23453	NA	3.78421	3.91029	5.43001	NA	NA	4.65936	3.90289	4.14347	3.93545	4.25185	3.62851	3.25291	4.4007	3.64191	4.29472	0.735534	0.00795745
isotig23457	NA	8.35601	7.94294	8.23139	NA	NA	7.85341	7.62961	9.10348	8.16701	7.00169	8.55723	7.90976	7.32916	8.06275	6.95415	-0.702998	0.0290759
isotig23484	NA	9.43229	8.14248	7.89666	NA	NA	7.96031	9.47588	8.19284	8.30762	8.81426	8.81832	9.54436	8.75449	9.32001	6.85841	-0.941945	0.0228533
isotig23496	NA	8.11332	7.6664	7.76025	NA	NA	7.42575	7.40707	8.19994	7.92113	6.23465	7.82028	7.99509	6.93069	7.76727	6.10845	-0.868125	0.0123123
isotig23512	NA	4.29472	4.67029	5.01025	NA	NA	5.87501	4.9397	5.22869	5.11801	6.03165	4.79336	5.20482	5.95411	5.20331	6.68537	0.735504	0.0366045
isotig23514	NA	3.71898	1.91236	3.64555	NA	NA	3.26874	4.43445	2.80323	3.88422	3.68489	4.00928	3.99929	2.80323	3.60591	2.81904	-0.757036	0.039559
isotig23516	NA	4.94511	6.01114	5.2478	NA	NA	6.36289	5.18665	5.31485	5.08079	6.06601	4.72792	5.11001	5.24048	5.26088	5.95366	0.724204	0.00312316
isotig23525	NA	6.21425	7.12488	6.44988	NA	NA	7.45609	6.64047	7.03634	6.51746	7.94655	6.61748	7.02659	7.68513	6.79462	8.51098	0.836458	0.0150525
isotig23526	NA	7.14462	8.51462	7.76204	NA	NA	8.63563	7.35447	6.64436	6.49241	8.17615	5.80428	5.81319	6.75689	6.82062	8.84777	1.53352	0.00194579
isotig23530	NA	9.69856	9.91147	9.14509	NA	NA	8.26884	8.69066	10.5912	9.98173	8.22584	10.1104	9.59575	8.55738	9.72988	9.29805	-0.870061	0.0286656
isotig23531	NA	3.71898	3.20621	4.00928	NA	NA	4.12451	3.10296	3.224	2.54131	4.44457	3.10296	3.61045	3.57922	3.31398	3.70204	0.61364	0.0213544
isotig23539	NA	7.92616	8.72922	8.44197	NA	NA	9.19427	9.05569	8.40709	8.17231	8.99276	7.32155	7.94351	8.50243	8.01871	10.1383	0.879108	0.0190341
isotig23544	NA	4.14347	3.2859	4.04636	NA	NA	3.53686	4.31158	4.37953	4.25185	3.10296	5.28883	3.93907	4.30598	4.05973	3.0338	-0.787173	0.0133748
isotig23546	NA	7.39295	9.13609	8.69501	NA	NA	9.73356	8.16334	9.43398	8.59187	9.61212	8.63745	8.59883	9.87757	9.13491	10.618	1.04729	0.015694
isotig23556	NA	3.93907	4.7651	4.26616	NA	NA	5.13706	4.36088	4.60344	4.28621	4.77928	3.37249	4.18042	5.38025	4.21966	4.13085	0.605665	0.0295611
isotig23562	NA	6.23023	6.77017	6.99887	NA	NA	7.06501	6.84978	6.83236	6.28249	8.05338	6.0939	6.87789	7.13478	7.11691	8.59675	0.824562	0.0242214
isotig23589	NA	7.95808	8.00474	7.82163	NA	NA	7.19737	7.83821	7.97682	8.05307	6.8517	8.21206	8.22491	7.43908	7.8145	7.01248	-0.62326	0.00596148
isotig23613	NA	5.70991	5.9151	5.61006	NA	NA	5.38557	5.9105	6.67346	6.63657	4.77928	7.16293	6.20337	6.16135	6.13948	5.66905	-0.761294	0.0177198
isotig23616	NA	7.18827	7.00385	7.2195	NA	NA	6.68537	7.68121	7.22062	7.7674	6.87221	7.1191	7.79164	6.89431	7.59588	6.58085	-0.60457	0.00177272
isotig23618	NA	5.6982	5.89752	6.16715	NA	NA	6.9316	5.72677	6.24274	5.31485	7.64216	6.00942	5.94513	6.68537	6.20073	7.24021	0.883835	0.00899014
isotig23644	NA	3.58384	3.55113	3.2859	NA	NA	3.68489	3.01335	3.48446	2.11434	3.75163	2.88463	2.9037	3.85436	3.224	4.50683	0.742697	0.013426
isotig23655	NA	4.9754	3.97832	4.89752	NA	NA	4.85599	4.82893	5.42614	5.40273	4.19261	6.03503	5.66796	5.07587	5.31485	4.50683	-0.7942	0.00581336
isotig23660	NA	6.95102	7.71923	7.29706	NA	NA	8.69173	7.02999	7.85173	6.95505	8.8659	7.33982	7.40822	8.39618	7.77755	9.18344	1.02844	0.00700021
isotig23667	NA	6.36827	6.91974	7.65681	NA	NA	7.26061	6.89407	6.11567	6.91606	7.4386	6.57679	7.05482	7.372	6.58981	7.15556	0.65548	0.00233631
isotig23699	NA	5.48184	5.70991	4.69403	NA	NA	4.7813	5.53785	5.89006	6.03503	5.05932	6.82356	5.75992	4.77121	5.68963	4.66374	-0.941686	0.00234051
isotig23709	NA	8.81808	7.30093	8.57829	NA	NA	7.14971	7.78159	8.00128	9.20668	7.40347	8.31757	8.78525	6.87221	8.05756	6.88917	-1.05837	0.00692657
isotig23712	NA	9.94954	10.5984	10.4529	NA	NA	10.9756	10.1021	10.2495	9.88909	11.0301	10.4235	9.07511	10.8998	10.457	10.6206	0.742054	0.00506054
isotig23727	NA	6.38165	7.49152	6.23318	NA	NA	6.85026	7.33467	7.54077	7.25554	5.72834	8.41686	6.94922	6.74504	7.14971	4.80928	-0.980171	0.0462393
isotig23730	NA	6.88024	6.46441	6.21835	NA	NA	5.53067	6.32047	6.54506	7.09048	5.7691	7.05482	6.7803	6.19203	6.55807	5.66905	-0.773129	0.00133781
isotig23734	NA	2.46822	3.85052	4.73836	NA	NA	4.28336	3.50791	4.37953	3.15792	6.03165	2.88463	3.54163	3.48938	3.48446	4.06968	1.06416	0.0271073
isotig23739	NA	9.32703	9.22162	9.0765	NA	NA	7.98385	9.60076	8.86465	9.14308	8.12559	8.53713	9.1313	7.99085	8.52641	7.39657	-0.719459	0.0414718
isotig23758	NA	4.80928	5.74758	5.54143	NA	NA	5.83182	5.02907	4.76917	5.03245	5.19425	4.42415	4.79336	4.85599	5.31485	5.87217	0.625445	0.00724275
isotig23759	NA	6.11166	6.87789	6.62312	NA	NA	7.53345	6.45305	7.42203	6.53791	8.22584	6.67943	6.97327	7.38832	6.4763	7.88532	0.757517	0.0221442
isotig23782	NA	4.38219	4.62834	4.42931	NA	NA	6.39357	4.59658	5.40404	4.48717	6.2045	4.83866	4.32825	5.07587	4.45473	6.13475	0.836062	0.0407918
isotig23783	NA	3.81942	5.40927	4.00928	NA	NA	5.30646	3.41973	4.14347	4.10235	4.50683	4.00928	3.82726	3.97832	4.15261	4.45473	0.68594	0.0215074
isotig23809	NA	7.80336	8.57698	8.5748	NA	NA	8.90595	8.80356	7.45877	7.99738	8.67676	6.60272	7.40183	8.41068	7.86797	9.20602	1.02011	0.00542125
isotig23830	NA	5.66359	6.62874	5.94423	NA	NA	7.32778	6.63042	6.55689	6.06849	7.26224	6.39753	6.23023	7.07513	6.36154	7.822	0.737349	0.0226784
isotig23837	NA	3.04028	3.20621	4.14347	NA	NA	3.88797	2.52682	2.68884	3.4544	3.93907	3.26448	3.15172	3.97832	3.60591	3.55113	0.679726	0.00700122
isotig23845	NA	6.85506	7.51066	6.50285	NA	NA	6.72787	7.49275	7.58522	7.6466	7.06977	8.22027	7.33398	6.77828	7.79589	6.27319	-0.75096	0.00900113
isotig23852	NA	4.67029	5.50768	4.84254	NA	NA	5.62813	4.91969	5.6515	4.65275	5.43001	4.95767	4.57119	5.53067	4.28051	5.64042	0.615106	0.0137358
isotig23877	NA	4.92335	5.72991	5.57557	NA	NA	5.53067	5.6526	5.11801	5.34109	6.64325	5.07915	5.50768	5.57499	5.22499	6.51867	0.665004	0.0111603
isotig23881	NA	3.74818	4.0332	3.73574	NA	NA	3.75163	3.41973	2.89674	3.15792	5.25508	3.26448	3.93907	3.57922	3.79165	4.36088	0.65961	0.0385103
isotig23891	NA	6.92842	7.24497	6.80929	NA	NA	6.66145	6.59527	7.32812	7.14971	5.81221	7.03634	7.39558	6.47817	6.81373	5.43258	-0.628869	0.0440607
isotig23894	NA	2.96635	2.97225	2.95435	NA	NA	3.26874	2.88463	3.48446	3.07258	4.13085	2.62567	0.837537	3.72738	1.54842	3.82726	0.99162	0.0410665
isotig23904	NA	5.98159	6.69558	5.98159	NA	NA	7.42575	7.10406	6.09146	5.87406	7.81966	6.4763	6.23023	6.96263	6.102	7.19358	0.747463	0.0271353
isotig23925	NA	5.50034	6.20487	5.61912	NA	NA	6.2317	5.72677	5.40404	5.45552	6.06601	4.99988	5.14178	5.38025	5.90124	6.79437	0.602306	0.0223578
isotig23930	NA	11.2305	10.4923	10.7803	NA	NA	9.99446	9.48972	11.5059	10.8875	9.90503	11.2892	11.5935	9.71543	10.6024	8.57625	-1.03206	0.0299105
isotig23943	NA	4.56651	4.48717	4.41117	NA	NA	4.23427	4.76917	5.7752	5.04931	4.13085	5.09872	4.73211	4.09588	4.30878	4.36088	-0.613269	0.0115045
isotig23957	NA	5.00162	4.67029	4.65275	NA	NA	4.61027	5.6526	5.84347	5.79432	5.12757	5.48184	5.29802	4.30598	5.57674	5.47062	-0.71498	0.00411097
isotig23959	NA	5.04931	5.31485	4.85599	NA	NA	5.16671	5.13706	5.7752	5.52947	4.00928	5.69285	5.49666	5.2681	4.98244	3.82726	-0.640062	0.043151
isotig23964	NA	3.58384	4.58043	4.00928	NA	NA	4.18042	4.25185	3.71898	3.83505	4.13085	3.06597	3.88797	4.50194	3.75163	5.08079	0.686054	0.00726502
isotig23997	NA	6.90082	7.82065	8.13904	NA	NA	8.74624	8.22454	6.84785	7.238	8.19767	6.18823	6.90962	7.32916	7.23874	8.43333	1.03276	0.00708392
isotig24004	NA	6.65431	7.4594	7.53943	NA	NA	8.63563	8.38866	7.2626	7.54598	8.65627	6.35274	7.17566	7.72711	7.62259	8.38866	0.781676	0.0443601
isotig24009	NA	5.66359	5.97808	5.69606	NA	NA	5.13706	6.01929	6.00338	6.17677	4.99119	6.0939	6.14183	5.35064	5.93247	5.25363	-0.603352	0.00257071
isotig24013	NA	6.33704	6.91192	6.47879	NA	NA	8.01164	7.10406	7.12964	6.45178	8.2198	6.8901	6.69611	7.73651	7.03169	8.34633	0.811722	0.0247454
isotig24020	NA	3.45945	3.45945	3.17029	NA	NA	2.64246	4.14347	3.37249	4.13718	3.01335	4.16504	3.93907	3.72738	3.68489	3.0338	-0.668625	0.00625237
isotig24029	NA	4.88066	5.31485	4.91785	NA	NA	5.13706	4.85599	4.88066	4.70258	5.43001	4.0332	4.36357	5.14178	4.54052	5.95366	0.707698	0.00311676
isotig24032	NA	7.55604	7.01805	7.75255	NA	NA	6.37898	6.98864	8.12669	7.81005	6.95147	7.52323	8.08274	7.3055	8.16701	7.29282	-0.634068	0.0257153
isotig24041	NA	6.11166	6.42814	5.92061	NA	NA	6.77676	6.74918	5.64486	5.92244	7.5522	5.69285	6.15824	7.07513	5.86837	6.98427	0.768432	0.0134274
isotig24046	NA	5.12598	6.06766	5.95947	NA	NA	6.2832	6.20262	5.67341	5.79432	6.54506	5.17441	5.23901	5.79432	5.90124	6.4763	0.600383	0.0132422
isotig24056	NA	6.58491	7.00385	6.56453	NA	NA	6.46692	6.99735	7.1145	7.72659	5.88912	7.4949	7.66312	6.77828	7.1722	5.92701	-0.812225	0.00571559
isotig24060	NA	5.9151	6.91192	5.83863	NA	NA	7.1193	5.81467	6.08084	5.93156	6.44925	5.25943	5.17518	5.79432	5.93247	7.54716	0.880203	0.0146344
isotig24095	NA	6.08248	7.26963	7.23616	NA	NA	7.58421	7.46789	6.14341	6.9481	7.09759	5.74861	6.08084	6.911	6.55807	7.70547	0.867908	0.00826532
isotig24101	NA	4.96479	5.28385	4.93246	NA	NA	4.93246	5.42097	5.04259	5.42743	3.88422	5.60209	5.26522	4.30598	5.31485	4.29472	-0.685519	0.00922712
isotig24112	NA	2.96635	3.20621	3.5699	NA	NA	3.68489	2.26715	3.224	3.57922	4.13085	3.45945	2.30831	3.41454	3.48446	3.96061	0.619892	0.0368922
isotig24130	NA	8.03351	7.70813	7.59788	NA	NA	7.5628	8.05234	7.40969	8.19587	7.84908	8.1701	8.46028	7.47991	8.72463	6.93614	-0.627165	0.0108787
isotig24134	NA	9.01439	9.05871	9.00524	NA	NA	8.29655	8.79603	8.8858	9.40337	7.94655	8.83117	9.55329	8.39955	8.79989	7.72462	-0.635362	0.0228568
isotig24147	NA	3.31398	3.91029	4.8211	NA	NA	4.23427	3.41973	3.224	3.83505	4.44457	2.88463	3.37249	3.79165	4.0332	3.55113	0.685062	0.0141797
isotig24151	NA	7.39295	7.95909	7.49306	NA	NA	8.48442	8.08244	7.3257	7.31877	7.8297	6.24786	6.79437	7.65185	7.40347	9.16195	0.873027	0.0230716
isotig24165	NA	7.35566	6.65045	7.36528	NA	NA	5.55211	7.49275	6.72577	7.25554	6.39687	7.07924	6.43809	6.20638	7.35108	6.68537	-0.623656	0.0443265
isotig24170	NA	4.12451	5.19577	4.85599	NA	NA	5.40927	4.73211	4.69188	4.91969	5.25508	3.26448	4.68543	4.89565	4.60344	5.40273	0.737433	0.013511
isotig24173	NA	8.10428	7.85113	7.6502	NA	NA	7.14971	7.71923	7.77628	7.75769	6.72944	8.05171	8.125	7.161	7.41132	5.40273	-0.858658	0.0300013
isotig24184	NA	3.78421	4.48717	3.82726	NA	NA	4.23427	3.31955	3.224	3.07258	4.00928	3.50791	3.25291	3.72738	3.48446	4.01958	0.67288	0.000591565
isotig24202	NA	4.8211	4.48717	4.8211	NA	NA	4.7813	5.61686	5.7752	5.74861	5.43001	6.42168	5.62588	5.11161	5.60437	4.90495	-0.736411	0.00773387
isotig24210	NA	3.74818	4.96479	4.04636	NA	NA	4.7813	4.31158	4.60344	3.83505	5.19425	4.31158	4.26038	5.11161	3.96417	4.90495	0.686107	0.0055672
isotig24220	NA	5.51982	6.52772	5.43001	NA	NA	6.86176	5.85885	6.11567	5.74861	7.12726	6.65431	6.20337	6.94202	6.25804	7.50563	0.681162	0.0498176
isotig24230	NA	3.93907	5.94693	3.90289	NA	NA	3.82334	3.68489	3.07258	3.6892	3.68489	2.68054	3.15172	4.68327	3.72738	3.70204	0.869792	0.0444414
isotig24238	NA	4.36088	4.927	5.21382	NA	NA	5.13706	4.67029	4.70471	4.51898	5.59177	4.0332	4.68543	4.85599	4.45473	5.57441	0.72693	0.000602204
isotig24247	NA	3.91397	4.67029	4.41117	NA	NA	4.57119	3.82726	3.48446	3.23546	4.85599	3.72319	4.04972	3.97832	3.64191	3.38847	0.616007	0.0224638
isotig24248	NA	5.11322	5.94693	5.35878	NA	NA	5.98947	5.3301	5.89566	5.57674	6.06601	5.25943	5.39747	6.14419	5.45299	6.76201	0.612336	0.0101187
isotig24252	NA	4.27479	3.78018	3.97832	NA	NA	4.93246	4.51898	4.48717	5.11801	2.68054	4.99988	4.8152	3.9172	4.82698	3.70204	-0.888356	0.0122779
isotig24254	NA	5.7752	6.50652	6.01887	NA	NA	6.9546	5.85885	6.67346	5.99557	7.28857	6.10764	6.29808	6.80035	6.32325	7.4949	0.696532	0.0136656
isotig24256	NA	3.04028	3.70628	2.80323	NA	NA	3.75163	1.91236	3.07258	2.7721	3.75163	3.01335	3.4544	3.23546	3.39889	4.18042	0.619448	0.0477374
isotig24259	NA	6.23023	4.85023	4.65275	NA	NA	4.93246	5.44027	4.42156	4.93246	4.25185	5.94152	4.9701	5.0068	5.20331	4.06968	-0.67834	0.0411912
isotig24268	NA	6.56746	7.25663	7.38434	NA	NA	7.3946	7.02147	6.12921	6.13079	7.5522	4.95767	6.03334	6.70678	7.36679	7.56778	0.995138	0.0142578
isotig24278	NA	6.43777	6.74297	6.51746	NA	NA	7.81745	6.87411	7.15049	6.3995	8.05338	6.35884	6.77169	7.78247	6.97658	8.62105	0.879277	0.0213894
isotig24289	NA	3.58384	3.97832	3.23546	NA	NA	4.57119	4.09912	4.36088	4.48717	2.68054	4.16504	4.26038	3.41454	4.48717	3.70204	-0.609212	0.0490108
isotig24302	NA	5.25363	6.40344	5.35878	NA	NA	6.81373	5.87784	6.04095	5.83669	7.1877	6.28106	6.28995	6.93069	6.01114	7.0285	0.678867	0.0394244
isotig24310	NA	4.48964	3.2859	3.70204	NA	NA	2.96635	3.90289	4.42156	4.60344	3.75163	4.75074	4.68543	4.09588	3.86201	4.29472	-0.705208	0.0128686
isotig24328	NA	5.92335	5.68747	6.34662	NA	NA	5.6982	5.89473	6.3473	6.58143	5.31485	6.622	6.76304	5.75273	6.77119	6.03334	-0.609184	0.0117248
isotig24332	NA	7.3969	7.07801	7.39723	NA	NA	6.66145	7.35447	7.55736	7.77666	6.57097	7.30217	7.53225	6.77828	7.3405	6.40998	-0.649773	0.00133679
isotig24356	NA	6.28462	6.72289	6.25804	NA	NA	5.89473	5.89473	6.81964	6.72892	5.43001	6.56042	6.71367	5.32319	6.48994	5.50768	-0.642759	0.0232871
isotig24362	NA	3.45945	3.97832	3.82726	NA	NA	3.37249	3.224	3.07258	2.38909	4.13085	1.8448	3.37249	3.41454	3.68489	3.62401	0.717825	0.0322736
isotig24376	NA	3.81942	3.20621	3.73574	NA	NA	3.61045	4.36088	3.97832	4.39807	1.73604	4.22561	3.25291	3.85436	3.64191	2.91841	-0.777005	0.0439531
isotig24386	NA	3.66315	4.0332	2.24304	NA	NA	3.61045	3.90289	3.80758	3.51277	2.80323	4.48717	3.93907	2.80323	3.64191	2.81904	-0.798615	0.014758
isotig24395	NA	7.09779	8.76747	7.9755	NA	NA	9.10414	8.08652	8.91472	7.9049	9.57876	8.1249	8.27986	9.24577	8.53406	9.5434	0.90116	0.0176963
isotig24408	NA	3.31398	4.0332	3.93907	NA	NA	4.61027	3.68489	3.14722	2.54131	4.25185	3.31955	3.75163	3.85436	4.09912	3.75163	0.665156	0.017144
isotig24417	NA	9.59144	10.2904	9.34207	NA	NA	8.93663	8.70549	10.507	9.56202	7.00169	9.92366	10.0099	7.95552	9.56528	6.45178	-1.3653	0.0418969
isotig24430	NA	5.53067	5.54975	5.23164	NA	NA	5.07092	5.83085	5.05766	5.72991	4.63951	6.08084	6.01715	5.38025	5.9151	4.66374	-0.648152	0.0081933
isotig24440	NA	5.71995	7.18102	6.53072	NA	NA	6.72787	6.79911	5.92244	6.10119	7.03338	5.62251	5.45679	6.22319	6.1304	7.33175	0.873363	0.0039937
isotig24446	NA	3.74818	3.37784	2.80323	NA	NA	2.37859	3.68489	3.75163	3.62851	3.29723	3.55113	3.93907	3.48938	4.30878	3.38847	-0.679285	0.00503415
isotig24447	NA	4.8211	4.48717	4.58275	NA	NA	4.42673	5.97543	4.92518	5.13706	3.93907	4.77121	4.77324	4.4007	4.54052	4.06968	-0.674279	0.00950739
isotig24459	NA	10.48	9.98737	10.0504	NA	NA	9.12033	9.66806	10.4505	10.0094	8.55914	10.0677	10.2245	8.99853	9.76544	8.87892	-0.829305	0.0092956
isotig24466	NA	6.49241	5.64486	5.63261	NA	NA	5.40927	5.38025	5.7752	6.19203	5.48184	6.64325	6.2696	4.93246	5.75273	4.76917	-0.760508	0.00739099
isotig24471	NA	5.43258	5.97808	5.40404	NA	NA	6.11886	5.57441	5.98203	5.57674	6.17408	5.45805	5.32596	6.22319	5.8023	7.40805	0.624565	0.0368704
isotig24487	NA	3.15172	4.48717	3.82726	NA	NA	3.68489	3.60223	3.60591	3.78763	5.31485	3.26448	2.30831	3.97832	4.15261	3.82726	0.77621	0.0407761
isotig24504	NA	4.4007	3.62401	4.45473	NA	NA	3.75163	4.0332	4.37953	5.34109	2.45996	5.43643	5.32596	3.48938	4.36357	3.62401	-1.18707	0.00514704
isotig24514	NA	3.09021	4.10235	3.61045	NA	NA	4.12451	3.31955	3.71898	3.07258	5.25508	2.88463	3.54163	4.09588	4.18042	4.29472	0.846021	0.0105486
isotig24524	NA	4.38219	4.927	4.29472	NA	NA	4.85599	4.51898	4.18042	3.97832	5.05932	3.50791	4.14033	4.77121	3.93181	4.60572	0.660903	0.00249783
isotig24526	NA	3.21805	3.2859	2.95435	NA	NA	3.18812	4.09912	3.80758	4.05973	3.4544	4.24602	3.54163	3.85436	4.18042	2.5851	-0.658563	0.0137593
isotig24528	NA	6.00338	6.1943	5.83863	NA	NA	5.07092	5.9886	6.3473	6.50652	4.77928	6.85074	6.08084	6.06352	5.96392	5.36821	-0.696279	0.0192217
isotig24540	NA	3.71898	1.78819	3.0338	NA	NA	3.26874	3.90289	3.42491	3.73157	3.29723	4.00928	3.37249	2.52682	3.18507	3.21805	-0.76527	0.0121652
isotig24554	NA	4.60344	5.25363	4.67247	NA	NA	3.88797	4.97364	4.57811	5.52947	4.37953	5.71414	5.90957	3.9172	5.67341	4.13085	-0.909503	0.0115548
isotig24556	NA	3.91397	1.78819	3.64555	NA	NA	2.24304	3.41973	3.29723	3.83505	3.20621	3.59766	4.14033	3.11582	3.75163	3.38847	-0.810063	0.0193472
isotig24579	NA	3.74818	3.09021	3.51277	NA	NA	2.06642	4.43445	4.14347	3.83505	3.68489	3.37249	4.18042	2.65025	4.15261	3.0338	-0.974561	0.00357717
isotig24598	NA	3.66315	4.42415	4.11841	NA	NA	5.13706	3.9748	4.18042	3.15792	4.99119	3.62851	4.36357	4.0332	4.42415	4.50683	0.621924	0.0313959
isotig24600	NA	8.81007	9.18582	9.30947	NA	NA	9.42767	9.54956	8.50289	8.70642	9.82214	7.8297	8.15597	9.0637	8.64426	10.3984	0.93469	0.00814998
isotig24636	NA	3.74818	3.91029	4.14347	NA	NA	4.70044	3.31955	3.97832	4.36088	4.85599	2.5507	3.54163	3.9172	3.86201	4.01958	0.63479	0.0466482
isotig24647	NA	7.87401	8.23	8.13065	NA	NA	8.74016	8.04437	7.94328	7.62638	8.49914	6.52109	7.2743	8.04479	8.04395	9.24142	0.862829	0.0114059
isotig24649	NA	10.8062	10.7583	10.3184	NA	NA	9.38029	10.2563	10.154	10.6418	9.44218	10.9231	10.7637	9.22714	10.6122	9.21179	-0.870877	0.00836483
isotig24655	NA	4.74868	5.54975	5.20331	NA	NA	5.35878	4.91969	5.85406	6.11567	3.68489	6.29385	6.23023	4.68327	6.04263	4.24602	-0.955873	0.02767
isotig24700	NA	9.98778	9.86852	9.3648	NA	NA	9.60533	8.95195	10.1036	9.49104	8.24608	10.0417	9.74941	8.8716	9.90193	8.11622	-0.734679	0.0417138
isotig24709	NA	3.78421	5.54975	4.04636	NA	NA	4.28336	3.82726	4.08937	4.05973	4.37953	3.62851	3.82726	4.09588	4.0332	5.32872	0.721141	0.0165563
isotig24728	NA	5.42227	4.85023	4.29472	NA	NA	4.28336	5.40273	4.57811	5.42743	5.12757	5.59522	5.38025	3.85436	4.98244	4.29472	-0.804667	0.00430415
isotig24730	NA	5.74033	6.70571	5.92061	NA	NA	6.84109	6.07509	5.79781	5.81517	7.03338	5.23312	5.31485	6.04599	5.94603	7.65873	0.997721	0.00392216
isotig24736	NA	6.8915	7.87176	7.74739	NA	NA	8.1775	7.73781	6.71419	6.92477	7.68796	5.48184	6.41584	6.99301	7.03169	8.27843	1.05015	0.00871995
isotig24738	NA	5.41318	5.84153	4.93246	NA	NA	5.00335	5.24048	5.5174	5.70354	3.81942	5.43001	5.43258	3.85436	5.6592	3.46951	-0.998427	0.0155145
isotig24751	NA	3.81942	3.78018	3.09021	NA	NA	2.75035	4.39807	3.97832	4.45473	3.4544	3.93907	3.99929	3.23546	2.96635	3.55113	-0.626175	0.0260398
isotig24800	NA	4.73211	5.06927	4.69403	NA	NA	5.98947	4.97364	4.97716	4.48717	5.43001	4.58275	4.8152	5.0068	3.68489	6.06103	0.767544	0.0184102
isotig24801	NA	4.36088	3.91029	4.29472	NA	NA	4.05973	3.90289	4.77928	4.25185	3.75163	5.43643	4.64617	3.64555	4.77324	3.82726	-0.6781	0.0100977
isotig24812	NA	4.70044	4.99988	4.32549	NA	NA	4.7813	4.76917	5.52947	5.57674	3.4544	5.48184	5.00335	4.85599	4.65936	4.4007	-0.633283	0.0395123
isotig24827	NA	8.65758	8.01893	8.75308	NA	NA	7.3946	9.00513	8.01486	8.36832	8.17615	9.0512	8.54235	7.24112	8.67296	7.28074	-0.805287	0.0128057
isotig24831	NA	4.52381	3.85052	3.86201	NA	NA	4.51898	4.59658	4.62834	4.77121	2.80323	4.24602	4.64617	4.30598	3.57457	3.38847	-0.638471	0.0485727
isotig24836	NA	6.34389	7.36124	6.43521	NA	NA	7.79739	7.08905	6.66801	6.20487	6.66692	5.82107	5.81319	6.42749	6.31421	8.03615	0.79869	0.0316086
isotig24842	NA	3.88422	4.80134	4.41117	NA	NA	4.05973	4.43445	3.75163	3.73157	5.53785	3.55113	4.04972	4.63505	3.96417	4.85599	0.8073	0.00366711
isotig24844	NA	10.3025	9.59403	8.72503	NA	NA	9.83805	10.4577	9.80856	9.5936	9.50191	11.2898	9.11012	8.91483	10.5015	8.72771	-0.935034	0.02028
isotig24849	NA	6.29879	6.2317	5.87784	NA	NA	6.76355	6.37965	5.82303	5.45552	6.91192	5.69285	5.65811	6.42749	6.01972	7.18102	0.661636	0.0144409
isotig24854	NA	4.61707	6.27247	5.43001	NA	NA	6.10119	5.18665	5.58138	5.03245	5.59177	4.90495	4.79336	5.11161	4.95767	6.1598	0.767305	0.00461715
isotig24855	NA	4.93246	5.50768	5.23164	NA	NA	5.25363	3.60223	4.88066	4.83672	5.88912	4.75074	4.85599	5.20482	5.48184	5.60779	0.686164	0.0205066
isotig24893	NA	8.71238	8.96733	8.66005	NA	NA	7.90872	8.40086	9.03838	8.656	7.12726	8.6419	8.75127	7.73208	8.30113	7.31807	-0.690881	0.0369729
isotig24909	NA	4.98769	5.16207	5.18665	NA	NA	5.6515	5.02907	5.68963	4.79135	6.49795	5.25943	5.48184	5.83571	5.24634	6.77828	0.639833	0.0435594
isotig24916	NA	3.31398	2.62567	1.24204	NA	NA	1.91236	2.7802	3.48446	2.88463	2.9037	3.55113	2.46822	2.52682	2.65577	1.59962	-0.884733	0.013422
isotig24920	NA	5.04091	5.68747	4.91785	NA	NA	5.95232	5.57441	5.23901	4.85599	5.48184	4.93608	4.85599	5.14178	4.24602	6.34491	0.623639	0.0342744
isotig24929	NA	3.21805	4.48717	3.34568	NA	NA	2.86221	3.31955	3.07258	2.7721	4.63951	3.62851	3.15172	3.41454	2.61681	4.29472	0.729308	0.0363664
isotig24933	NA	6.74297	6.15591	6.44988	NA	NA	4.85599	5.42097	6.67346	6.65761	4.92335	6.30442	7.08252	5.07587	6.30652	4.99815	-1.04564	0.0107981
isotig24935	NA	9.28379	8.85186	7.68513	NA	NA	8.03848	8.69227	8.64315	9.66949	8.63633	8.97914	9.17223	7.55027	8.83719	8.01968	-0.909317	0.00340737
isotig24954	NA	5.63261	5.99557	5.25943	NA	NA	6.06518	5.16052	5.07092	5.41318	6.23465	5.14335	5.54856	6.38696	5.41318	5.95366	0.642246	0.00319526
isotig24955	NA	6.0257	6.93478	5.95947	NA	NA	7.47258	6.18823	7.04981	6.20487	7.6209	6.53671	6.43809	7.53644	6.41063	7.62961	0.784577	0.017788
isotig24960	NA	6.00338	6.87789	5.99905	NA	NA	6.10119	6.51443	6.95505	7.04813	5.31485	6.97636	6.91423	6.242	6.55807	4.06968	-0.942505	0.0362938
isotig24962	NA	4.44966	4.7651	4.24309	NA	NA	4.28336	4.73211	4.93428	5.18665	3.75163	5.60209	4.87689	4.77121	5.24634	4.29472	-0.652486	0.0101807
isotig24990	NA	5.60095	3.55113	4.60344	NA	NA	4.05973	4.70258	4.59658	4.72583	2.68054	4.48717	4.57119	4.24602	4.88255	3.96061	-0.945017	0.00840082
isotig24991	NA	7.87224	7.40805	7.53105	NA	NA	7.05482	6.67183	7.774	8.33331	6.87221	8.35381	7.85461	6.96263	7.87862	6.56042	-0.754907	0.0161216
isotig24998	NA	3.93907	3.45945	4.11841	NA	NA	3.4544	4.36088	4.53582	4.62834	3.10296	3.72319	4.48717	4.09588	4.33636	3.55113	-0.656887	0.00793656
isotig25027	NA	5.13706	5.8023	5.11161	NA	NA	5.74758	5.24048	5.68963	4.57352	6.49795	5.39087	5.48184	5.66359	5.11801	6.29808	0.620459	0.0230767
isotig25033	NA	5.63261	4.67029	4.45473	NA	NA	4.61027	5.07915	5.13864	4.74868	3.75163	5.07915	4.89565	4.50194	3.96417	3.82726	-0.631321	0.0325717
isotig25034	NA	9.64156	8.87083	9.81993	NA	NA	8.33915	8.60931	9.91886	9.68982	8.64412	9.41313	9.78651	8.68325	9.42084	8.33417	-0.715241	0.023468
isotig25045	NA	2.96635	4.0332	6.83916	NA	NA	3.68489	3.82726	4.01272	3.73157	5.88912	3.86582	2.9037	3.97832	3.93181	4.45473	1.20763	0.0375578
isotig25047	NA	5.25363	5.48184	5.07587	NA	NA	3.68489	4.59658	5.64486	5.9105	4.63951	5.97323	5.85214	4.85599	4.9068	4.36088	-0.765085	0.0364848
isotig25051	NA	4.60344	5.16207	4.11841	NA	NA	5.9105	4.51898	4.98944	4.25185	6.44925	4.97892	4.32825	5.5998	4.65936	5.73305	0.876905	0.0194216
isotig25062	NA	3.58384	4.52863	4.67247	NA	NA	4.74251	4.2047	4.83866	4.18042	5.88912	4.81914	3.6892	4.36088	3.64191	4.70895	0.680256	0.0443914
isotig25072	NA	11.0406	10.8836	11.2032	NA	NA	11.4166	11.2894	9.98197	10.0012	12.0349	10.3688	10.0685	12.0735	10.2834	12.2745	1.21431	0.00194841
isotig25078	NA	4.12451	4.7651	4.55947	NA	NA	5.07092	4.14347	4.44457	4.31994	5.6393	4.0332	3.82726	4.45473	4.36357	4.70895	0.68691	0.0033805
isotig25104	NA	7.2273	7.25663	7.2195	NA	NA	6.08248	6.68159	8.1839	7.56339	6.32255	7.33398	7.25481	6.25804	6.55807	6.08412	-0.720357	0.0375171
isotig25105	NA	6.4713	7.16989	6.99887	NA	NA	7.65928	6.94922	6.09146	5.85406	6.93297	5.23312	5.61799	6.19203	5.96392	8.05984	1.14295	0.00566857
isotig25149	NA	3.62851	4.48717	4.37953	NA	NA	4.42673	3.41973	3.71898	4.25185	4.77928	4.0332	3.75163	4.4007	3.48446	4.29472	0.705874	0.000319422
isotig25151	NA	5.01025	3.70628	5.04259	NA	NA	4.12451	4.14347	5.54856	5.18665	3.68489	4.72792	4.29472	4.19867	4.77324	3.75163	-0.727356	0.0249022
isotig25200	NA	3.81942	4.31994	4.45473	NA	NA	4.70044	4.67029	4.50194	4.18042	5.25508	3.59766	3.93907	4.59658	3.31398	4.66374	0.661833	0.0158697
isotig25206	NA	3.71898	4.52863	4.14347	NA	NA	4.18042	2.64246	3.48446	3.62851	4.13085	2.95435	3.88797	3.97832	4.30878	4.24602	0.683354	0.0162861
isotig25215	NA	6.36827	7.68836	7.07636	NA	NA	8.28912	7.72423	7.19756	7.74455	8.46052	7.34699	7.37618	8.30447	7.59272	9.11893	0.820508	0.0287704
isotig25238	NA	4.27479	4.10235	4.2107	NA	NA	3.75163	4.51898	5.04259	4.8152	2.9037	5.09872	4.59887	4.54766	4.12451	3.70204	-0.769413	0.0133008
isotig25248	NA	5.14492	5.40927	5.01025	NA	NA	4.93246	5.28954	5.28385	5.41318	4.63951	5.91602	5.85789	4.45473	5.54856	4.24602	-0.711382	0.00439122
isotig25257	NA	6.18442	5.19577	5.04259	NA	NA	4.32825	4.9397	5.42614	5.22276	4.13085	5.23312	5.17518	4.54766	4.9068	4.29472	-0.70833	0.0132046
isotig25268	NA	2.81904	3.2859	3.5699	NA	NA	4.23427	2.64246	3.07258	2.54131	4.13085	3.26448	3.15172	3.23546	3.57457	3.21805	0.602954	0.0231821
isotig25271	NA	6.70571	6.48747	6.84978	NA	NA	5.6515	6.26816	7.13162	7.1193	5.59177	7.01376	7.41474	5.9151	6.60784	5.57441	-0.882777	0.00550148
isotig25287	NA	7.03169	7.11611	6.76457	NA	NA	6.622	6.70678	7.36898	7.62343	5.3709	7.29388	7.30093	6.82307	6.70199	5.57441	-0.768302	0.0291567
isotig25291	NA	10.705	10.1937	10.2324	NA	NA	9.85459	9.90642	10.4152	10.3002	9.13954	10.7375	10.6892	9.58687	10.2124	8.71436	-0.803452	0.0101008
isotig25301	NA	8.31609	7.63437	8.26316	NA	NA	7.59099	7.41262	7.98001	8.9611	6.87221	8.69816	8.09963	7.47258	7.78763	6.20375	-0.83981	0.0329201
isotig25318	NA	5.48184	6.20487	5.59866	NA	NA	6.42265	5.57441	5.72991	5.35743	6.13948	4.72792	5.00335	4.85599	5.38557	6.9715	0.709272	0.0416115
isotig25344	NA	3.71898	3.62401	4.26616	NA	NA	3.26874	1.83148	3.29723	2.65025	4.00928	2.75799	2.64246	3.85436	3.10296	3.70204	0.930097	0.00643588
isotig25349	NA	10.4624	10.5877	10.1739	NA	NA	10.4672	10.4159	10.8424	10.2321	8.95709	10.4231	10.5317	9.48683	10.2005	9.13826	-0.642164	0.0406211
isotig25353	NA	3.49819	3.55113	3.34568	NA	NA	4.23427	2.64246	3.55113	3.57922	4.00928	3.06597	2.64246	4.59658	4.30878	4.18042	0.659338	0.0498521
isotig25356	NA	4.05973	5.06927	3.97832	NA	NA	4.05973	4.0332	3.60591	4.10235	4.25185	3.42491	2.7802	4.72583	3.79165	4.06968	0.673693	0.0228582
isotig25357	NA	6.44988	7.31529	7.59473	NA	NA	7.84209	7.34136	6.53492	7.13202	7.09759	5.32596	5.87122	6.61409	6.68105	8.15956	0.960594	0.019927
isotig25362	NA	4.44966	3.70628	4.14347	NA	NA	3.53686	4.0332	4.53582	4.67465	4.00928	4.81914	5.17518	3.57922	4.42415	3.38847	-0.860137	0.000646251
isotig25367	NA	8.13223	8.99271	8.15694	NA	NA	10.142	8.78531	9.20324	8.15927	9.76569	9.30043	8.50564	9.86689	8.88545	10.2834	0.824385	0.0425297
isotig25369	NA	6.68213	7.13557	7.45086	NA	NA	7.14971	7.03867	6.24274	6.60671	6.8915	5.59522	5.90957	6.59929	6.58317	7.46381	0.73538	0.0104702
isotig25418	NA	2.88961	4.0332	2.62567	NA	NA	3.75163	3.224	1.91236	2.88463	4.06306	2.95435	2.46822	3.23546	3.79165	3.75163	0.701802	0.0493257
isotig25438	NA	3.09021	3.45945	4.18042	NA	NA	3.88797	3.82726	3.55113	2.96635	3.4544	1.8448	2.9037	3.85436	3.0338	3.70204	0.725404	0.0238343
isotig25476	NA	5.34656	5.43515	5.3301	NA	NA	6.10119	4.91969	5.36956	4.45473	6.49795	5.49666	5.38025	6.41389	5.51619	6.20375	0.785056	0.00849454
isotig25506	NA	4.36088	7.71382	4.55947	NA	NA	7.59099	3.75163	5.24926	4.05973	4.77928	4.68327	3.99929	4.19867	5.03245	7.20829	1.56035	0.0382527
isotig25542	NA	11.3023	11.1018	11.3396	NA	NA	10.9332	11.6278	11.4392	12.6798	10.9992	11.2108	12.0525	10.7982	11.1677	11.0052	-0.61044	0.0252727
isotig25546	NA	4.44966	5.84153	4.55947	NA	NA	5.55211	4.36088	4.44457	4.39807	4.77928	4.10235	4.54052	4.50194	3.72738	5.29308	0.79884	0.00650763
isotig25561	NA	3.58384	3.85052	3.5699	NA	NA	4.28336	1.57044	3.48446	3.38847	4.13085	3.55113	3.15172	3.97832	4.05973	4.29472	0.762262	0.0475273
isotig25582	NA	3.62851	4.0332	3.78421	NA	NA	4.00928	2.88463	3.29723	3.38847	4.63951	3.01335	3.4544	4.45473	3.64191	3.62401	0.761041	0.00194451
isotig25613	NA	5.51982	6.84641	5.45679	NA	NA	6.86176	5.74551	5.52947	4.93246	5.9947	4.90495	4.8152	5.43515	5.20331	6.39027	0.928362	0.00750686
isotig25701	NA	5.51982	4.15261	4.11841	NA	NA	3.53686	4.25185	5.03245	5.01025	4.06306	4.65716	4.59887	4.68327	4.48717	3.30287	-0.817761	0.00804138
isotig25717	NA	5.26377	5.31485	4.85599	NA	NA	5.25363	7.08088	6.03419	7.65681	5.43001	6.38031	6.34389	5.48184	5.50402	5.08079	-1.08723	0.0109844
isotig25718	NA	3.71898	4.31994	4.04636	NA	NA	4.65936	3.90289	4.32825	3.51277	4.92335	4.24602	3.99929	4.14347	3.72738	5.08079	0.609509	0.0111726
isotig25735	NA	6.60443	7.4827	7.28786	NA	NA	8.03256	7.60189	7.29388	6.88776	8.29027	6.41714	6.69611	7.45846	7.06086	8.92708	0.975714	0.00634368
isotig25769	NA	3.41454	3.20621	3.73574	NA	NA	2.37859	3.41973	5.1836	3.62851	1.73604	3.23546	5.26522	3.41454	3.89172	3.30287	-1.04321	0.041181
isotig25784	NA	4.60344	5.13232	4.80134	NA	NA	4.93246	4.51898	4.80928	4.39807	5.3709	4.55947	4.59887	5.2681	4.09912	5.29308	0.620572	0.000383349
isotig25787	NA	5.45679	4.48717	5.3709	NA	NA	4.51898	5.02907	4.67465	5.28385	4.00928	5.74033	5.49666	3.64555	5.41318	4.70895	-0.842412	0.00879147
isotig25792	NA	3.62851	3.45945	4.04636	NA	NA	4.18042	3.31955	3.224	3.62851	4.85599	2.25882	3.54163	4.30598	4.18042	4.06968	0.755632	0.0264138
isotig25802	NA	6.11166	6.70571	6.63182	NA	NA	6.50835	6.81077	5.96703	6.01887	7.08497	5.27385	5.93247	6.22319	6.39555	7.28074	0.666245	0.0184804
isotig25811	NA	4.22561	4.26616	3.86201	NA	NA	2.96635	4.55947	4.12451	5.62251	3.4544	4.42415	4.29472	3.57922	3.31398	3.46951	-0.766812	0.0380275
isotig25826	NA	5.62025	6.10925	5.57557	NA	NA	4.93246	5.24048	6.2317	6.19203	4.37953	6.12603	6.14967	5.43515	5.81615	4.90495	-0.688084	0.0292089
isotig25854	NA	5.89006	5.53067	5.80528	NA	NA	4.93246	5.3301	7.27537	6.72577	4.37953	5.98773	4.9701	5.07587	6.74453	5.73305	-0.889143	0.0469798
isotig25857	NA	4.14347	3.91029	3.2859	NA	NA	2.96635	3.9748	3.71898	3.62851	2.45996	3.93907	3.15172	3.64555	4.74458	2.05131	-0.846933	0.0274453
isotig25859	NA	3.31398	3.78018	4.04636	NA	NA	3.82334	3.75163	3.37249	4.10235	4.63951	3.55113	3.75163	4.36088	3.31398	4.70895	0.632653	0.00748435
isotig25862	NA	4.9754	5.40927	4.67247	NA	NA	4.90309	5.18665	5.53785	5.69285	4.37953	6.04347	5.66796	5.14178	5.81615	5.08079	-0.628892	0.0103933
isotig25882	NA	4.77729	6.01114	5.48184	NA	NA	6.48065	5.3301	5.39549	5.1543	5.88912	4.52863	4.45473	5.07587	4.95767	6.43136	0.952396	0.00335124
isotig25884	NA	3.81942	3.2859	3.64555	NA	NA	4.32825	4.36088	4.90864	4.57352	1.73604	4.42415	4.29472	3.72738	3.57457	1.81325	-1.19002	0.0211269
isotig25886	NA	7.46601	7.39096	7.41132	NA	NA	7.34597	7.7651	5.89566	6.86223	7.96621	6.72577	6.71789	7.82114	7.27215	8.60632	0.799155	0.0262731
isotig25896	NA	3.41454	3.91029	3.4544	NA	NA	4.48717	2.52682	3.55113	3.31398	4.25185	2.81904	3.04028	3.41454	2.9037	3.96061	0.831787	0.00293277
isotig25905	NA	7.25409	6.2317	6.07014	NA	NA	5.38557	6.81077	6.911	6.6824	6.64325	6.75638	6.84255	7.19074	7.42203	6.4763	-0.621223	0.032286
isotig25913	NA	4.74868	4.99988	4.07627	NA	NA	5.45679	5.26377	4.45726	5.1543	3.01335	5.04931	4.85599	3.57922	5.16052	3.82726	-0.796894	0.0496804
isotig25920	NA	3.37249	3.78018	3.70204	NA	NA	4.42673	3.10296	3.75163	3.83505	4.37953	3.01335	3.54163	4.50194	3.48446	3.55113	0.613843	0.0115399
isotig25933	NA	4.98769	4.88818	4.76714	NA	NA	3.61045	4.70258	5.41318	5.42743	4.13085	5.23312	5.23901	4.09588	5.09548	4.36088	-0.848032	0.00169173
isotig25940	NA	4.27479	4.48717	4.24309	NA	NA	4.00928	3.82726	3.85052	3.4544	4.77928	3.18812	4.10235	4.50194	3.79165	4.29472	0.601758	0.00672464
isotig25964	NA	4.31716	4.0332	4.50926	NA	NA	4.61027	5.45805	4.88066	5.01025	4.19261	4.99988	5.53187	3.97832	4.85599	4.80928	-0.652203	0.00988727
isotig25965	NA	7.34665	7.25663	6.9684	NA	NA	6.36289	6.78986	7.47695	7.45751	6.54506	7.48626	7.12845	6.80035	6.96308	5.60779	-0.645351	0.0228303
isotig25978	NA	3.71898	4.0332	5.53067	NA	NA	3.82334	2.01788	3.55113	3.4544	4.77928	3.26448	3.88797	3.97832	4.05973	3.96061	0.928821	0.0303973
isotig25995	NA	3.58384	4.31994	3.93907	NA	NA	4.00928	3.31955	3.55113	3.83505	4.63951	2.37859	3.37249	4.09588	3.86201	4.24602	0.793616	0.00501857
isotig26026	NA	4.44966	4.37686	4.41117	NA	NA	4.12451	4.91969	4.80928	4.91969	4.50683	4.97892	5.23901	3.48938	5.38557	4.18042	-0.775876	0.00153784
isotig26058	NA	6.23023	6.58375	6.68645	NA	NA	7.1193	6.18823	6.29172	6.94202	8.53705	7.0739	5.83377	7.34324	6.83138	7.7651	0.854686	0.0263699
isotig26065	NA	3.37249	3.45945	3.34568	NA	NA	4.32825	3.31955	3.224	2.65025	4.19261	3.79165	2.64246	3.79165	4.0332	4.29472	0.611545	0.0444171
isotig26079	NA	6.25005	6.45178	6.5229	NA	NA	5.89473	7.6889	6.65431	7.3069	6.96818	7.79452	7.2743	6.62706	6.96308	6.54089	-0.632226	0.0344617
isotig26112	NA	2.81904	1.57044	3.90289	NA	NA	3.61045	3.90289	4.88066	4.18042	0.76816	4.50683	4.29472	3.85436	4.68543	1.91236	-1.57832	0.0199708
isotig26119	NA	5.41318	6.01114	5.56154	NA	NA	6.71314	5.38025	5.82303	5.18665	6.17408	5.01541	4.89565	5.75273	5.63261	6.64325	0.807393	0.00380112
isotig26131	NA	4.0332	3.37784	3.73574	NA	NA	3.4544	3.75163	3.97832	4.39807	3.93907	4.42415	4.42673	2.52682	4.36357	3.10296	-0.840387	0.00268964
isotig26133	NA	4.42415	5.36148	4.89752	NA	NA	5.07092	4.70258	4.08937	3.83505	5.19425	3.31955	4.36357	3.85436	4.18042	4.55947	0.692331	0.0293611
isotig26140	NA	8.38966	7.87791	8.41897	NA	NA	7.47258	8.52423	8.23102	8.44173	7.30111	8.20022	8.25991	7.8558	8.05756	7.26963	-0.601281	0.00610568
isotig26153	NA	4.60344	4.67029	4.36088	NA	NA	4.90309	5.18665	4.85599	5.01025	3.75163	4.99988	4.98769	4.45473	5.36956	4.06968	-0.633541	0.00550279
isotig26164	NA	4.00928	4.15261	4.18042	NA	NA	4.00928	3.75163	3.29723	3.88422	4.31716	1.61955	2.30831	3.97832	2.9037	3.96061	0.989173	0.0216096
isotig26166	NA	6.70571	7.80993	7.82163	NA	NA	8.42124	7.32172	7.86535	7.20453	8.77503	7.90652	7.91838	8.51417	7.93049	8.76486	0.800754	0.00981974
isotig26171	NA	2.96635	4.10235	3.86201	NA	NA	3.75163	3.60223	3.37249	3.15792	4.50683	2.95435	2.64246	3.57922	3.44029	3.62401	0.742042	0.00242483
isotig26177	NA	5.83523	7.38035	6.37631	NA	NA	7.70175	6.10442	7.17278	6.39357	7.59788	7.1209	6.51746	7.33742	6.49733	7.857	0.854876	0.011493
isotig26184	NA	7.78335	8.42867	8.65531	NA	NA	8.94295	8.25556	7.4949	7.6827	8.54881	6.32325	7.15712	8.05984	7.89852	9.38249	1.15605	0.00319296
isotig26190	NA	14.2272	13.1911	13.6556	NA	NA	14.2595	13.6096	12.5354	11.793	14.6411	13.3535	12.9033	14.1909	13.6556	14.5706	0.930856	0.0376706
isotig26200	NA	3.88422	3.2859	3.23546	NA	NA	3.82334	4.51898	4.48717	3.57922	4.13085	4.34458	3.6892	2.2522	4.80134	3.70204	-0.781418	0.0295321
isotig26207	NA	6.59814	5.82303	6.27247	NA	NA	5.95232	6.60728	6.27032	6.69905	5.19425	7.38434	6.29808	6.25804	6.4041	6.27319	-0.646541	0.0141502
isotig26209	NA	6.4713	7.03126	7.01805	NA	NA	6.10119	7.13241	5.13864	6.5004	7.21391	5.85406	5.62588	7.38832	6.71789	7.55736	0.845885	0.0312742
isotig26216	NA	8.16971	7.17546	8.12122	NA	NA	6.56101	7.00558	8.12669	8.57843	7.2273	8.08907	8.17951	7.22359	7.13123	6.68537	-0.731515	0.0422903
isotig26223	NA	4.60344	4.71742	4.2107	NA	NA	4.32825	5.76196	4.64173	4.57352	3.53686	4.10235	5.42097	3.57922	4.88255	4.01958	-0.789881	0.0188803
isotig26235	NA	4.09912	5.06927	5.3301	NA	NA	3.82334	4.25185	4.18042	3.93545	4.57352	4.18348	3.82726	5.11161	3.82726	4.76917	0.735957	0.00570788
isotig26274	NA	5.34656	5.95947	6.18289	NA	NA	6.49487	5.9886	5.04259	5.80528	5.68532	4.75074	4.98769	5.62251	5.64597	6.40998	0.692398	0.0131454
isotig26281	NA	4.17736	3.91029	4.11841	NA	NA	3.4544	4.51898	4.31158	4.39807	3.10296	4.18348	4.57119	3.9172	3.93181	3.55113	-0.623191	0.00338091
isotig26282	NA	5.19728	6.53671	6.13632	NA	NA	6.73934	6.01929	5.68316	5.88349	6.10119	4.79336	5.35472	5.66359	6.04263	6.39027	0.693534	0.0146619
isotig26287	NA	6.92842	7.20979	7.22434	NA	NA	6.69665	6.60728	7.64286	7.35244	6.10119	7.36191	7.20566	6.34457	6.94292	5.54143	-0.629122	0.0493955
isotig26289	NA	4.48964	5.40927	4.85599	NA	NA	4.51898	4.55947	4.25767	4.28621	4.71531	4.05973	4.36357	4.14347	3.07258	5.29308	0.667128	0.032888
isotig26290	NA	7.8886	8.6214	7.3104	NA	NA	8.82446	8.29009	8.5694	7.61242	9.48059	7.74455	7.90189	9.47814	8.05297	11.0852	1.1248	0.040819
isotig26303	NA	4.52381	4.10235	4.45473	NA	NA	3.88797	5.68963	4.62834	4.87878	3.10296	4.70471	4.67029	4.14347	3.86201	3.46951	-0.848058	0.0135951
isotig26312	NA	6.19127	5.36148	8.02937	NA	NA	6.48065	5.95858	5.25943	5.35743	6.49795	5.8289	5.23901	6.29808	5.56037	6.43136	0.888627	0.029816
isotig26314	NA	5.01025	5.54975	5.23164	NA	NA	5.33286	5.72677	5.54856	5.40273	6.29385	5.01541	5.25363	7.0086	5.24634	6.3676	0.649238	0.0438533
isotig26323	NA	4.67029	5.40927	5.20331	NA	NA	4.7813	5.51982	5.39549	6.06269	4.71531	6.1379	6.55217	5.70991	6.24932	4.94871	-0.670274	0.0476587
isotig26327	NA	7.74196	7.48673	7.52323	NA	NA	7.08497	6.72892	8.31687	7.91448	6.17408	8.07227	7.7665	7.372	7.69988	7.04582	-0.634225	0.0438441
isotig26329	NA	4.54052	4.48717	4.85599	NA	NA	3.82334	6.07509	5.08734	5.18665	4.25185	6.1598	4.64617	3.79165	3.99582	4.18042	-0.867034	0.0352337
isotig26330	NA	3.31398	3.37784	2.70473	NA	NA	3.26874	4.0332	2.68884	3.38847	3.29723	4.45473	4.04972	2.80323	3.93181	3.0338	-0.613463	0.0416219
isotig26342	NA	2.81904	3.62401	3.39889	NA	NA	4.00928	3.224	2.89674	3.6892	4.50683	3.23546	2.64246	4.19867	4.12451	3.75163	0.681827	0.0249169
isotig26344	NA	4.73211	5.45805	5.13864	NA	NA	5.48184	5.6526	5.00335	5.22276	6.68753	4.75074	5.20482	5.53067	4.68543	5.84347	0.654059	0.0231187
isotig26348	NA	5.32388	6.48747	5.61912	NA	NA	6.34662	5.76196	5.92244	5.08079	6.47443	5.11801	5.05766	5.38025	5.40273	7.16796	0.864907	0.0106417
isotig26365	NA	2.56791	3.97832	3.90289	NA	NA	4.23427	3.75163	3.75163	2.7721	4.25185	3.82726	2.30831	3.41454	3.64191	3.55113	0.657301	0.0499061
isotig26386	NA	3.49819	3.85052	3.23546	NA	NA	3.88797	3.68489	2.26715	3.51277	3.75163	3.26448	2.7802	3.85436	3.68489	4.60572	0.622481	0.0437024
isotig26393	NA	7.15478	6.15591	6.33292	NA	NA	5.98947	6.43071	6.56101	7.69935	5.48184	7.02361	7.62961	6.29808	7.48472	5.89845	-1.11443	0.00068064
isotig26397	NA	4.63282	4.7651	4.55947	NA	NA	5.03753	4.48717	4.53582	4.89752	5.43001	4.13085	4.45473	5.11161	3.60591	5.54143	0.682076	0.0104487
isotig26413	NA	4.48964	3.97832	4.18042	NA	NA	4.00928	3.82726	5.54856	4.13718	3.4544	4.88255	4.54052	4.4007	5.24634	3.46951	-0.751997	0.0237285
isotig26416	NA	6.08248	6.94292	6.42749	NA	NA	5.79332	6.98163	6.73205	7.69601	5.88912	6.88166	7.50563	6.38696	6.94292	5.87217	-0.755962	0.018672
isotig26457	NA	5.38557	5.72991	5.75273	NA	NA	5.30646	5.53785	6.39423	6.2896	4.37953	6.78232	6.43328	5.48184	6.1304	5.25363	-0.818829	0.0138497
isotig26459	NA	3.91397	3.78018	3.64555	NA	NA	4.12451	3.41973	2.37859	3.23546	4.06306	3.82726	2.30831	3.85436	3.10296	4.06968	0.75342	0.0178876
isotig26464	NA	7.60017	7.28928	7.93003	NA	NA	5.55211	7.63437	7.85449	7.81966	6.34662	7.33673	7.65599	6.09714	7.91746	6.45178	-1.07725	0.00778492
isotig26479	NA	5.79332	6.54446	5.90957	NA	NA	5.62813	5.72677	6.65706	6.60272	4.92335	6.36222	6.44988	5.89473	6.39027	5.12757	-0.611875	0.0436552
isotig26484	NA	3.88422	3.45945	3.97832	NA	NA	2.96635	4.59658	4.37953	4.54052	2.68054	4.00928	3.82726	3.72738	3.39889	3.0338	-0.783256	0.0114225
isotig26490	NA	3.88422	3.62401	3.97832	NA	NA	3.4544	4.0332	5.44665	4.25185	3.75163	3.93907	3.88797	3.31955	4.09912	3.30287	-0.648501	0.0245966
isotig26491	NA	4.76917	5.16207	5.27385	NA	NA	4.70044	5.9886	5.58138	5.79432	5.19425	6.16831	5.83377	5.14178	6.44988	4.29472	-0.836734	0.00857904
isotig26492	NA	5.89845	4.88818	5.04259	NA	NA	5.22869	5.53785	5.6515	5.28385	4.00928	5.28883	5.54856	4.89565	5.27957	4.99815	-0.654616	0.00490606
isotig26548	NA	5.45679	7.04014	6.22764	NA	NA	6.92111	6.29455	6.40606	6.17677	7.03338	6.58375	6.20337	6.97283	6.77727	8.26623	0.805665	0.0215949
isotig26550	NA	3.66315	3.97832	4.29472	NA	NA	4.32825	3.90289	3.65437	3.83505	4.77928	3.23546	4.04972	4.30598	3.52727	4.13085	0.607486	0.00186358
isotig26562	NA	8.40954	8.70854	8.94813	NA	NA	9.99663	9.75308	7.58146	8.68285	9.40906	7.30041	8.30069	9.02598	8.53526	9.98425	0.979248	0.0278298
isotig26604	NA	4.9068	5.13232	5.21382	NA	NA	5.50524	5.18665	4.93428	4.79135	5.92335	4.65716	4.89565	5.48184	5.54856	6.79437	0.686519	0.0230963
isotig26610	NA	6.70145	7.89246	7.12726	NA	NA	7.7826	8.07433	6.88166	7.29706	8.67676	6.69236	7.19775	8.18171	7.19283	9.2924	1.01066	0.0133928
isotig26634	NA	6.36827	7.14971	6.63769	NA	NA	7.81745	5.89473	7.25917	6.98427	8.10246	7.21652	6.55217	7.65185	7.56749	8.61087	0.827013	0.0402219
isotig26657	NA	3.74818	5.57441	4.04636	NA	NA	5.07092	4.36088	3.75163	3.51277	4.92335	3.72319	3.99929	3.72738	4.28051	4.76917	0.774345	0.0206257
isotig26679	NA	3.45945	4.67029	4.07627	NA	NA	4.93246	3.31955	4.18042	2.96635	4.50683	3.59766	4.14033	4.14347	4.63058	4.24602	0.672892	0.0295666
isotig26697	NA	8.52098	8.52731	7.72028	NA	NA	8.78387	8.53496	8.15859	8.61823	7.06977	8.61682	8.68588	7.78863	9.11458	6.95415	-0.799813	0.0224589
isotig26709	NA	4.76917	5.31485	5.28954	NA	NA	4.00928	5.84347	5.33561	5.96614	4.63951	5.21829	5.58138	5.07587	5.0068	3.82726	-0.695979	0.0418685
isotig26735	NA	3.31398	3.91029	3.2859	NA	NA	3.82334	3.90289	4.12451	4.18042	2.56791	4.05973	3.93907	2.65025	4.12451	3.0338	-0.737384	0.0123043
isotig26743	NA	3.49819	4.0332	3.93907	NA	NA	3.93907	2.64246	3.71898	3.88422	4.25185	3.79165	2.30831	4.4007	3.48446	3.89172	0.743325	0.0163402
isotig26745	NA	4.88066	4.85023	4.97364	NA	NA	4.93246	5.35472	4.90864	6.00078	3.60591	5.31485	6.02229	4.68327	4.54052	4.50683	-0.696869	0.0413736
isotig26756	NA	4.09912	3.62401	3.73574	NA	NA	3.4544	3.75163	4.64173	4.74868	3.4544	4.90495	3.88797	4.36088	4.39807	3.30287	-0.692067	0.0122119
isotig26757	NA	5.70991	6.95773	5.51861	NA	NA	6.87269	6.04641	6.06352	6.56746	7.3139	6.28106	6.37898	6.81077	5.81615	7.52624	0.709967	0.0330714
isotig26770	NA	3.31398	1.44856	3.90289	NA	NA	3.26874	3.90289	4.24016	3.93545	1.26664	4.05973	3.54163	3.41454	3.82726	2.3287	-1.22657	0.0157332
isotig26772	NA	5.16052	5.70991	5.6864	NA	NA	6.25005	5.92746	5.26954	5.34109	6.57097	5.03584	5.29802	5.85406	5.50402	6.27319	0.695072	0.00261356
isotig26780	NA	3.78421	1.19055	3.34568	NA	NA	3.4544	3.75163	4.18042	4.39807	2.20485	4.55947	3.6892	3.0338	3.89172	3.21805	-1.29517	0.00414342
isotig26791	NA	5.30084	5.59866	5.21382	NA	NA	5.19728	5.85885	5.40404	6.03503	5.6393	6.39753	5.89659	5.2681	6.04263	4.4007	-0.628287	0.0191946
isotig26792	NA	3.41454	3.45945	2.70473	NA	NA	2.75035	3.82726	3.71898	3.31398	3.88422	3.86582	3.93907	2.2522	4.05973	3.0338	-0.72007	0.0138262
isotig26799	NA	3.93907	2.62567	3.73574	NA	NA	3.53686	3.41973	3.80758	4.10235	3.29723	4.24602	3.61045	2.37859	4.12451	4.01958	-0.627204	0.0405229
isotig26812	NA	3.62851	4.26616	4.45473	NA	NA	4.51898	3.90289	3.80758	3.51277	5.12757	4.05973	4.04972	4.09588	3.64191	4.45473	0.685898	0.00119839
isotig26834	NA	3.31398	3.62401	3.34568	NA	NA	4.00928	4.14347	4.45726	4.10235	2.45996	4.18348	4.04972	3.31955	4.05973	3.70204	-0.634196	0.0254397
isotig26844	NA	2.81904	3.91029	2.88463	NA	NA	4.00928	3.41973	2.46822	2.88463	3.53686	2.88463	2.64246	3.11582	3.60591	4.55947	0.708732	0.0307062
isotig26853	NA	3.37249	3.20621	3.51277	NA	NA	3.53686	4.25185	3.80758	3.83505	2.45996	4.22561	3.93907	4.09588	3.64191	2.5851	-0.634855	0.0360834
isotig26875	NA	4.0332	5.86266	3.34568	NA	NA	5.35878	3.75163	3.60591	2.88463	4.37953	3.10296	3.6892	3.64555	3.79165	4.66374	0.991348	0.0306474
isotig26912	NA	4.73211	5.19577	4.69403	NA	NA	4.7813	5.28954	5.54856	5.55211	4.77928	5.54975	5.79332	4.72583	5.82987	4.55947	-0.681471	0.00230107
isotig26916	NA	9.29995	9.42472	9.51121	NA	NA	10.4334	9.8503	9.32435	9.38875	10.1571	9.6914	9.09153	10.4741	9.32525	10.4445	0.649663	0.0103012
isotig26926	NA	3.15172	4.37686	3.5699	NA	NA	3.61045	3.41973	3.37249	3.4544	4.57352	2.95435	2.7802	4.09588	3.72738	3.70204	0.722354	0.00518061
isotig26934	NA	6.50499	8.39544	8.4923	NA	NA	8.71238	8.56414	7.91079	7.20265	9.00615	7.89875	7.98012	8.3424	7.61751	8.3841	0.887041	0.0101683
isotig26937	NA	4.68327	3.97832	4.29472	NA	NA	4.00928	4.85599	4.44457	4.8152	3.53686	4.63058	4.9701	4.09588	4.21966	3.62401	-0.736732	0.000504494
isotig26945	NA	5.88255	6.36626	5.70991	NA	NA	5.6515	5.3301	6.61409	6.36222	5.25508	6.30442	6.81915	5.53067	6.34457	5.04259	-0.644061	0.0334236
isotig26953	NA	6.01801	7.35108	5.98159	NA	NA	7.71818	6.26816	6.43841	6.05353	7.49951	6.38031	6.15824	7.154	6.43521	7.52624	0.954833	0.00260202
isotig27015	NA	3.78421	3.85052	3.23546	NA	NA	3.88797	4.79536	4.53582	5.08079	2.20485	4.81914	4.48717	4.59658	4.36357	4.29472	-0.873946	0.0350938
isotig27054	NA	5.74033	5.48184	4.2107	NA	NA	5.16671	6.37965	4.62834	6.48747	4.00928	6.15591	6.12524	3.11582	5.05433	4.24602	-1.42417	0.0069815
isotig27061	NA	9.96144	10.2569	10.1743	NA	NA	11.0218	10.5293	10.5286	9.4821	11.4682	10.0158	9.68157	10.8586	10.7392	11.3832	0.726517	0.0263741
isotig27064	NA	3.88422	3.20621	3.93907	NA	NA	2.86221	4.0332	3.60591	4.10235	3.10296	4.45473	4.22561	3.31955	4.0332	3.89172	-0.661509	0.006336
isotig27068	NA	5.72991	5.8023	5.85021	NA	NA	5.83182	6.44288	5.68316	6.60272	4.63951	6.63769	6.35884	5.55211	5.9151	5.40273	-0.682643	0.0166744
isotig27093	NA	5.0857	6.50652	5.34383	NA	NA	6.45178	5.20782	6.21761	5.45552	7.09759	5.43643	5.53187	6.31351	5.46937	6.76201	0.926209	0.00524257
isotig27094	NA	6.25804	6.32533	6.30757	NA	NA	4.70044	6.01929	6.3612	6.60671	4.25185	6.68968	6.91423	5.53067	5.71414	5.20632	-0.979155	0.0194686
isotig27099	NA	5.57208	4.927	3.90289	NA	NA	3.07914	4.43445	4.93428	4.25185	3.93907	4.18348	4.73211	3.31955	4.36357	3.38847	-0.879479	0.0191048
isotig27111	NA	3.58384	3.70628	3.86201	NA	NA	3.4544	4.36088	4.18042	3.88422	3.10296	4.13085	4.14033	3.41454	5.54856	3.38847	-0.773187	0.0164623
isotig27122	NA	4.12451	3.09021	3.2859	NA	NA	4.12451	3.90289	4.44457	5.72991	3.53686	4.10235	4.42673	3.23546	3.48446	3.21805	-0.901324	0.01729
isotig27190	NA	5.66359	5.54975	5.50646	NA	NA	5.13706	5.77924	5.26954	6.42038	4.85599	6.50956	6.37898	5.43515	6.44988	5.36821	-0.758542	0.00621903
isotig27194	NA	2.96635	3.62401	3.17029	NA	NA	3.53686	3.224	2.26715	1.71468	4.25185	2.95435	3.54163	3.0338	2.54131	4.18042	0.888663	0.0169567
isotig27199	NA	3.62851	7.14971	3.61045	NA	NA	7.10647	3.68489	5.33561	4.45473	6.34662	3.55113	3.4544	4.30598	3.07258	6.3676	1.93135	0.0119415
isotig27218	NA	7.26242	8.47509	8.26461	NA	NA	8.84463	8.43333	8.67132	8.37251	10.6551	8.39807	7.66066	9.1965	8.31409	9.96583	1.07472	0.0216377
isotig27219	NA	4.9068	6.5563	4.62834	NA	NA	5.87501	4.91969	5.07092	4.70258	5.81221	4.48717	4.48717	4.59658	4.71742	5.43258	0.72754	0.0344229
isotig27234	NA	4.0332	4.26616	3.82726	NA	NA	4.32825	3.60223	4.12451	2.88463	4.44457	2.95435	3.93907	3.57922	3.48446	4.60572	0.600563	0.03712
isotig27265	NA	5.06927	5.8023	5.3301	NA	NA	5.87501	5.61686	5.11801	4.93246	5.9947	4.75074	4.89565	5.2681	5.40273	6.29808	0.649135	0.00651862
isotig27276	NA	6.49241	7.19131	7.39427	NA	NA	7.60559	6.98864	5.99557	6.13079	6.72944	5.352	5.77114	6.38696	6.42685	7.92753	1.04051	0.00585248
isotig27302	NA	7.86678	8.16373	6.86032	NA	NA	6.88682	7.82187	7.13991	8.20427	6.75278	7.97946	8.13618	7.56339	7.65309	7.14266	-0.600511	0.035668
isotig27306	NA	9.74363	8.29981	8.79065	NA	NA	8.47564	8.56677	9.10277	9.05308	8.28307	10.1782	9.27951	8.52641	9.11458	8.5445	-0.804539	0.00446142
isotig27314	NA	5.41318	4.58043	4.9523	NA	NA	3.88797	4.73211	4.42156	4.60344	3.60591	4.70471	4.93246	4.0332	4.54052	3.89172	-0.605409	0.0245171
isotig27374	NA	4.12451	4.0332	4.29472	NA	NA	4.7813	3.90289	3.89172	3.07258	4.44457	2.81904	3.54163	3.9172	3.75163	4.50683	0.743352	0.00790104
isotig27380	NA	8.47541	8.58704	8.37318	NA	NA	7.91471	8.38468	8.40267	8.42673	7.24497	8.458	8.50351	7.3139	8.06989	7.04582	-0.642095	0.0251843
isotig27385	NA	4.17736	3.97832	4.18042	NA	NA	3.88797	3.90289	3.55113	2.65025	5.05932	3.45945	3.37249	3.79165	3.10296	3.89172	0.672062	0.0310664
isotig27386	NA	5.92335	6.69558	6.42168	NA	NA	8.14777	6.32047	7.23616	6.08738	8.11672	6.62678	7.04729	7.6694	7.25008	8.46994	0.945203	0.0330332
isotig27391	NA	5.41318	3.78018	4.60344	NA	NA	4.00928	5.45805	4.60344	4.54052	3.75163	4.05973	4.22561	3.72738	4.15261	4.29472	-0.608392	0.0478678
isotig27425	NA	5.90957	5.82303	5.46686	NA	NA	4.97364	5.20782	6.55099	6.48747	4.92335	6.20111	6.2832	5.50585	5.67341	4.90495	-0.778518	0.00877963
isotig27440	NA	3.88422	2.86221	3.93907	NA	NA	2.06642	3.68489	3.89172	4.36088	3.01335	3.62851	3.99929	3.57922	3.224	3.21805	-0.697447	0.0308539
isotig27460	NA	9.29351	9.62169	9.02038	NA	NA	8.99798	9.73539	9.50702	9.77465	8.79865	9.30281	10.349	9.15442	9.4269	7.611	-0.759693	0.0259617
isotig27461	NA	3.37249	3.78018	4.2107	NA	NA	4.00928	3.41973	3.60591	2.38909	4.71531	1.91236	3.82726	3.85436	4.05973	4.06968	0.879932	0.0272369
isotig27475	NA	7.84088	7.624	7.28786	NA	NA	8.09619	8.63298	7.23616	8.7924	6.29385	8.67899	8.31461	7.18102	7.88849	6.93614	-0.96128	0.0135446
isotig27501	NA	1.7664	3.78018	3.4544	NA	NA	3.75163	2.7802	2.46822	2.38909	3.37249	2.5507	3.54163	3.0338	3.79165	3.21805	0.67968	0.0492059
isotig27502	NA	7.69587	7.39657	6.40671	NA	NA	7.36208	6.63042	5.42614	6.00078	7.80968	6.91054	5.98773	7.83128	7.26387	8.07577	0.921014	0.0405525
isotig27516	NA	6.85506	6.80607	6.49426	NA	NA	5.6515	6.32047	7.60645	6.88776	5.53785	7.07595	6.63824	6.242	6.32325	6.00727	-0.692155	0.0223936
isotig27536	NA	6.23613	6.57679	5.88912	NA	NA	7.92502	6.90268	6.66801	5.79432	7.9265	6.54387	6.48623	7.60131	6.77727	7.83043	0.8046	0.0450885
isotig27540	NA	3.21805	3.2859	3.4544	NA	NA	3.26874	4.0332	3.80758	4.31994	3.29723	4.0332	4.42673	2.2522	4.24602	3.38847	-0.854279	0.00418882
isotig27541	NA	6.18442	6.77727	6.23318	NA	NA	6.56101	6.51443	6.44288	6.80731	4.92335	6.73466	6.89057	5.79432	6.78986	5.47062	-0.663489	0.0383443
isotig27546	NA	5.11322	6.20487	4.14347	NA	NA	4.51898	5.45805	5.72991	5.96614	4.13085	6.46126	5.35472	4.97364	5.59177	3.55113	-1.08071	0.0183753
isotig27549	NA	5.85741	6.84641	6.29844	NA	NA	6.99996	6.44288	6.60955	6.25005	7.8297	6.64325	6.74401	7.04687	6.97658	8.14287	0.690653	0.0388723
isotig27553	NA	4.9068	6.36626	4.91785	NA	NA	5.48184	4.89005	4.92518	5.08079	6.10119	4.85599	5.14178	5.20482	4.98244	6.00727	0.710867	0.00732664
isotig27566	NA	3.49819	4.0332	4.36088	NA	NA	3.61045	3.01335	2.46822	3.38847	3.88422	3.06597	3.37249	3.97832	3.37249	3.75163	0.767995	0.00112528
isotig27591	NA	4.05973	4.0332	4.55947	NA	NA	4.70044	3.90289	3.224	4.36088	3.93907	2.5507	3.04028	4.19867	4.05973	4.76917	0.766928	0.0282884
isotig27597	NA	3.88422	4.927	4.36088	NA	NA	4.42673	2.26715	3.60591	3.38847	4.00928	3.75163	4.42673	5.72991	4.09912	4.50683	1.02822	0.016073
isotig27598	NA	3.78421	4.26616	4.24309	NA	NA	3.75163	3.224	2.89674	3.83505	4.13085	2.01788	3.54163	3.85436	3.96417	3.96061	0.711068	0.0336461
isotig27627	NA	3.49819	4.31994	4.71742	NA	NA	4.23427	3.50791	3.80758	4.31994	4.25185	2.75799	3.6892	4.50194	4.36357	3.96061	0.624666	0.0269929
isotig27633	NA	3.71898	3.78018	2.88463	NA	NA	3.07914	3.50791	4.14347	3.4544	2.45996	3.50791	3.93907	3.85436	4.0332	2.81904	-0.611629	0.0265663
isotig27652	NA	3.81942	3.91029	3.97832	NA	NA	4.28336	4.0332	3.89172	4.05973	4.63951	2.1741	3.37249	4.77121	3.224	3.70204	0.703455	0.0494366
isotig27656	NA	5.98159	6.41584	6.01114	NA	NA	5.6515	6.50101	6.39423	6.63042	5.95769	6.59298	6.72263	5.38025	6.21761	5.32872	-0.643496	0.00593288
isotig27658	NA	7.6352	8.77617	7.97042	NA	NA	9.31505	8.09314	8.95502	7.81326	9.25946	8.34368	8.41426	9.26227	8.43926	9.63982	0.795222	0.017906
isotig27662	NA	3.88422	4.0332	4.26616	NA	NA	3.93907	3.31955	3.97832	3.38847	4.25185	3.18812	3.6892	4.0332	3.224	4.55947	0.655941	0.00159317
isotig27665	NA	7.75486	8.8834	8.05776	NA	NA	9.51425	8.23	8.08458	7.73885	8.12559	7.19831	6.84978	7.48595	7.60702	9.60483	0.974335	0.0256603
isotig27699	NA	3.71898	2.86221	3.64555	NA	NA	4.23427	4.0332	4.32825	4.10235	2.80323	3.93907	4.04972	3.57922	3.57457	2.81904	-0.639813	0.0236576
isotig27734	NA	4.56651	5.40927	5.2478	NA	NA	5.30646	5.20782	4.96479	5.1543	5.05932	3.72319	3.99929	5.07587	4.77324	5.66905	0.667607	0.0218516
isotig27751	NA	4.96479	4.2137	4.93246	NA	NA	3.88797	4.25185	5.21082	6.23318	3.88422	4.60344	5.26522	3.85436	4.12451	4.13085	-0.79995	0.0351995
isotig27758	NA	5.01025	5.19577	4.71742	NA	NA	4.51898	4.97364	5.52947	5.42743	4.50683	5.54143	5.58138	4.19867	5.40273	3.96061	-0.835954	0.0011164
isotig27774	NA	4.17736	3.78018	4.24309	NA	NA	4.18042	4.25185	3.93907	4.51898	3.93907	4.63058	4.67029	3.41454	4.93246	3.46951	-0.607998	0.00883931
isotig27813	NA	5.64486	5.06927	5.43001	NA	NA	4.51898	4.73211	6.27032	5.41318	4.19261	5.67341	5.75992	4.77121	5.33423	4.55947	-0.789936	0.0098463
isotig27817	NA	7.19283	7.82824	8.17836	NA	NA	9.03044	6.67183	8.35254	6.36827	8.10911	7.42187	6.06352	8.24444	7.07554	8.8628	1.35465	0.00295942
isotig27833	NA	5.1836	5.31485	6.63182	NA	NA	5.60209	6.07509	5.52947	5.3709	6.49795	5.23312	5.36956	6.22319	5.68963	6.56042	0.645334	0.0222977
isotig27865	NA	10.2672	10.2017	9.88493	NA	NA	9.44238	9.56194	10.5373	9.89157	9.06882	10.2722	10.2914	9.63362	10.1674	8.79809	-0.636373	0.0200792
isotig27871	NA	6.46441	6.74297	6.65045	NA	NA	6.00942	6.04641	6.98427	7.08579	4.92335	7.06045	6.98646	6.25804	6.58317	5.29308	-0.76487	0.0354975
isotig27883	NA	3.15172	4.52863	4.11841	NA	NA	3.61045	3.75163	3.89172	3.51277	4.99119	3.37249	3.15172	3.97832	4.12451	4.90495	0.790102	0.0103107
isotig27896	NA	2.19286	4.2137	3.97832	NA	NA	4.51898	3.90289	3.97832	3.73157	3.93907	3.26448	3.6892	4.09588	4.24602	4.66374	0.662756	0.0494057
isotig27960	NA	3.85052	3.97832	6.46629	NA	NA	4.00928	3.75163	3.75163	3.93545	4.77928	3.72319	3.15172	4.45473	4.54052	5.64042	1.0731	0.022837
isotig27991	NA	8.42883	9.20263	9.24436	NA	NA	9.51577	9.22014	8.55155	9.1649	9.8566	7.76485	8.85486	9.66434	8.78663	10.402	0.965931	0.00376231
isotig28008	NA	3.55113	3.09021	2.80323	NA	NA	3.53686	3.90289	3.80758	4.10235	3.29723	3.86582	3.88797	3.85436	3.31398	2.05131	-0.670426	0.0254693
isotig28013	NA	4.60344	2.62567	4.55947	NA	NA	4.05973	4.36088	4.05306	4.39807	3.53686	4.22561	4.26038	3.57922	4.98244	3.96061	-0.691723	0.0285392
isotig28054	NA	7.17104	7.24497	6.51746	NA	NA	6.57679	6.65045	7.48827	7.1985	5.25508	6.88448	7.55663	5.75273	6.73882	4.36088	-1.14699	0.0189625
isotig28058	NA	6.56101	6.49733	6.77727	NA	NA	7.16912	7.39558	5.85885	6.78534	7.78108	6.25077	6.34866	7.21578	6.56512	8.20154	0.735781	0.0356609
isotig28106	NA	2.37859	3.45945	3.34568	NA	NA	3.61045	3.01335	3.224	3.57922	3.68489	2.25882	2.30831	3.23546	3.25291	3.70204	0.647015	0.0175027
isotig28128	NA	3.21805	3.91029	3.82726	NA	NA	4.23427	2.64246	3.48446	3.07258	4.00928	3.82726	3.37249	4.19867	4.05973	3.96061	0.640964	0.00918665
isotig28134	NA	4.48964	3.97832	4.11841	NA	NA	4.70044	4.67029	4.8211	4.36088	3.75163	5.50768	4.68543	4.14347	4.71742	3.62401	-0.697633	0.0062403
isotig28147	NA	3.15172	4.15261	4.62834	NA	NA	4.12451	3.60223	3.71898	4.01958	4.13085	3.45945	3.15172	3.85436	3.82726	4.18042	0.616951	0.00325946
isotig28175	NA	4.12451	3.20621	3.73574	NA	NA	3.61045	4.59658	4.50194	4.21668	3.75163	4.16504	4.42673	3.64555	4.36357	3.21805	-0.814212	2.85663e-05
isotig28177	NA	4.8211	5.72991	5.20331	NA	NA	5.89473	5.24048	4.80928	4.9523	5.48184	4.85599	4.8152	4.93246	4.98244	6.1598	0.641753	0.00468378
isotig28193	NA	3.04028	3.20621	3.34568	NA	NA	3.75163	2.52682	2.46822	2.88463	3.81942	3.26448	3.54163	3.57922	2.26715	4.06968	0.772464	0.00545196
isotig28206	NA	4.80928	4.58043	4.55947	NA	NA	3.4544	4.43445	5.63261	4.99467	3.75163	4.88255	4.85599	4.45473	4.88255	3.70204	-0.843658	0.00471996
isotig28226	NA	6.44988	7.89246	7.26278	NA	NA	7.87767	8.19833	7.02999	6.78081	8.25936	8.00431	6.99952	7.87638	6.84448	7.91884	0.661157	0.0467175
isotig28227	NA	3.21805	2.05131	2.95435	NA	NA	3.61045	3.224	3.42491	3.93545	2.9037	4.18348	3.82726	3.72738	4.12451	2.81904	-0.694337	0.0325084
isotig28249	NA	5.53067	6.5657	5.43001	NA	NA	6.79911	5.07915	6.02143	5.87406	6.32255	5.36821	5.44919	5.45679	5.94603	7.50563	0.736811	0.0492828
isotig28276	NA	4.73211	4.99988	4.53103	NA	NA	3.75163	4.14347	4.73628	5.08079	4.31716	5.27385	5.14178	4.50194	6.06435	3.96061	-0.680952	0.0414531
isotig28277	NA	5.89006	5.31485	4.85599	NA	NA	5.25363	4.82893	5.67341	5.08079	3.88422	4.93608	5.32596	4.09588	5.20331	3.96061	-0.716072	0.0329477
isotig28285	NA	5.72991	6.08166	5.58832	NA	NA	5.38557	5.85885	5.95411	6.19203	4.77928	6.2317	6.20337	5.79432	6.06435	4.94871	-0.603831	0.0126009
isotig28303	NA	5.06927	5.40927	4.8211	NA	NA	5.19728	5.45805	5.25943	5.74137	4.63951	6.39753	5.81319	4.89565	5.48184	4.29472	-0.726699	0.00961043
isotig28330	NA	7.48843	7.88215	7.14619	NA	NA	6.46692	7.00558	8.07844	8.13065	6.42459	7.81622	7.7492	6.55748	7.5522	6.92111	-0.788935	0.011966
isotig28337	NA	3.81942	3.62401	3.23546	NA	NA	3.18812	5.3301	4.12451	3.93545	3.10296	4.13085	4.14033	3.41454	3.93181	4.06968	-0.762651	0.0111254
isotig28352	NA	3.31398	2.62567	2.95435	NA	NA	2.64246	3.75163	3.60591	3.31398	2.56791	3.68489	3.15172	2.52682	3.0338	2.5851	-0.757601	9.63045e-05
isotig28358	NA	5.25363	6.06766	5.94423	NA	NA	6.11886	5.50402	5.24926	5.72991	5.72834	4.60344	4.93246	5.57499	5.57674	6.25005	0.683149	0.00378442
isotig28387	NA	3.88422	4.15261	4.00928	NA	NA	4.12451	3.224	3.48446	3.62851	4.13085	3.68489	3.37249	3.97832	3.18507	4.18042	0.601194	0.0001846
isotig28391	NA	6.08248	7.19131	6.63182	NA	NA	7.49767	6.97283	6.79337	6.64768	7.74843	6.46126	6.86366	7.40249	6.98864	8.09152	0.740073	0.008087
isotig28418	NA	4.88066	3.62401	3.93907	NA	NA	2.37859	4.0332	4.37953	3.93545	2.9037	3.93907	4.29472	3.11582	3.52727	4.18042	-0.784478	0.0278115
isotig28450	NA	5.32388	4.99988	5.55211	NA	NA	4.61027	5.61686	6.06849	5.9105	3.4544	6.12603	6.08084	5.55211	5.98773	4.29472	-1.12956	0.00530708
isotig28459	NA	3.49819	3.78018	4.29472	NA	NA	4.12451	3.75163	2.46822	4.28621	3.75163	3.50791	2.30831	4.59658	3.52727	3.96061	0.749313	0.0360963
isotig28463	NA	4.00928	3.91029	3.82726	NA	NA	3.18812	4.51898	4.32825	5.11801	3.93907	4.81914	4.70895	3.57922	4.48717	4.18042	-0.799242	0.0017982
isotig28478	NA	2.28947	3.91029	3.5699	NA	NA	4.23427	3.01335	3.60591	3.07258	3.75163	3.75163	2.9037	3.64555	3.72738	3.82726	0.628289	0.0224441
isotig28489	NA	5.57208	5.72991	6.21835	NA	NA	4.93246	5.9886	6.61805	6.80731	5.12757	6.59298	6.58952	5.20482	5.51619	4.66374	-0.927866	0.0116176
isotig28497	NA	4.73211	4.31994	4.36088	NA	NA	4.32825	5.44027	5.07751	5.28385	3.10296	5.31485	5.55801	4.93246	5.60437	4.60572	-1.01225	0.00277719
isotig28509	NA	3.25291	2.86221	3.2859	NA	NA	3.88797	4.31158	3.97832	4.51898	2.9037	4.13085	4.14033	3.72738	3.72738	2.46822	-0.81939	0.0106544
isotig28532	NA	4.76917	4.7651	4.65275	NA	NA	4.23427	4.67029	4.64173	5.34109	4.00928	4.85599	5.38025	4.4007	4.71742	3.70204	-0.616827	0.00983349
isotig28558	NA	3.09021	4.15261	3.5699	NA	NA	3.93907	2.26715	3.60591	3.23546	3.81942	3.62851	3.6892	3.85436	3.79165	4.66374	0.670124	0.0258916
isotig28565	NA	6.98383	7.08579	6.84496	NA	NA	6.08248	6.37965	7.22804	7.57245	5.19425	6.98864	7.08599	6.20638	6.42685	5.29308	-0.834385	0.0317522
isotig28584	NA	2.88961	2.05131	2.44378	NA	NA	1.61955	3.90289	3.48446	3.83505	2.68054	3.89917	2.7802	3.72738	2.96635	2.91841	-0.820464	0.0359368
isotig28597	NA	9.70901	9.66417	9.63683	NA	NA	8.53765	10.5223	10.1336	12.1	9.44485	10.2535	10.9561	9.90312	10.4988	8.32122	-1.34488	0.00631946
isotig28604	NA	5.61006	6.60614	6.25804	NA	NA	6.73934	6.01929	5.71626	5.46309	6.37163	4.60344	5.22276	5.9151	5.45299	7.15556	1.06651	0.00109259
isotig28608	NA	5.60095	6.89524	6.89477	NA	NA	6.99996	6.56101	6.3473	6.05353	6.75278	5.70354	5.66796	6.14419	6.51746	7.7651	0.844139	0.00762029
isotig28613	NA	12.4222	12.9136	12.7647	NA	NA	12.8272	12.8173	12.3201	12.2471	13.4625	12.1868	12.8806	13.3455	12.9754	13.7636	0.629603	0.0101863
isotig28615	NA	6.34798	6.50652	5.6526	NA	NA	6.56101	7.02147	5.88349	6.82479	6.29385	7.40413	7.14423	5.57499	6.42685	3.96061	-0.963586	0.0448281
isotig28627	NA	4.71742	3.78018	3.90289	NA	NA	3.68489	4.59658	4.14347	4.57352	2.68054	5.11801	4.04972	4.8152	4.15261	3.38847	-0.770067	0.0284782
isotig28633	NA	6.50499	6.59413	6.56453	NA	NA	5.9105	6.20262	6.25804	6.90453	5.95769	7.14423	7.05482	5.70991	6.96308	5.64042	-0.65604	0.0137326
isotig28634	NA	3.62851	3.91029	4.14347	NA	NA	3.53686	3.75163	5.6515	4.31994	3.75163	3.89917	5.44919	3.23546	4.57352	3.0338	-0.865718	0.0382727
isotig28654	NA	4.68327	5.13232	4.93246	NA	NA	4.32825	4.63058	5.70885	6.17677	4.44457	5.2478	6.08084	4.89565	5.31485	3.96061	-0.79049	0.0246899
isotig28705	NA	3.58384	3.09021	3.82726	NA	NA	4.00928	4.43445	4.45726	4.39807	3.29723	4.77121	4.64617	3.23546	3.86201	4.06968	-0.719385	0.0117405
isotig28713	NA	5.97455	6.41584	6.75278	NA	NA	5.53067	5.81467	6.90245	7.34324	5.19425	7.73599	7.43428	6.28462	6.99779	5.73305	-0.900936	0.0348668
isotig28738	NA	3.88422	4.42415	6.65486	NA	NA	4.8211	3.75163	4.31158	4.10235	4.37953	3.79165	4.42673	4.63505	3.96417	4.29472	0.835044	0.0372131
isotig28761	NA	6.51746	6.68159	5.94423	NA	NA	5.40927	5.51982	7.68	6.48065	4.44457	6.68213	6.38696	5.83571	6.20713	4.66374	-0.999787	0.0333756
isotig28796	NA	4.56651	4.58043	4.60344	NA	NA	2.37859	3.9748	4.57811	5.04931	3.01335	4.90495	4.67029	4.54766	4.65936	3.21805	-0.905461	0.0410851
isotig28805	NA	4.0332	4.42415	3.82726	NA	NA	4.12451	3.60223	3.60591	3.62851	4.13085	2.5507	3.04028	3.9172	3.44029	4.06968	0.667829	0.00929783
isotig28812	NA	3.97832	5.84153	4.24309	NA	NA	4.7813	3.90289	4.37953	4.31994	4.71531	3.79165	4.10235	4.68327	4.09912	4.50683	0.71325	0.00858229
isotig28828	NA	6.41584	7.06149	6.49426	NA	NA	7.03126	7.07184	6.39423	6.55069	6.81324	5.51982	5.9151	6.83625	5.9559	7.9461	0.769943	0.018412
isotig28840	NA	10.8183	11.5957	11.1037	NA	NA	11.6934	10.9931	10.6904	10.8754	12.4353	11.0703	11.1077	11.8334	10.8844	12.0565	0.86638	0.000515666
isotig28852	NA	3.66315	4.2137	3.73574	NA	NA	5.25363	2.64246	2.46822	4.01958	3.88422	2.75799	3.75163	3.72738	3.64191	3.70204	0.80827	0.0384886
isotig28854	NA	3.21805	3.2859	3.82726	NA	NA	4.32825	4.25185	4.64173	4.36088	3.10296	4.68327	4.14033	3.9172	4.54052	3.10296	-0.668287	0.0361425
isotig28873	NA	4.88066	6.31282	6.17408	NA	NA	6.84109	6.13079	5.1836	5.28385	6.26383	4.93608	5.17518	4.77121	5.07587	6.39027	0.887545	0.0167128
isotig28877	NA	5.12598	4.37686	4.14347	NA	NA	3.75163	5.16052	4.24016	5.10034	4.31716	4.58275	4.91233	4.19867	4.33636	3.70204	-0.698141	0.00405659
isotig28936	NA	8.66587	8.11412	7.79277	NA	NA	7.6513	8.35058	7.81055	8.8266	7.39096	8.68339	7.89968	7.26747	8.41913	6.64325	-0.902755	0.00404324
isotig28949	NA	8.42431	7.7237	8.71865	NA	NA	8.56282	8.00431	7.79664	7.0984	8.00085	6.32671	6.96196	7.6694	7.18102	10.3833	1.11074	0.0410689
isotig28957	NA	3.49819	3.91029	3.2859	NA	NA	3.26874	4.67029	4.37953	3.62851	3.10296	4.52863	4.32825	3.79165	4.05973	3.46951	-0.684655	0.00972289
isotig28971	NA	3.25291	3.20621	3.61045	NA	NA	3.68489	4.48717	4.28336	4.36088	3.37249	4.24602	4.51898	3.23546	3.57457	3.10296	-0.734668	0.00654534
isotig28995	NA	3.81942	4.71742	3.93907	NA	NA	3.82334	3.90289	4.45726	4.01958	3.29723	4.70471	4.91233	3.41454	4.77324	3.38847	-0.606572	0.0480666
isotig29004	NA	4.05973	3.97832	4.00928	NA	NA	4.12451	4.0332	4.65936	4.01958	3.81942	5.03584	4.22561	2.65025	4.71742	4.06968	-0.61772	0.0422383
isotig29029	NA	3.58384	3.85052	3.5699	NA	NA	4.00928	2.88463	3.80758	4.01958	4.37953	3.42491	3.15172	3.57922	2.31797	4.18042	0.615254	0.0425809
isotig29057	NA	3.93907	4.7651	3.86201	NA	NA	4.32825	4.55947	4.57811	5.01025	3.88422	5.48184	5.23901	4.09588	5.11801	4.06968	-0.679015	0.01977
isotig29066	NA	4.05973	5.53067	3.97832	NA	NA	4.05973	3.41973	3.48446	3.38847	4.00928	4.00928	3.82726	3.97832	4.0332	4.70895	0.631528	0.038111
isotig29077	NA	4.60344	4.37686	4.45473	NA	NA	3.88797	4.97364	4.57811	4.77121	3.60591	4.68327	4.93246	4.0332	4.30878	3.62401	-0.695872	0.00145696
isotig29092	NA	4.93246	4.42415	5.59866	NA	NA	5.03753	4.82893	4.32825	4.51898	5.19425	3.68489	4.29472	5.70991	4.71742	4.90495	0.672672	0.0202919
isotig29097	NA	2.46822	3.62401	4.2107	NA	NA	3.61045	3.224	3.48446	3.38847	3.75163	3.23546	3.82726	4.36088	3.75163	4.18042	0.616422	0.0183575
isotig29099	NA	4.00928	2.75035	3.23546	NA	NA	4.23427	4.39807	3.224	3.93545	2.9037	4.05973	3.82726	3.57922	3.89172	3.0338	-0.617031	0.0315961
isotig29100	NA	5.1836	4.71742	4.36088	NA	NA	3.4544	5.38025	5.50768	5.9031	5.19425	5.88537	6.22207	4.09588	6.34457	3.82726	-1.50022	0.000347991
isotig29107	NA	5.6515	6.09633	6.09146	NA	NA	4.93246	5.53785	6.21761	6.64768	4.25185	6.15591	6.29808	4.97364	5.41318	4.45473	-0.855418	0.0334637
isotig29130	NA	5.54856	6.41584	5.98947	NA	NA	7.04267	6.13079	6.58375	6.05353	7.42623	6.24786	6.41063	7.06398	6.5229	7.64881	0.717165	0.0243994
isotig29143	NA	4.00928	4.15261	4.18042	NA	NA	2.37859	3.41973	4.50194	4.60344	2.9037	4.72792	4.57119	4.09588	4.24602	2.46822	-0.93384	0.0308712
isotig29194	NA	3.74818	3.78018	3.82726	NA	NA	3.53686	4.25185	4.48717	4.28621	4.06306	4.63058	4.39807	4.30598	4.30878	2.5851	-0.618476	0.0318086
isotig29203	NA	6.69504	7.70813	7.50502	NA	NA	7.94745	7.20416	7.35989	7.441	8.46052	7.57624	7.60331	8.08356	7.74455	8.61675	0.678687	0.00909706
isotig29210	NA	5.20482	5.57441	4.8211	NA	NA	5.00335	4.97364	5.33561	5.22276	4.25185	5.64486	5.12598	4.19867	5.60437	4.24602	-0.619153	0.0212882
isotig29246	NA	4.34458	4.37686	3.82726	NA	NA	3.26874	4.51898	4.57811	4.70258	3.53686	4.70471	4.77324	3.72738	4.48717	4.36088	-0.737388	0.00163359
isotig29248	NA	3.85052	4.58043	5.85693	NA	NA	4.37953	4.25185	4.18042	4.10235	4.63951	3.50791	4.36357	4.54766	4.28051	4.45473	0.666399	0.0185594
isotig29261	NA	4.22561	4.10235	4.45473	NA	NA	3.4544	4.36088	4.72373	5.17288	3.53686	5.41318	4.85599	4.77121	4.74458	4.45473	-0.656216	0.0303337
isotig29262	NA	4.22561	2.97225	4.2107	NA	NA	2.86221	3.75163	4.37953	4.48717	3.53686	5.23312	4.39807	3.85436	4.0332	3.46951	-0.874017	0.00792628
isotig29288	NA	4.27479	3.78018	3.90289	NA	NA	2.86221	4.0332	4.14347	4.18042	2.20485	4.88255	4.36357	3.57922	4.24602	3.55113	-0.990019	0.0036701
isotig29331	NA	6.16367	6.89524	6.33292	NA	NA	7.42575	6.72892	6.33016	5.89379	6.34662	5.01541	5.40796	5.79432	6.01972	8.00582	0.863019	0.0464495
isotig29353	NA	5.32388	6.01114	5.3709	NA	NA	5.74758	6.00338	6.02143	6.20487	4.99119	6.48283	6.77169	4.72583	5.64597	4.29472	-0.874639	0.0176609
isotig29357	NA	5.07751	4.26616	4.8211	NA	NA	4.12451	5.3301	4.60344	4.9754	3.75163	4.63058	5.00335	4.50194	4.80134	4.06968	-0.661553	0.00303612
isotig29382	NA	5.74033	5.40927	5.75273	NA	NA	5.53067	5.81467	5.71626	6.10119	4.37953	6.84785	7.00385	5.87406	6.29808	6.10845	-0.708345	0.0457046
isotig29394	NA	5.36956	5.36148	4.8211	NA	NA	4.7813	5.02907	5.11801	5.85406	4.31716	5.6526	5.89659	4.93246	5.57674	4.80928	-0.662387	0.00475866
isotig29396	NA	4.70044	5.16207	4.55947	NA	NA	4.23427	4.67029	4.96479	4.93246	3.29723	6.35884	6.08084	4.93246	4.95767	3.96061	-0.880219	0.0409736
isotig29398	NA	8.5172	8.62836	7.93978	NA	NA	7.89619	7.90293	8.78689	8.17231	7.28857	8.71793	8.18857	7.6694	8.60304	7.10365	-0.658369	0.0206837
isotig29420	NA	6.91928	7.88567	7.76765	NA	NA	8.21682	7.87932	6.74866	7.13518	8.31948	6.12603	6.64824	7.43106	7.30023	8.58263	1.06861	0.00258602
isotig29424	NA	3.88422	2.97225	2.44378	NA	NA	3.82334	3.01335	3.80758	3.4544	1.73604	3.79165	3.88797	3.11582	3.86201	2.81904	-0.853217	0.0144363
isotig29426	NA	4.44966	5.59866	4.36088	NA	NA	5.57674	4.70258	4.90864	4.45473	5.53785	4.63058	5.11001	5.20482	5.27957	6.1598	0.615631	0.0372852
isotig29436	NA	5.20482	5.94693	5.6745	NA	NA	6.2832	6.01929	5.44665	5.52947	7.12726	4.85599	5.50768	5.81517	5.86837	6.87316	0.796379	0.014353
isotig29441	NA	3.74818	3.91029	4.29472	NA	NA	4.42673	2.7802	3.97832	3.78763	4.77928	3.89917	3.82726	4.4007	3.75163	4.29472	0.669302	0.00599048
isotig29463	NA	7.21652	7.22174	7.74739	NA	NA	7.28608	7.29052	8.22926	8.13668	6.17408	8.11632	8.08438	7.58898	7.74662	5.79332	-0.862874	0.0296559
isotig29475	NA	11.4276	11.5274	11.5865	NA	NA	12.0451	12.3744	11.4374	11.4087	12.202	10.4011	11.3618	12.1366	11.3797	13.1547	0.710052	0.0492456
isotig29516	NA	4.00928	3.2859	3.78421	NA	NA	3.4544	4.09912	5.33561	3.23546	3.81942	4.0332	4.18042	3.23546	4.09912	3.38847	-0.647101	0.0355376
isotig29536	NA	8.1069	8.01893	7.97042	NA	NA	7.385	8.41897	7.97086	8.96688	6.54506	7.77906	8.26767	7.32916	7.6502	6.45178	-0.882401	0.0161349
isotig29612	NA	8.4115	7.69319	7.70733	NA	NA	7.81745	8.30928	8.75069	9.07619	7.79076	7.96499	8.67064	7.74274	7.87176	7.41912	-0.741337	0.00210266
isotig29622	NA	4.52381	4.15261	4.14347	NA	NA	3.26874	4.39807	4.32825	4.70258	3.4544	4.39807	4.68543	4.09588	4.45473	3.55113	-0.721001	0.000925065
isotig29650	NA	2.75035	4.10235	4.29472	NA	NA	3.88797	3.01335	3.224	2.7721	3.93907	3.72319	2.9037	3.79165	3.57457	3.21805	0.734977	0.00495543
isotig29671	NA	5.62025	5.8023	5.20331	NA	NA	5.87501	5.45805	4.90864	5.40273	6.64325	5.25943	5.26522	6.11166	5.51619	6.10845	0.610112	0.0114673
isotig29675	NA	5.50034	5.43515	5.30365	NA	NA	5.16671	5.3301	5.54856	6.25804	5.19425	6.39423	6.12524	4.63505	5.68963	4.24602	-0.838358	0.00539815
isotig29678	NA	6.52982	7.01119	6.47505	NA	NA	7.20585	6.77017	6.3676	6.01887	6.49795	5.36821	5.82303	6.64879	5.99818	7.77578	0.81064	0.0121542
isotig29693	NA	4.12451	4.42415	4.29472	NA	NA	4.42673	3.01335	4.18042	4.31994	4.71531	3.68489	3.99929	5.14178	3.48446	4.06968	0.682511	0.0146929
isotig29723	NA	4.60344	4.10235	4.29472	NA	NA	4.23427	4.73211	4.79536	4.51898	3.4544	4.50683	5.04091	4.14347	4.85599	4.06968	-0.672129	0.000524307
isotig29732	NA	3.31398	3.37784	2.88463	NA	NA	3.26874	4.14347	3.97832	4.01958	4.13085	3.79165	4.04972	3.31955	4.15261	2.81904	-0.621224	0.0141868
isotig29737	NA	6.63042	6.68914	6.242	NA	NA	5.62813	6.2431	6.66801	7.09597	6.26383	7.01376	6.90962	5.98947	6.3312	5.17288	-0.701294	0.0143932
isotig29772	NA	4.85599	4.15261	3.82726	NA	NA	4.23427	4.85599	4.32825	5.25363	4.25185	5.50768	5.54856	3.41454	4.95767	4.4007	-0.997093	0.000941483
isotig29784	NA	4.76917	4.58043	4.36088	NA	NA	4.74251	4.67029	5.07092	4.9523	3.4544	4.81914	4.87689	4.0332	5.03245	4.4007	-0.622434	0.00592286
isotig29788	NA	5.23164	3.97832	4.11841	NA	NA	3.4544	4.55947	4.67465	4.9754	4.19261	4.72792	4.77324	3.23546	4.77324	3.30287	-1.10283	9.67251e-05
isotig29793	NA	6.98383	7.37267	7.01805	NA	NA	7.92502	6.9234	7.05608	6.242	6.77169	6.06766	5.88912	6.69558	6.43521	7.73286	0.738745	0.0203832
isotig29799	NA	6.77169	7.63883	6.90082	NA	NA	8.19256	7.40085	7.02019	6.59183	7.32726	5.74861	6.34389	7.18102	6.911	8.48752	0.937325	0.0129556
isotig29803	NA	2.96635	2.97225	3.64555	NA	NA	3.07914	3.60223	3.93907	4.36088	2.9037	4.24602	3.37249	3.0338	3.79165	3.0338	-0.642721	0.015542
isotig29804	NA	4.60344	4.10235	3.82726	NA	NA	3.4544	5.02907	4.28336	4.57352	3.88422	5.45046	4.93246	4.0332	4.12451	3.89172	-0.848307	0.00171395
isotig29819	NA	4.48964	4.37686	4.8211	NA	NA	4.18042	4.63058	4.50194	5.08079	3.4544	5.30084	5.50768	4.63505	4.88255	3.89172	-0.686839	0.0188414
isotig29842	NA	3.49819	3.62401	3.97832	NA	NA	4.42673	3.90289	3.89172	3.73157	4.00928	2.01788	3.37249	4.0332	3.31398	4.70895	0.740267	0.0325416
isotig29849	NA	3.97832	3.37784	4.04636	NA	NA	3.82334	3.90289	3.89172	5.45552	3.20621	4.58275	4.29472	3.85436	3.99582	3.55113	-0.657041	0.0292481
isotig29859	NA	3.21805	1.06548	2.80323	NA	NA	0.281026	3.10296	3.48446	4.18042	3.60591	2.5507	3.6892	3.57922	4.30878	0.677814	-1.50282	0.033373
isotig29872	NA	5.80627	6.54446	5.87122	NA	NA	5.83182	5.40273	6.01114	6.66528	4.77928	6.63434	6.86747	5.20482	6.66528	5.17288	-0.725803	0.049831
isotig29879	NA	5.57208	5.40927	5.55211	NA	NA	5.10195	5.38025	5.11801	5.77114	3.60591	5.79132	5.77114	4.59658	5.86837	4.99815	-0.733002	0.0272046
isotig29881	NA	5.02055	5.50768	5.54143	NA	NA	6.0291	4.97364	6.31421	5.35743	6.26383	5.20331	5.48184	6.88565	5.34928	7.10365	0.83614	0.0211236
isotig29894	NA	8.44595	9.55281	8.86952	NA	NA	9.93567	9.24422	9.1064	8.40447	9.9462	9.10308	8.54881	9.54087	8.83008	9.60483	0.763125	0.00338494
isotig29937	NA	4.12451	3.91029	4.11841	NA	NA	4.48717	4.82893	4.86172	4.18042	3.53686	4.58275	4.64617	3.0338	4.74458	3.70204	-0.768917	0.00566547
isotig29955	NA	9.55192	9.2007	8.66696	NA	NA	8.72424	9.3043	8.28725	8.62885	8.2336	9.72795	10.051	8.33021	8.98485	7.64881	-0.752023	0.0404359
isotig29959	NA	4.17736	4.48717	3.93907	NA	NA	4.32825	4.0332	2.98582	3.73157	4.77928	3.42491	4.26038	4.59658	3.57457	4.90495	0.764767	0.00634181
isotig29960	NA	2.96635	4.0332	2.62567	NA	NA	3.26874	4.25185	4.05306	4.57352	1.73604	4.55947	3.75163	3.72738	3.96417	3.38847	-0.887233	0.0421182
isotig29969	NA	4.27479	4.7651	4.29472	NA	NA	4.42673	4.0332	4.28336	4.21668	5.31485	3.10296	3.82726	4.50194	3.99582	4.60572	0.689498	0.00895159
isotig29985	NA	4.48964	4.0332	4.84254	NA	NA	3.53686	4.51898	4.57811	5.25363	3.20621	5.59522	5.1897	4.4007	4.36357	3.70204	-0.901959	0.0117094
isotig29989	NA	3.41454	5.48184	4.04636	NA	NA	4.05973	3.60223	3.65437	3.51277	4.37953	3.79165	3.04028	3.48938	3.39889	5.04259	0.928753	0.00850168
isotig30002	NA	3.49819	3.37784	3.2859	NA	NA	1.50269	4.0332	4.14347	3.51277	3.4544	4.48717	4.14033	3.23546	3.39889	3.30287	-0.861192	0.024078
isotig30007	NA	5.68316	5.72991	5.87784	NA	NA	4.70044	5.38025	5.11801	6.13079	4.00928	6.68213	6.56277	5.14178	6.27175	4.90495	-0.914853	0.0261761
isotig30011	NA	5.35743	5.16207	5.13864	NA	NA	4.12451	5.57441	5.04259	5.13706	4.37953	5.31485	5.04091	4.93246	5.40273	3.82726	-0.673062	0.0128348
isotig30013	NA	3.91397	4.37686	6.45811	NA	NA	4.23427	3.224	4.14347	4.67465	4.31716	3.75163	3.6892	4.4007	3.96417	4.94871	0.880576	0.0362495
isotig30023	NA	4.74868	4.99988	4.71742	NA	NA	3.88797	4.76917	4.44457	4.74868	4.25185	6.00942	5.36956	3.57922	5.8023	4.4007	-0.821309	0.0245798
isotig30062	NA	4.44966	5.06927	4.37953	NA	NA	4.48717	4.63058	5.16052	5.38557	3.4544	5.97323	5.43258	3.79165	5.40273	4.45473	-0.93219	0.0103552
isotig30078	NA	4.77729	5.68747	5.07587	NA	NA	6.37898	5.13706	5.50768	5.22276	5.05932	4.00928	4.57119	5.11161	4.39807	6.70518	0.866407	0.029148
isotig30083	NA	6.58491	6.87174	6.65486	NA	NA	7.69453	6.33498	7.70521	6.32394	7.84908	6.92477	6.84255	8.38684	6.85362	7.669	0.725298	0.0390647
isotig30095	NA	6.42297	6.78534	5.6864	NA	NA	6.26383	6.39357	6.53671	6.93705	5.19425	6.91054	7.30375	5.83571	6.06435	4.99815	-0.858759	0.016223
isotig30103	NA	5.38557	6.48747	6.12921	NA	NA	6.29879	6.40606	5.01541	5.69285	6.03165	5.13469	5.20482	5.75273	5.61969	6.56042	0.715889	0.0086888
isotig30121	NA	4.56651	4.67029	4.45473	NA	NA	3.68489	4.14347	4.55947	4.8152	2.9037	4.63058	4.8152	3.72738	5.0068	3.96061	-0.747909	0.0154692
isotig30123	NA	7.31494	7.9461	7.87649	NA	NA	8.72188	8.03414	7.90108	7.55205	9.10816	7.86071	7.68459	8.65007	8.12619	9.15315	0.794019	0.00662837
isotig30131	NA	3.88422	4.31994	4.37953	NA	NA	4.18042	2.7802	3.97832	3.38847	4.31716	3.55113	4.04972	4.09588	4.0332	4.45473	0.62481	0.00906404
isotig30138	NA	4.61707	6.72289	4.58275	NA	NA	6.60955	5.18665	5.35878	4.57352	5.72834	4.70471	4.77324	4.59658	4.88255	6.60214	0.936112	0.0381191
isotig30174	NA	3.31398	4.48717	4.04636	NA	NA	4.05973	3.31955	3.29723	3.51277	4.63951	3.18812	3.93907	4.19867	3.93181	3.55113	0.663399	0.00546555
isotig30200	NA	9.58766	9.88493	9.59137	NA	NA	9.01084	9.21356	9.7229	9.73412	7.88849	9.70043	9.6591	8.29963	9.4556	7.7651	-0.84185	0.0321989
isotig30211	NA	6.39027	7.09536	7.00385	NA	NA	6.37898	8.25556	6.40016	7.81598	4.77928	6.94202	7.10103	6.19203	6.89244	5.17288	-1.01019	0.0489684
isotig30220	NA	5.66359	3.62401	5.27385	NA	NA	3.4544	4.43445	4.69188	5.28385	4.50683	5.36821	5.62588	4.30598	4.36357	4.13085	-0.845647	0.028299
[truncated: 1,276 more rows]

## Sheet: Annotation
Isotig	Annotation
contig05944	NA
contig07664	NA
contig10207	NA
[truncated: 3,410 more rows]
