# Supplementary material for: Differential gene expression at different stages of mesocarp development in high- and low-yielding oil palm
Source: BMC Genomics. 2017 Jun 21;18:470. doi: 10.1186/s12864-017-3855-7 (PMC5480177; doi:10.1186/s12864-017-3855-7)
Supplement: Supplementary file 3 — GO enrichment analysis of differentially expressed genes at different time points (P < 0.05). Coloured GO represent enriched GO terms at specific time points. (XLSX 365 kb) [file 12864_2017_3855_MOESM3_ESM.xlsx]

## Sheet: Enriched GO 12WAP
GO	UP.	DOWN.	p.value
GO:0008152	4	0	0.0455003
EC:2.7.11.0	0	2	0.157299
GO:0004674	0	2	0.157299
GO:0005783	2	0	0.157299
GO:0006468	0	2	0.157299
GO:0009069	0	2	0.157299
GO:0005524	1	4	0.179712
EC:1.11.1.7	0	1	0.317311
EC:1.6.3.1	0	1	0.317311
EC:1.6.5.0	0	1	0.317311
EC:2.1.1.149	0	1	0.317311
EC:2.1.1.68	0	1	0.317311
EC:2.1.1.76	0	1	0.317311
EC:2.4.1.12	1	0	0.317311
EC:2.7.1.68	0	1	0.317311
EC:3.1.3.24	0	1	0.317311
EC:6.3.2.0	0	1	0.317311
GO:0000287	0	1	0.317311
GO:0003723	1	0	0.317311
GO:0003735	0	1	0.317311
GO:0004601	0	1	0.317311
GO:0004672	1	0	0.317311
GO:0005488	1	0	0.317311
GO:0005507	1	0	0.317311
GO:0005509	0	1	0.317311
GO:0005622	0	1	0.317311
GO:0005634	0	1	0.317311
GO:0005747	0	1	0.317311
GO:0005789	1	0	0.317311
GO:0005887	0	1	0.317311
GO:0005985	1	0	0.317311
GO:0005986	0	1	0.317311
GO:0006011	1	0	0.317311
GO:0006118	0	1	0.317311
GO:0006396	1	0	0.317311
GO:0006412	0	1	0.317311
GO:0006804	0	1	0.317311
GO:0006807	1	0	0.317311
GO:0006814	1	0	0.317311
GO:0006816	1	0	0.317311
GO:0006828	1	0	0.317311
GO:0006886	0	1	0.317311
GO:0006979	0	1	0.317311
GO:0007047	1	0	0.317311
GO:0008236	1	0	0.317311
GO:0008270	1	0	0.317311
GO:0008508	1	0	0.317311
GO:0008565	0	1	0.317311
GO:0009060	0	1	0.317311
GO:0009408	0	1	0.317311
GO:0009409	1	0	0.317311
GO:0009507	0	1	0.317311
GO:0009535	0	1	0.317311
GO:0009536	1	3	0.317311
GO:0009611	1	0	0.317311
GO:0009651	0	1	0.317311
GO:0009737	0	1	0.317311
GO:0009805	0	1	0.317311
GO:0009809	0	1	0.317311
GO:0009811	0	1	0.317311
GO:0009817	0	1	0.317311
GO:0009850	1	0	0.317311
GO:0009941	0	1	0.317311
GO:0010042	1	0	0.317311
GO:0010053	0	1	0.317311
GO:0010112	1	0	0.317311
GO:0010179	1	0	0.317311
GO:0010187	0	1	0.317311
GO:0010258	0	1	0.317311
GO:0015662	1	0	0.317311
GO:0015721	1	0	0.317311
GO:0015992	1	0	0.317311
GO:0016020	1	0	0.317311
GO:0016174	0	1	0.317311
GO:0016308	0	1	0.317311
GO:0016310	1	0	0.317311
GO:0016311	0	1	0.317311
GO:0016491	1	0	0.317311
GO:0016614	1	0	0.317311
GO:0016655	0	1	0.317311
GO:0016760	1	0	0.317311
GO:0016787	1	0	0.317311
GO:0016874	1	0	0.317311
GO:0016881	0	1	0.317311
GO:0022625	0	1	0.317311
GO:0022626	0	1	0.317311
GO:0030026	1	0	0.317311
GO:0030173	1	0	0.317311
GO:0030244	1	0	0.317311
GO:0030755	0	1	0.317311
GO:0031261	0	1	0.317311
GO:0032259	0	1	0.317311
GO:0033177	1	0	0.317311
GO:0033198	0	1	0.317311
GO:0033799	0	1	0.317311
GO:0042127	0	1	0.317311
GO:0042254	0	1	0.317311
GO:0043069	0	1	0.317311
GO:0046686	1	0	0.317311
GO:0046854	0	1	0.317311
GO:0046872	1	0	0.317311
GO:0046983	0	1	0.317311
GO:0047763	0	1	0.317311
GO:0048767	1	0	0.317311
GO:0050307	0	1	0.317311
GO:0050832	0	1	0.317311
GO:0051555	0	1	0.317311
GO:0055114	0	1	0.317311
GO:0097159	0	1	0.317311
GO:1901363	0	1	0.317311
GO:0005773	1	2	0.563703
GO:0016023	2	1	0.563703
GO:0005737	1	1	1
GO:0005739	1	1	1
GO:0005886	3	3	1
GO:0005982	1	1	1
GO:0016021	1	1	1
GO:0016740	1	1	1

## Sheet: Enriched GO 14WAP
GO	UP.	DOWN.	p.value
GO:0008270	7	0	0.00815097
GO:0003735	9	1	0.011412
GO:0006412	9	1	0.011412
GO:0042254	9	1	0.011412
GO:0005739	10	2	0.0209213
GO:0005840	7	1	0.0338949
GO:0003676	4	0	0.0455003
GO:0005730	4	0	0.0455003
GO:0006508	4	0	0.0455003
GO:0006633	4	0	0.0455003
GO:0005622	3	0	0.0832645
GO:0006094	3	0	0.0832645
GO:0006096	3	0	0.0832645
GO:0016740	0	3	0.0832645
GO:0051287	3	0	0.0832645
GO:0005737	5	1	0.10247
GO:0006355	5	1	0.10247
GO:0009507	5	1	0.10247
GO:0009941	5	1	0.10247
GO:0005524	10	4	0.108809
EC:2.3.1.0	2	0	0.157299
GO:0000287	2	0	0.157299
GO:0003723	2	0	0.157299
GO:0005506	0	2	0.157299
GO:0005774	2	0	0.157299
GO:0005835	2	0	0.157299
GO:0006090	2	0	0.157299
GO:0006099	2	0	0.157299
GO:0006119	2	0	0.157299
GO:0006560	0	2	0.157299
GO:0008152	2	0	0.157299
GO:0008295	0	2	0.157299
GO:0009628	0	2	0.157299
GO:0009739	2	0	0.157299
GO:0009965	2	0	0.157299
GO:0016491	2	0	0.157299
GO:0016747	2	0	0.157299
GO:0022627	2	0	0.157299
GO:0030955	2	0	0.157299
GO:0042967	2	0	0.157299
GO:0043565	2	0	0.157299
GO:0046872	2	0	0.157299
GO:0048868	2	0	0.157299
GO:0050662	2	0	0.157299
GO:0055114	6	2	0.157299
GO:0009536	9	4	0.165518
GO:0000166	4	1	0.179712
GO:0005507	4	1	0.179712
GO:0005634	4	1	0.179712
GO:0005773	4	1	0.179712
GO:0016020	10	5	0.196706
EC:1.10.3.3	0	1	0.317311
EC:1.1.1.100	1	0	0.317311
EC:1.1.1.158	1	0	0.317311
EC:1.11.1.7	0	1	0.317311
EC:1.1.1.38	1	0	0.317311
EC:1.13.11.12	0	1	0.317311
EC:1.1.3.37	1	0	0.317311
EC:1.2.1.12	1	0	0.317311
EC:1.2.4.1	1	0	0.317311
EC:1.3.1.38	1	0	0.317311
EC:1.3.1.74	1	0	0.317311
EC:1.3.2.3	1	0	0.317311
EC:1.6.3.1	0	1	0.317311
EC:2.1.1.0	0	1	0.317311
EC:2.1.1.10	1	0	0.317311
EC:2.3.1.180	1	0	0.317311
EC:2.3.1.41	1	0	0.317311
EC:2.4.1.186	1	0	0.317311
EC:2.4.1.25	1	0	0.317311
EC:2.7.1.40	1	0	0.317311
EC:2.7.7.13	0	1	0.317311
EC:2.7.7.4	0	1	0.317311
EC:2.7.7.7	1	0	0.317311
EC:3.1.3.18	1	0	0.317311
EC:3.2.1.51	1	0	0.317311
EC:3.4.16.0	1	0	0.317311
EC:3.4.21.0	1	0	0.317311
EC:3.4.23.0	1	0	0.317311
EC:3.5.5.4	1	0	0.317311
EC:3.6.1.1	1	0	0.317311
EC:3.6.1.15	1	0	0.317311
EC:4.1.1.19	0	1	0.317311
EC:4.1.1.50	0	1	0.317311
EC:4.1.1.68	1	0	0.317311
EC:4.2.1.3	1	0	0.317311
EC:4.2.1.65	1	0	0.317311
EC:4.3.3.2	1	0	0.317311
EC:5.1.3.18	1	0	0.317311
EC:6.1.1.1	0	1	0.317311
EC:6.2.1.12	0	1	0.317311
EC:6.3.2.0	0	1	0.317311
EC:6.3.4.14	1	0	0.317311
EC:6.3.5.5	1	0	0.317311
EC:6.4.1.2	1	0	0.317311
GO:0000025	1	0	0.317311
GO:0000103	0	1	0.317311
GO:0000162	0	1	0.317311
GO:0000249	0	1	0.317311
GO:0000976	1	0	0.317311
GO:0003700	3	1	0.317311
GO:0003729	1	0	0.317311
GO:0003746	1	0	0.317311
GO:0003777	1	0	0.317311
GO:0003779	1	0	0.317311
GO:0003885	1	0	0.317311
GO:0003887	1	0	0.317311
GO:0003989	1	0	0.317311
GO:0004014	0	1	0.317311
GO:0004075	1	0	0.317311
GO:0004088	1	0	0.317311
GO:0004134	1	0	0.317311
GO:0004185	1	0	0.317311
GO:0004190	1	0	0.317311
GO:0004252	1	0	0.317311
GO:0004315	1	0	0.317311
GO:0004316	1	0	0.317311
GO:0004365	1	0	0.317311
GO:0004427	1	0	0.317311
GO:0004475	0	1	0.317311
GO:0004527	1	0	0.317311
GO:0004540	1	0	0.317311
GO:0004560	1	0	0.317311
GO:0004601	0	1	0.317311
GO:0004672	1	0	0.317311
GO:0004739	1	0	0.317311
GO:0004743	1	0	0.317311
GO:0004781	0	1	0.317311
GO:0004831	0	1	0.317311
GO:0004871	1	0	0.317311
GO:0005381	1	0	0.317311
GO:0005488	0	1	0.317311
GO:0005516	1	0	0.317311
GO:0005618	3	1	0.317311
GO:0005667	3	1	0.317311
GO:0005747	1	0	0.317311
GO:0005754	1	0	0.317311
GO:0005783	1	0	0.317311
GO:0005794	1	0	0.317311
GO:0005849	1	0	0.317311
GO:0005853	1	0	0.317311
GO:0005856	1	0	0.317311
GO:0005874	3	1	0.317311
GO:0005886	6	3	0.317311
GO:0005951	1	0	0.317311
GO:0005982	1	0	0.317311
GO:0005985	1	0	0.317311
GO:0006000	0	1	0.317311
GO:0006013	0	1	0.317311
GO:0006040	1	0	0.317311
GO:0006108	1	0	0.317311
GO:0006206	1	0	0.317311
GO:0006221	1	0	0.317311
GO:0006260	1	0	0.317311
GO:0006351	1	0	0.317311
GO:0006364	1	0	0.317311
GO:0006378	1	0	0.317311
GO:0006437	0	1	0.317311
GO:0006448	1	0	0.317311
GO:0006457	1	0	0.317311
GO:0006511	1	0	0.317311
GO:0006525	0	1	0.317311
GO:0006526	1	0	0.317311
GO:0006527	0	1	0.317311
GO:0006536	1	0	0.317311
GO:0006543	1	0	0.317311
GO:0006570	1	0	0.317311
GO:0006571	0	1	0.317311
GO:0006597	0	1	0.317311
GO:0006605	1	0	0.317311
GO:0006629	1	0	0.317311
GO:0006725	0	1	0.317311
GO:0006804	0	1	0.317311
GO:0006810	1	0	0.317311
GO:0006814	1	0	0.317311
GO:0006888	1	0	0.317311
GO:0006896	0	1	0.317311
GO:0006950	0	1	0.317311
GO:0006952	1	0	0.317311
GO:0006979	0	1	0.317311
GO:0007018	3	1	0.317311
GO:0007047	1	0	0.317311
GO:0007154	1	0	0.317311
GO:0007165	1	0	0.317311
GO:0008026	1	0	0.317311
GO:0008033	1	0	0.317311
GO:0008168	0	1	0.317311
GO:0008219	0	1	0.317311
GO:0008233	1	0	0.317311
GO:0008272	0	1	0.317311
GO:0008447	0	1	0.317311
GO:0008466	1	0	0.317311
GO:0008762	1	0	0.317311
GO:0008792	0	1	0.317311
GO:0008898	1	0	0.317311
GO:0008967	1	0	0.317311
GO:0009060	0	1	0.317311
GO:0009086	1	0	0.317311
GO:0009094	0	1	0.317311
GO:0009097	1	0	0.317311
GO:0009098	1	0	0.317311
GO:0009099	1	0	0.317311
GO:0009343	1	0	0.317311
GO:0009505	0	1	0.317311
GO:0009506	1	0	0.317311
GO:0009535	0	1	0.317311
GO:0009555	1	0	0.317311
GO:0009561	1	0	0.317311
GO:0009570	3	1	0.317311
GO:0009617	1	0	0.317311
GO:0009620	0	1	0.317311
GO:0009624	1	0	0.317311
GO:0009678	1	0	0.317311
GO:0009695	0	1	0.317311
GO:0009744	1	0	0.317311
GO:0009751	1	0	0.317311
GO:0009790	1	0	0.317311
GO:0009793	1	0	0.317311
GO:0009805	0	1	0.317311
GO:0009809	0	1	0.317311
GO:0009811	0	1	0.317311
GO:0009825	1	0	0.317311
GO:0009860	0	1	0.317311
GO:0009940	0	1	0.317311
GO:0009954	1	0	0.317311
GO:0009970	1	0	0.317311
GO:0010020	1	0	0.317311
GO:0010053	0	1	0.317311
GO:0010090	1	0	0.317311
GO:0010193	0	1	0.317311
GO:0010227	1	0	0.317311
GO:0010279	0	1	0.317311
GO:0010297	1	0	0.317311
GO:0015031	1	0	0.317311
GO:0015116	0	1	0.317311
GO:0015450	1	0	0.317311
GO:0015935	1	0	0.317311
GO:0015976	1	0	0.317311
GO:0015992	1	0	0.317311
GO:0016021	3	1	0.317311
GO:0016036	1	0	0.317311
GO:0016114	1	0	0.317311
GO:0016165	0	1	0.317311
GO:0016174	0	1	0.317311
GO:0016192	1	0	0.317311
GO:0016207	0	1	0.317311
GO:0016310	1	0	0.317311
GO:0016619	1	0	0.317311
GO:0016633	1	0	0.317311
GO:0016705	1	0	0.317311
GO:0016844	1	0	0.317311
GO:0016874	1	0	0.317311
GO:0016881	0	1	0.317311
GO:0017111	1	0	0.317311
GO:0018800	1	0	0.317311
GO:0019166	1	0	0.317311
GO:0019499	1	0	0.317311
GO:0019752	0	1	0.317311
GO:0019761	1	0	0.317311
GO:0019843	1	0	0.317311
GO:0019853	0	1	0.317311
GO:0019904	1	0	0.317311
GO:0020037	0	1	0.317311
GO:0022857	1	0	0.317311
GO:0030054	1	0	0.317311
GO:0030833	1	0	0.317311
GO:0032040	1	0	0.317311
GO:0032440	1	0	0.317311
GO:0032940	0	1	0.317311
GO:0033198	0	1	0.317311
GO:0033528	1	0	0.317311
GO:0033554	0	1	0.317311
GO:0033818	1	0	0.317311
GO:0034755	1	0	0.317311
GO:0035091	1	0	0.317311
GO:0035251	0	1	0.317311
GO:0042221	1	0	0.317311
GO:0042432	1	0	0.317311
GO:0042542	1	0	0.317311
GO:0042575	1	0	0.317311
GO:0042777	1	0	0.317311
GO:0042802	1	0	0.317311
GO:0042803	0	1	0.317311
GO:0043069	0	1	0.317311
GO:0043086	1	0	0.317311
GO:0043090	1	0	0.317311
GO:0043169	3	1	0.317311
GO:0044237	1	0	0.317311
GO:0044238	0	1	0.317311
GO:0044434	1	0	0.317311
GO:0045254	1	0	0.317311
GO:0045449	3	1	0.317311
GO:0046274	0	1	0.317311
GO:0046487	1	0	0.317311
GO:0046907	1	0	0.317311
GO:0046933	1	0	0.317311
GO:0046961	1	0	0.317311
GO:0047427	1	0	0.317311
GO:0047558	1	0	0.317311
GO:0047918	1	0	0.317311
GO:0048439	1	0	0.317311
GO:0048658	1	0	0.317311
GO:0048826	1	0	0.317311
GO:0050660	1	0	0.317311
GO:0050661	1	0	0.317311
GO:0050832	0	1	0.317311
GO:0050896	1	0	0.317311
GO:0050898	1	0	0.317311
GO:0051252	1	0	0.317311
GO:0051410	1	0	0.317311
GO:0051537	1	0	0.317311
GO:0051539	1	0	0.317311
GO:0051707	1	0	0.317311
GO:0052632	1	0	0.317311
GO:0052633	1	0	0.317311
GO:0052716	0	1	0.317311
GO:0060359	0	1	0.317311
GO:0070409	1	0	0.317311
GO:0080022	1	0	0.317311
GO:0080049	1	0	0.317311
GO:0080061	1	0	0.317311
GO:0080109	1	0	0.317311
GO:0080144	1	0	0.317311
GO:2001070	1	0	0.317311
GO:2001295	1	0	0.317311
GO:0003677	2	1	0.563703
GO:0003924	2	1	0.563703
GO:0005198	2	1	0.563703
GO:0005509	1	2	0.563703
GO:0005525	2	1	0.563703
GO:0005829	2	1	0.563703
GO:0005975	2	1	0.563703
GO:0006118	1	2	0.563703
GO:0006184	2	1	0.563703
GO:0009408	1	2	0.563703
GO:0009651	2	1	0.563703
GO:0009753	1	2	0.563703
GO:0048046	2	1	0.563703
GO:0051258	2	1	0.563703
GO:0016023	8	6	0.59298
GO:0016787	2	3	0.654721
EC:2.7.11.0	1	1	1
EC:3.2.1.0	1	1	1
GO:0004497	1	1	1
GO:0004553	1	1	1
GO:0004674	1	1	1
GO:0005887	1	1	1
GO:0006144	1	1	1
GO:0006468	1	1	1
GO:0009055	1	1	1
GO:0009069	1	1	1
GO:0009416	1	1	1
GO:0009611	1	1	1
GO:0009733	1	1	1
GO:0009987	1	1	1
GO:0017119	1	1	1
GO:0019852	1	1	1
GO:0022626	1	1	1
GO:0022900	1	1	1
GO:0030244	1	1	1
GO:0032259	1	1	1
GO:0042742	1	1	1
GO:0046686	1	1	1

## Sheet: Enriched GO 16WAP
GO	UP.	DOWN.	p.value
GO:0003735	6	0	0.0143059
GO:0006412	6	0	0.0143059
GO:0042254	6	0	0.0143059
GO:0005840	4	0	0.0455003
GO:0005622	3	0	0.0832645
GO:0008270	3	0	0.0832645
GO:0003676	2	0	0.157299
GO:0005783	2	0	0.157299
GO:0006094	2	0	0.157299
GO:0006096	2	0	0.157299
GO:0006810	2	0	0.157299
GO:0006855	0	2	0.157299
GO:0009505	0	2	0.157299
GO:0009624	0	2	0.157299
GO:0015238	0	2	0.157299
GO:0015297	0	2	0.157299
GO:0022627	2	0	0.157299
GO:0035251	0	2	0.157299
GO:0005634	4	1	0.179712
EC:1.10.3.3	0	1	0.317311
EC:1.11.1.7	0	1	0.317311
EC:1.14.11.19	0	1	0.317311
EC:1.2.1.12	1	0	0.317311
EC:1.3.1.30	0	1	0.317311
EC:1.3.1.38	1	0	0.317311
EC:1.6.3.1	0	1	0.317311
EC:2.1.1.149	0	1	0.317311
EC:2.1.1.68	0	1	0.317311
EC:2.1.1.76	0	1	0.317311
EC:2.3.1.0	1	0	0.317311
EC:2.4.1.99	0	1	0.317311
EC:2.6.1.42	1	0	0.317311
EC:2.7.10.2	1	0	0.317311
EC:2.7.1.11	1	0	0.317311
EC:2.7.11.17	1	0	0.317311
EC:2.7.1.90	1	0	0.317311
EC:2.7.2.11	0	1	0.317311
EC:2.7.2.8	0	1	0.317311
EC:3.1.1.45	1	0	0.317311
EC:3.2.1.0	0	1	0.317311
EC:3.2.1.26	0	1	0.317311
EC:3.2.1.48	0	1	0.317311
EC:3.2.1.80	0	1	0.317311
EC:4.3.3.2	1	0	0.317311
EC:5.4.2.6	1	0	0.317311
EC:6.1.1.1	0	1	0.317311
EC:6.3.2.0	0	1	0.317311
GO:0000051	0	1	0.317311
GO:0000082	1	0	0.317311
GO:0000162	0	1	0.317311
GO:0000325	0	1	0.317311
GO:0001558	1	0	0.317311
GO:0001708	1	0	0.317311
GO:0003872	1	0	0.317311
GO:0003991	0	1	0.317311
GO:0004349	0	1	0.317311
GO:0004365	1	0	0.317311
GO:0004497	0	1	0.317311
GO:0004527	1	0	0.317311
GO:0004540	1	0	0.317311
GO:0004553	0	1	0.317311
GO:0004575	0	1	0.317311
GO:0004601	0	1	0.317311
GO:0004672	0	1	0.317311
GO:0004683	1	0	0.317311
GO:0004715	1	0	0.317311
GO:0004831	0	1	0.317311
GO:0005215	1	0	0.317311
GO:0005315	0	1	0.317311
GO:0005351	0	1	0.317311
GO:0005488	0	1	0.317311
GO:0005618	1	0	0.317311
GO:0005774	1	0	0.317311
GO:0005794	0	1	0.317311
GO:0005829	1	0	0.317311
GO:0005887	0	1	0.317311
GO:0005945	1	0	0.317311
GO:0005975	0	1	0.317311
GO:0006000	1	0	0.317311
GO:0006012	1	0	0.317311
GO:0006013	1	0	0.317311
GO:0006098	1	0	0.317311
GO:0006118	0	1	0.317311
GO:0006349	1	0	0.317311
GO:0006355	1	0	0.317311
GO:0006437	0	1	0.317311
GO:0006457	1	0	0.317311
GO:0006526	0	1	0.317311
GO:0006537	0	1	0.317311
GO:0006561	0	1	0.317311
GO:0006571	0	1	0.317311
GO:0006804	0	1	0.317311
GO:0006817	0	1	0.317311
GO:0006886	1	0	0.317311
GO:0006952	1	0	0.317311
GO:0006979	0	1	0.317311
GO:0007033	0	1	0.317311
GO:0008033	1	0	0.317311
GO:0008207	0	1	0.317311
GO:0008219	0	1	0.317311
GO:0008447	0	1	0.317311
GO:0008643	0	1	0.317311
GO:0008801	1	0	0.317311
GO:0008806	1	0	0.317311
GO:0009060	0	1	0.317311
GO:0009081	1	0	0.317311
GO:0009094	0	1	0.317311
GO:0009408	0	1	0.317311
GO:0009416	0	1	0.317311
GO:0009553	1	0	0.317311
GO:0009555	1	0	0.317311
GO:0009567	1	0	0.317311
GO:0009570	1	0	0.317311
GO:0009611	0	1	0.317311
GO:0009651	1	0	0.317311
GO:0009744	1	0	0.317311
GO:0009749	1	0	0.317311
GO:0009750	1	0	0.317311
GO:0009753	0	1	0.317311
GO:0009805	0	1	0.317311
GO:0009809	0	1	0.317311
GO:0009811	0	1	0.317311
GO:0009860	0	1	0.317311
GO:0009917	0	1	0.317311
GO:0009987	1	0	0.317311
GO:0010023	0	1	0.317311
GO:0010053	0	1	0.317311
GO:0010090	1	0	0.317311
GO:0010268	0	1	0.317311
GO:0015031	0	1	0.317311
GO:0015979	1	0	0.317311
GO:0016021	1	3	0.317311
GO:0016114	1	0	0.317311
GO:0016132	0	1	0.317311
GO:0016174	0	1	0.317311
GO:0016192	1	0	0.317311
GO:0016705	0	1	0.317311
GO:0016747	1	0	0.317311
GO:0016787	1	0	0.317311
GO:0016844	1	0	0.317311
GO:0016874	1	0	0.317311
GO:0016881	0	1	0.317311
GO:0017177	0	1	0.317311
GO:0019166	1	0	0.317311
GO:0019261	1	0	0.317311
GO:0019843	1	0	0.317311
GO:0019852	0	1	0.317311
GO:0022619	1	0	0.317311
GO:0022626	0	1	0.317311
GO:0022891	1	0	0.317311
GO:0030117	1	0	0.317311
GO:0030755	0	1	0.317311
GO:0031072	1	0	0.317311
GO:0032259	0	1	0.317311
GO:0032875	1	0	0.317311
GO:0033198	0	1	0.317311
GO:0033799	0	1	0.317311
GO:0035265	1	0	0.317311
GO:0042432	1	0	0.317311
GO:0043069	0	1	0.317311
GO:0043169	0	1	0.317311
GO:0043241	1	0	0.317311
GO:0043565	1	0	0.317311
GO:0046274	0	1	0.317311
GO:0046872	0	1	0.317311
GO:0046983	0	1	0.317311
GO:0047334	1	0	0.317311
GO:0047763	0	1	0.317311
GO:0048366	1	0	0.317311
GO:0048658	1	0	0.317311
GO:0050213	0	1	0.317311
GO:0050306	0	1	0.317311
GO:0050589	0	1	0.317311
GO:0050660	1	0	0.317311
GO:0050661	1	0	0.317311
GO:0050832	0	1	0.317311
GO:0050896	0	1	0.317311
GO:0051082	1	0	0.317311
GO:0051252	1	0	0.317311
GO:0051287	1	0	0.317311
GO:0051555	0	1	0.317311
GO:0051669	0	1	0.317311
GO:0051707	1	0	0.317311
GO:0051783	1	0	0.317311
GO:0052654	1	0	0.317311
GO:0052655	1	0	0.317311
GO:0052656	1	0	0.317311
GO:0052716	0	1	0.317311
GO:0055085	0	1	0.317311
GO:0080022	1	0	0.317311
GO:0080144	1	0	0.317311
GO:0097159	0	1	0.317311
GO:1901363	0	1	0.317311
GO:0005507	2	1	0.563703
GO:0006468	2	1	0.563703
GO:0009069	2	1	0.563703
GO:0009536	3	2	0.654721
GO:0005886	4	3	0.705457
GO:0016020	3	4	0.705457
GO:0016023	4	3	0.705457
EC:2.7.11.0	1	1	1
GO:0004674	1	1	1
GO:0005509	1	1	1
GO:0005524	4	4	1
GO:0005737	2	2	1
GO:0005739	1	1	1
GO:0005773	1	1	1
GO:0005982	1	1	1
GO:0005985	1	1	1
GO:0008565	1	1	1
GO:0009507	1	1	1
GO:0016310	1	1	1
GO:0016491	1	1	1
GO:0048046	1	1	1
GO:0055114	3	3	1

## Sheet: Enriched GO 18WAP
GO	UP.	DOWN.	p.value
GO:0005622	4	0	0.0455003
GO:0003677	3	0	0.0832645
GO:0009408	0	3	0.0832645
GO:0022626	0	3	0.0832645
EC:2.7.11.0	2	0	0.157299
GO:0003676	2	0	0.157299
GO:0004497	2	0	0.157299
GO:0004527	2	0	0.157299
GO:0004601	0	2	0.157299
GO:0004674	2	0	0.157299
GO:0006468	2	0	0.157299
GO:0006508	0	2	0.157299
GO:0006804	0	2	0.157299
GO:0006979	0	2	0.157299
GO:0008270	2	0	0.157299
GO:0009069	2	0	0.157299
GO:0009505	0	2	0.157299
GO:0009651	2	0	0.157299
GO:0009737	2	0	0.157299
GO:0022627	2	0	0.157299
GO:0043169	0	2	0.157299
GO:0044237	2	0	0.157299
GO:0044238	2	0	0.157299
GO:0050662	2	0	0.157299
GO:0016740	1	4	0.179712
GO:0005739	5	2	0.256839
EC:1.11.1.7	0	1	0.317311
EC:1.3.1.38	1	0	0.317311
EC:1.6.3.1	0	1	0.317311
EC:2.3.1.0	1	0	0.317311
EC:2.5.1.18	0	1	0.317311
EC:2.7.1.11	1	0	0.317311
EC:2.7.1.90	1	0	0.317311
EC:3.1.4.0	0	1	0.317311
EC:3.1.4.46	1	0	0.317311
EC:3.2.1.0	0	1	0.317311
EC:3.2.1.14	1	0	0.317311
EC:3.2.1.51	0	1	0.317311
EC:3.4.23.0	0	1	0.317311
EC:3.5.1.98	1	0	0.317311
EC:3.6.1.1	1	0	0.317311
EC:3.6.1.15	1	0	0.317311
EC:4.1.2.5	0	1	0.317311
EC:5.1.3.18	1	0	0.317311
EC:6.1.1.1	0	1	0.317311
EC:6.3.2.0	0	1	0.317311
GO:0000118	1	0	0.317311
GO:0000156	0	1	0.317311
GO:0000160	0	1	0.317311
GO:0000162	0	1	0.317311
GO:0000166	3	1	0.317311
GO:0000249	1	0	0.317311
GO:0000272	1	0	0.317311
GO:0000287	1	0	0.317311
GO:0000902	1	0	0.317311
GO:0000917	1	0	0.317311
GO:0003690	1	0	0.317311
GO:0003697	1	0	0.317311
GO:0003700	1	0	0.317311
GO:0003723	1	0	0.317311
GO:0003735	6	3	0.317311
GO:0003824	1	0	0.317311
GO:0003872	1	0	0.317311
GO:0004190	0	1	0.317311
GO:0004364	0	1	0.317311
GO:0004427	1	0	0.317311
GO:0004519	1	0	0.317311
GO:0004540	1	0	0.317311
GO:0004553	0	1	0.317311
GO:0004560	0	1	0.317311
GO:0004568	1	0	0.317311
GO:0004620	0	1	0.317311
GO:0004793	0	1	0.317311
GO:0004831	0	1	0.317311
GO:0004869	0	1	0.317311
GO:0005267	1	0	0.317311
GO:0005488	1	0	0.317311
GO:0005506	1	0	0.317311
GO:0005507	1	0	0.317311
GO:0005515	1	0	0.317311
GO:0005525	1	0	0.317311
GO:0005654	1	0	0.317311
GO:0005667	1	0	0.317311
GO:0005737	0	1	0.317311
GO:0005747	1	0	0.317311
GO:0005777	1	0	0.317311
GO:0005829	0	1	0.317311
GO:0005840	3	1	0.317311
GO:0005945	1	0	0.317311
GO:0006000	1	0	0.317311
GO:0006012	1	0	0.317311
GO:0006013	1	0	0.317311
GO:0006032	1	0	0.317311
GO:0006071	1	0	0.317311
GO:0006094	1	0	0.317311
GO:0006096	1	0	0.317311
GO:0006098	1	0	0.317311
GO:0006119	1	0	0.317311
GO:0006260	1	0	0.317311
GO:0006281	1	0	0.317311
GO:0006310	1	0	0.317311
GO:0006396	1	0	0.317311
GO:0006406	1	0	0.317311
GO:0006412	6	3	0.317311
GO:0006437	0	1	0.317311
GO:0006457	0	1	0.317311
GO:0006544	0	1	0.317311
GO:0006563	0	1	0.317311
GO:0006567	0	1	0.317311
GO:0006571	0	1	0.317311
GO:0006662	0	1	0.317311
GO:0006665	0	1	0.317311
GO:0006749	0	1	0.317311
GO:0006803	0	1	0.317311
GO:0006814	1	0	0.317311
GO:0006886	1	0	0.317311
GO:0006952	1	0	0.317311
GO:0007275	0	1	0.317311
GO:0007623	1	0	0.317311
GO:0008033	1	0	0.317311
GO:0008061	1	0	0.317311
GO:0008081	0	1	0.317311
GO:0008152	1	0	0.317311
GO:0008219	0	1	0.317311
GO:0008889	1	0	0.317311
GO:0009060	0	1	0.317311
GO:0009094	0	1	0.317311
GO:0009267	0	1	0.317311
GO:0009294	1	0	0.317311
GO:0009416	0	1	0.317311
GO:0009607	1	0	0.317311
GO:0009615	0	1	0.317311
GO:0009617	0	1	0.317311
GO:0009626	1	0	0.317311
GO:0009628	0	1	0.317311
GO:0009678	1	0	0.317311
GO:0009705	1	0	0.317311
GO:0009733	0	1	0.317311
GO:0009735	0	1	0.317311
GO:0009744	1	0	0.317311
GO:0009749	1	0	0.317311
GO:0009750	1	0	0.317311
GO:0009860	0	1	0.317311
GO:0009861	1	0	0.317311
GO:0009941	0	1	0.317311
GO:0010043	1	0	0.317311
GO:0010075	1	0	0.317311
GO:0010119	1	0	0.317311
GO:0010187	1	0	0.317311
GO:0010228	1	0	0.317311
GO:0010279	0	1	0.317311
GO:0010304	0	1	0.317311
GO:0010466	0	1	0.317311
GO:0010501	1	0	0.317311
GO:0015031	0	1	0.317311
GO:0015035	0	1	0.317311
GO:0015934	1	0	0.317311
GO:0015979	1	0	0.317311
GO:0015992	1	0	0.317311
GO:0015996	0	1	0.317311
GO:0016174	0	1	0.317311
GO:0016310	1	0	0.317311
GO:0016573	1	0	0.317311
GO:0016705	1	0	0.317311
GO:0016747	1	0	0.317311
GO:0016757	1	0	0.317311
GO:0016788	1	0	0.317311
GO:0016798	0	1	0.317311
GO:0016853	1	0	0.317311
GO:0016881	0	1	0.317311
GO:0016998	1	0	0.317311
GO:0017111	1	0	0.317311
GO:0019166	1	0	0.317311
GO:0019761	1	0	0.317311
GO:0019843	1	0	0.317311
GO:0022625	0	1	0.317311
GO:0022900	1	0	0.317311
GO:0030170	0	1	0.317311
GO:0030246	1	0	0.317311
GO:0030955	1	0	0.317311
GO:0031261	1	0	0.317311
GO:0032041	1	0	0.317311
GO:0032508	1	0	0.317311
GO:0032940	0	1	0.317311
GO:0033198	0	1	0.317311
GO:0034645	1	0	0.317311
GO:0042127	1	0	0.317311
GO:0042254	6	3	0.317311
GO:0042742	0	1	0.317311
GO:0043069	0	1	0.317311
GO:0043565	1	0	0.317311
GO:0045087	1	0	0.317311
GO:0045454	0	1	0.317311
GO:0046486	1	0	0.317311
GO:0046685	0	1	0.317311
GO:0046969	1	0	0.317311
GO:0046970	1	0	0.317311
GO:0047334	1	0	0.317311
GO:0047918	1	0	0.317311
GO:0048046	0	1	0.317311
GO:0048468	1	0	0.317311
GO:0050794	0	1	0.317311
GO:0050832	0	1	0.317311
GO:0050896	0	1	0.317311
GO:0050897	0	1	0.317311
GO:0051082	0	1	0.317311
GO:0051252	1	0	0.317311
GO:0051707	1	0	0.317311
GO:0070932	1	0	0.317311
GO:0070933	1	0	0.317311
GO:0071805	1	0	0.317311
GO:0080167	0	1	0.317311
GO:0090305	1	0	0.317311
GO:0005886	5	3	0.4795
GO:0005634	2	1	0.563703
GO:0005975	1	2	0.563703
GO:0006355	2	1	0.563703
GO:0009507	2	1	0.563703
GO:0016021	1	2	0.563703
GO:0046872	3	2	0.654721
GO:0009536	4	3	0.705457
GO:0016020	3	4	0.705457
GO:0005509	1	1	1
GO:0005524	4	4	1
GO:0005618	3	3	1
GO:0005730	2	2	1
GO:0005773	2	2	1
GO:0005887	1	1	1
GO:0006118	1	1	1
GO:0008233	1	1	1
GO:0008565	1	1	1
GO:0009055	1	1	1
GO:0009395	1	1	1
GO:0009409	1	1	1
GO:0010053	1	1	1
GO:0016023	7	7	1
GO:0016491	1	1	1
GO:0020037	1	1	1
GO:0045449	1	1	1
GO:0046686	1	1	1
GO:0055114	1	1	1

## Sheet: Enriched GO 20WAP
GO	UP.	DOWN.	p.value
GO:0042254	9	1	0.011412
GO:0003735	8	1	0.0196307
GO:0006412	8	1	0.0196307
GO:0015992	5	0	0.0253473
GO:0016787	5	0	0.0253473
EC:3.4.23.0	4	0	0.0455003
GO:0004190	4	0	0.0455003
GO:0006814	4	0	0.0455003
EC:1.6.5.3	3	0	0.0832645
EC:6.3.2.0	0	3	0.0832645
GO:0005618	3	0	0.0832645
GO:0006012	0	3	0.0832645
GO:0006094	0	3	0.0832645
GO:0006120	3	0	0.0832645
GO:0006744	3	0	0.0832645
GO:0006812	0	3	0.0832645
GO:0008137	3	0	0.0832645
GO:0016881	0	3	0.0832645
GO:0043565	0	3	0.0832645
GO:0005840	7	2	0.0955807
GO:0006508	5	1	0.10247
EC:1.9.3.1	2	0	0.157299
GO:0003924	2	0	0.157299
GO:0004129	2	0	0.157299
GO:0005576	2	0	0.157299
GO:0006096	0	2	0.157299
GO:0006098	0	2	0.157299
GO:0006123	2	0	0.157299
GO:0006200	0	2	0.157299
GO:0006351	0	2	0.157299
GO:0006544	2	0	0.157299
GO:0006629	2	0	0.157299
GO:0006886	0	2	0.157299
GO:0006950	0	2	0.157299
GO:0007047	2	0	0.157299
GO:0007165	0	2	0.157299
GO:0007275	0	2	0.157299
GO:0008565	0	2	0.157299
GO:0009058	0	2	0.157299
GO:0009505	0	2	0.157299
GO:0009651	2	0	0.157299
GO:0010287	0	2	0.157299
GO:0015662	0	2	0.157299
GO:0016757	0	2	0.157299
GO:0016788	0	2	0.157299
GO:0030173	2	0	0.157299
GO:0031227	0	2	0.157299
GO:0043086	2	0	0.157299
GO:0044237	2	0	0.157299
GO:0046983	0	2	0.157299
GO:0055085	0	2	0.157299
GO:0097159	0	2	0.157299
GO:1901363	0	2	0.157299
GO:0003700	2	5	0.256839
GO:0005667	2	5	0.256839
GO:0045449	2	5	0.256839
EC:1.1.1.158	1	0	0.317311
EC:1.11.1.7	0	1	0.317311
EC:1.1.1.95	1	0	0.317311
EC:1.13.12.14	1	0	0.317311
EC:1.1.3.37	1	0	0.317311
EC:1.14.13.42	1	0	0.317311
EC:1.14.13.68	1	0	0.317311
EC:1.14.13.82	1	0	0.317311
EC:1.16.3.1	0	1	0.317311
EC:1.2.1.12	0	1	0.317311
EC:1.2.1.44	1	0	0.317311
EC:1.3.1.38	1	0	0.317311
EC:1.3.1.74	1	0	0.317311
EC:1.3.2.3	1	0	0.317311
EC:1.4.3.21	0	1	0.317311
EC:2.1.1.10	1	0	0.317311
EC:2.2.1.7	1	0	0.317311
EC:2.3.1.30	1	0	0.317311
EC:2.4.1.0	1	0	0.317311
EC:2.4.1.12	1	0	0.317311
EC:2.4.1.13	0	1	0.317311
EC:2.4.1.135	0	1	0.317311
EC:2.4.1.21	0	1	0.317311
EC:2.4.1.223	0	1	0.317311
EC:2.4.1.25	1	0	0.317311
EC:2.4.1.34	0	1	0.317311
EC:2.4.1.82	0	1	0.317311
EC:2.5.1.55	1	0	0.317311
EC:2.5.1.6	0	1	0.317311
EC:2.7.1.0	0	1	0.317311
EC:2.7.6.1	0	1	0.317311
EC:2.7.7.4	0	1	0.317311
EC:3.1.1.11	1	0	0.317311
EC:3.1.2.15	0	1	0.317311
EC:3.1.3.16	0	1	0.317311
EC:3.2.1.0	0	1	0.317311
EC:3.2.1.14	1	0	0.317311
EC:3.2.1.15	1	0	0.317311
EC:3.2.1.4	1	0	0.317311
EC:3.2.1.52	0	1	0.317311
EC:3.4.11.0	0	1	0.317311
EC:3.4.21.0	1	0	0.317311
EC:3.6.1.1	1	0	0.317311
EC:3.6.3.1	0	1	0.317311
EC:4.1.1.17	0	1	0.317311
EC:4.2.3.1	1	0	0.317311
EC:4.4.1.14	1	0	0.317311
EC:5.1.3.18	1	0	0.317311
EC:5.1.3.2	0	1	0.317311
EC:5.1.3.5	0	1	0.317311
EC:5.2.1.8	1	0	0.317311
EC:5.4.2.2	0	1	0.317311
EC:6.2.1.5	1	0	0.317311
EC:6.3.3.1	1	0	0.317311
EC:6.3.4.14	0	1	0.317311
GO:0000023	0	1	0.317311
GO:0000025	1	0	0.317311
GO:0000103	0	1	0.317311
GO:0000148	0	1	0.317311
GO:0000159	0	1	0.317311
GO:0000249	0	1	0.317311
GO:0000289	1	0	0.317311
GO:0000413	1	0	0.317311
GO:0001575	0	1	0.317311
GO:0001888	0	1	0.317311
GO:0002238	0	1	0.317311
GO:0003676	3	6	0.317311
GO:0003755	1	0	0.317311
GO:0003843	0	1	0.317311
GO:0003885	1	0	0.317311
GO:0003978	0	1	0.317311
GO:0004012	0	1	0.317311
GO:0004075	0	1	0.317311
GO:0004134	1	0	0.317311
GO:0004177	0	1	0.317311
GO:0004221	0	1	0.317311
GO:0004252	1	0	0.317311
GO:0004322	0	1	0.317311
GO:0004365	0	1	0.317311
GO:0004427	1	0	0.317311
GO:0004478	0	1	0.317311
GO:0004497	0	1	0.317311
GO:0004521	0	1	0.317311
GO:0004527	1	0	0.317311
GO:0004553	0	1	0.317311
GO:0004563	0	1	0.317311
GO:0004568	1	0	0.317311
GO:0004586	0	1	0.317311
GO:0004601	0	1	0.317311
GO:0004614	0	1	0.317311
GO:0004617	1	0	0.317311
GO:0004641	1	0	0.317311
GO:0004650	1	0	0.317311
GO:0004721	0	1	0.317311
GO:0004749	0	1	0.317311
GO:0004775	1	0	0.317311
GO:0004781	0	1	0.317311
GO:0004795	1	0	0.317311
GO:0004857	1	0	0.317311
GO:0005198	1	0	0.317311
GO:0005216	0	1	0.317311
GO:0005363	0	1	0.317311
GO:0005385	1	0	0.317311
GO:0005488	0	1	0.317311
GO:0005509	0	1	0.317311
GO:0005515	1	0	0.317311
GO:0005622	1	3	0.317311
GO:0005743	1	0	0.317311
GO:0005747	1	0	0.317311
GO:0005751	1	0	0.317311
GO:0005773	1	0	0.317311
GO:0005774	1	0	0.317311
GO:0005783	1	0	0.317311
GO:0005874	1	0	0.317311
GO:0005887	1	0	0.317311
GO:0005975	1	3	0.317311
GO:0005978	0	1	0.317311
GO:0005983	0	1	0.317311
GO:0006011	1	0	0.317311
GO:0006027	0	1	0.317311
GO:0006032	1	0	0.317311
GO:0006075	0	1	0.317311
GO:0006119	1	0	0.317311
GO:0006184	1	0	0.317311
GO:0006189	1	0	0.317311
GO:0006260	1	0	0.317311
GO:0006413	1	0	0.317311
GO:0006444	0	1	0.317311
GO:0006449	0	1	0.317311
GO:0006457	3	1	0.317311
GO:0006464	1	0	0.317311
GO:0006470	0	1	0.317311
GO:0006505	0	1	0.317311
GO:0006511	1	3	0.317311
GO:0006519	1	0	0.317311
GO:0006525	0	1	0.317311
GO:0006535	1	0	0.317311
GO:0006541	1	0	0.317311
GO:0006555	0	1	0.317311
GO:0006556	0	1	0.317311
GO:0006560	0	1	0.317311
GO:0006563	1	0	0.317311
GO:0006564	1	0	0.317311
GO:0006566	1	0	0.317311
GO:0006570	1	0	0.317311
GO:0006596	0	1	0.317311
GO:0006633	0	1	0.317311
GO:0006694	1	0	0.317311
GO:0006730	0	1	0.317311
GO:0006754	0	1	0.317311
GO:0006804	0	1	0.317311
GO:0006811	0	1	0.317311
GO:0006826	0	1	0.317311
GO:0006829	1	0	0.317311
GO:0006882	1	0	0.317311
GO:0006979	0	1	0.317311
GO:0007010	0	1	0.317311
GO:0007018	1	0	0.317311
GO:0007154	0	1	0.317311
GO:0007264	0	1	0.317311
GO:0008061	1	0	0.317311
GO:0008131	0	1	0.317311
GO:0008143	1	0	0.317311
GO:0008199	0	1	0.317311
GO:0008236	0	1	0.317311
GO:0008373	1	0	0.317311
GO:0008378	0	1	0.317311
GO:0008519	1	0	0.317311
GO:0008601	0	1	0.317311
GO:0008661	1	0	0.317311
GO:0008676	1	0	0.317311
GO:0008762	1	0	0.317311
GO:0008810	1	0	0.317311
GO:0008898	1	0	0.317311
GO:0009001	1	0	0.317311
GO:0009011	0	1	0.317311
GO:0009060	1	0	0.317311
GO:0009062	1	0	0.317311
GO:0009086	1	0	0.317311
GO:0009088	1	0	0.317311
GO:0009103	1	0	0.317311
GO:0009116	0	1	0.317311
GO:0009156	0	1	0.317311
GO:0009165	0	1	0.317311
GO:0009225	0	1	0.317311
GO:0009228	1	0	0.317311
GO:0009269	0	1	0.317311
GO:0009308	0	1	0.317311
GO:0009343	0	1	0.317311
GO:0009414	0	1	0.317311
GO:0009522	1	0	0.317311
GO:0009553	0	1	0.317311
GO:0009555	0	1	0.317311
GO:0009561	1	0	0.317311
GO:0009570	1	3	0.317311
GO:0009590	0	1	0.317311
GO:0009616	0	1	0.317311
GO:0009624	0	1	0.317311
GO:0009628	0	1	0.317311
GO:0009629	0	1	0.317311
GO:0009642	1	0	0.317311
GO:0009677	0	1	0.317311
GO:0009678	1	0	0.317311
GO:0009697	1	0	0.317311
GO:0009705	0	1	0.317311
GO:0009706	0	1	0.317311
GO:0009733	0	1	0.317311
GO:0009734	0	1	0.317311
GO:0009738	0	1	0.317311
GO:0009739	1	0	0.317311
GO:0009773	1	0	0.317311
GO:0009793	0	1	0.317311
GO:0009805	1	0	0.317311
GO:0009809	1	0	0.317311
GO:0009811	1	0	0.317311
GO:0009826	0	1	0.317311
GO:0009832	0	1	0.317311
GO:0009834	0	1	0.317311
GO:0009850	0	1	0.317311
GO:0009855	0	1	0.317311
GO:0009860	0	1	0.317311
GO:0009880	0	1	0.317311
GO:0009926	0	1	0.317311
GO:0009944	0	1	0.317311
GO:0009965	0	1	0.317311
GO:0010019	0	1	0.317311
GO:0010038	1	0	0.317311
GO:0010072	0	1	0.317311
GO:0010181	1	0	0.317311
GO:0010188	1	0	0.317311
GO:0010218	0	1	0.317311
GO:0010262	1	0	0.317311
GO:0010277	1	0	0.317311
GO:0010297	1	0	0.317311
GO:0010319	0	1	0.317311
GO:0010359	0	1	0.317311
GO:0010498	0	1	0.317311
GO:0010540	0	1	0.317311
GO:0010942	1	0	0.317311
GO:0012511	0	1	0.317311
GO:0015018	0	1	0.317311
GO:0015103	1	0	0.317311
GO:0015698	1	0	0.317311
GO:0015768	0	1	0.317311
GO:0015780	1	0	0.317311
GO:0015914	0	1	0.317311
GO:0015917	0	1	0.317311
GO:0015991	1	0	0.317311
GO:0015994	0	1	0.317311
GO:0016036	0	1	0.317311
GO:0016114	1	0	0.317311
GO:0016149	0	1	0.317311
GO:0016157	0	1	0.317311
GO:0016192	0	1	0.317311
GO:0016226	1	0	0.317311
GO:0016246	0	1	0.317311
GO:0016301	0	1	0.317311
GO:0016310	0	1	0.317311
GO:0016491	3	6	0.317311
GO:0016579	0	1	0.317311
GO:0016614	1	0	0.317311
GO:0016621	1	0	0.317311
GO:0016633	1	0	0.317311
GO:0016758	1	0	0.317311
GO:0016760	1	0	0.317311
GO:0016772	0	1	0.317311
GO:0016773	0	1	0.317311
GO:0016847	1	0	0.317311
GO:0016874	0	1	0.317311
GO:0016998	1	0	0.317311
GO:0018444	0	1	0.317311
GO:0018489	1	0	0.317311
GO:0019166	1	0	0.317311
GO:0019252	0	1	0.317311
GO:0019375	0	1	0.317311
GO:0019567	0	1	0.317311
GO:0019643	1	0	0.317311
GO:0019843	1	0	0.317311
GO:0019852	1	0	0.317311
GO:0019872	0	1	0.317311
GO:0019899	0	1	0.317311
GO:0022626	1	0	0.317311
GO:0030131	0	1	0.317311
GO:0030151	0	1	0.317311
GO:0030176	1	0	0.317311
GO:0030206	0	1	0.317311
GO:0030244	1	0	0.317311
GO:0030599	1	0	0.317311
GO:0030955	1	0	0.317311
GO:0030976	1	0	0.317311
GO:0031072	1	0	0.317311
GO:0031349	1	0	0.317311
GO:0032259	1	0	0.317311
GO:0032440	1	0	0.317311
GO:0033528	1	0	0.317311
GO:0035195	0	1	0.317311
GO:0035197	0	1	0.317311
GO:0035198	0	1	0.317311
GO:0042218	1	0	0.317311
GO:0042538	0	1	0.317311
GO:0042545	1	0	0.317311
GO:0042626	0	1	0.317311
GO:0042631	0	1	0.317311
GO:0042709	1	0	0.317311
GO:0042742	1	0	0.317311
GO:0042777	1	0	0.317311
GO:0042802	1	0	0.317311
GO:0042816	1	0	0.317311
GO:0042967	1	0	0.317311
GO:0045036	1	0	0.317311
GO:0045261	1	0	0.317311
GO:0045277	1	0	0.317311
GO:0045330	1	0	0.317311
GO:0046686	1	0	0.317311
GO:0046854	0	1	0.317311
GO:0046872	3	6	0.317311
GO:0046906	0	1	0.317311
GO:0046933	1	0	0.317311
GO:0046961	1	0	0.317311
GO:0047085	1	0	0.317311
GO:0047274	0	1	0.317311
GO:0047918	1	0	0.317311
GO:0048658	0	1	0.317311
GO:0048767	1	0	0.317311
GO:0048830	0	1	0.317311
GO:0050373	0	1	0.317311
GO:0050592	1	0	0.317311
GO:0050660	1	0	0.317311
GO:0050661	0	1	0.317311
GO:0050662	3	1	0.317311
GO:0051082	1	0	0.317311
GO:0051252	0	1	0.317311
GO:0051258	1	0	0.317311
GO:0051536	0	1	0.317311
GO:0051537	1	0	0.317311
GO:0051539	1	0	0.317311
GO:0060862	1	0	0.317311
GO:0070469	1	0	0.317311
GO:0072488	1	0	0.317311
GO:0080022	0	1	0.317311
GO:0080060	0	1	0.317311
GO:0080144	0	1	0.317311
GO:0090304	0	1	0.317311
GO:0090355	0	1	0.317311
GO:0090358	0	1	0.317311
GO:2000030	1	0	0.317311
GO:0000287	2	4	0.414216
GO:0005507	4	2	0.414216
GO:0005737	4	2	0.414216
GO:0009941	2	4	0.414216
GO:0005739	9	6	0.438578
GO:0005982	5	3	0.4795
GO:0006118	5	3	0.4795
GO:0009055	5	3	0.4795
GO:0009536	3	5	0.4795
GO:0006355	4	6	0.527089
GO:0005506	2	1	0.563703
GO:0006144	1	2	0.563703
GO:0009409	2	1	0.563703
GO:0009535	2	1	0.563703
GO:0030170	2	1	0.563703
GO:0043169	1	2	0.563703
GO:0048038	2	1	0.563703
GO:0048046	2	1	0.563703
GO:0051287	2	1	0.563703
GO:0000166	6	8	0.59298
GO:0005524	6	8	0.59298
GO:0016021	6	8	0.59298
GO:0020037	3	2	0.654721
GO:0003677	4	5	0.738883
GO:0005985	5	4	0.738883
GO:0009507	4	5	0.738883
GO:0005634	5	6	0.763025
GO:0005886	7	6	0.781511
GO:0008270	6	7	0.781511
GO:0016023	6	7	0.781511
GO:0016020	8	9	0.808365
GO:0055114	9	8	0.808365
EC:2.3.1.0	1	1	1
EC:2.7.11.0	1	1	1
GO:0003824	1	1	1
GO:0004674	1	1	1
GO:0005525	2	2	1
GO:0005794	2	2	1
GO:0005829	2	2	1
GO:0006040	1	1	1
GO:0006468	1	1	1
GO:0006486	1	1	1
GO:0006662	1	1	1
GO:0006879	1	1	1
GO:0008152	3	3	1
GO:0009069	1	1	1
GO:0015031	2	2	1
GO:0015035	1	1	1
GO:0016597	1	1	1
GO:0016740	1	1	1
GO:0016747	1	1	1
GO:0045454	1	1	1

## Sheet: Enriched GO 22WAP
GO	UP.	DOWN.	p.value
GO:0045449	3	18	0.00106311
GO:0003700	3	17	0.00174512
GO:0005667	4	16	0.00729036
GO:0006355	10	26	0.00766076
GO:0046983	2	11	0.0125549
EC:3.6.1.3	0	6	0.0143059
GO:0016887	0	6	0.0143059
GO:0015074	1	8	0.0196307
EC:2.7.7.49	0	5	0.0253473
GO:0003964	0	5	0.0253473
GO:0006206	0	5	0.0253473
GO:0006278	0	5	0.0253473
GO:0015979	0	5	0.0253473
GO:0005794	2	9	0.0348085
GO:0005737	9	20	0.0410872
GO:0008270	21	36	0.0469447
GO:0004722	1	6	0.0587817
GO:0008287	1	6	0.0587817
GO:0015992	6	1	0.0587817
GO:0031072	1	6	0.0587817
GO:0008152	8	17	0.0718606
GO:0000786	3	0	0.0832645
GO:0005774	3	0	0.0832645
GO:0005978	0	3	0.0832645
GO:0006260	0	3	0.0832645
GO:0006334	3	0	0.0832645
GO:0006396	3	0	0.0832645
GO:0006470	3	9	0.0832645
GO:0006522	0	3	0.0832645
GO:0006531	0	3	0.0832645
GO:0006744	3	0	0.0832645
GO:0006814	3	0	0.0832645
GO:0009225	0	3	0.0832645
GO:0009654	0	3	0.0832645
GO:0016036	0	3	0.0832645
GO:0016301	3	0	0.0832645
GO:0016597	0	3	0.0832645
GO:0016757	3	0	0.0832645
GO:0042575	0	3	0.0832645
GO:0045454	0	3	0.0832645
GO:0006200	2	7	0.0955807
EC:2.7.7.0	5	1	0.10247
GO:0016779	5	1	0.10247
GO:0003723	4	10	0.108809
GO:0006457	4	10	0.108809
GO:0003677	16	26	0.122823
GO:0055114	16	26	0.122823
GO:0046872	13	22	0.12819
EC:1.14.13.0	2	0	0.157299
EC:1.6.5.3	2	0	0.157299
EC:2.4.1.135	0	2	0.157299
EC:2.4.1.207	0	2	0.157299
EC:2.4.1.34	0	2	0.157299
EC:2.7.11.17	2	0	0.157299
EC:2.7.11.25	0	2	0.157299
EC:2.7.7.27	0	2	0.157299
EC:2.7.7.4	0	2	0.157299
EC:3.1.1.11	2	0	0.157299
EC:3.1.4.0	0	2	0.157299
EC:3.1.4.4	2	0	0.157299
EC:3.2.1.0	2	6	0.157299
EC:3.2.1.15	2	0	0.157299
EC:3.4.16.0	2	0	0.157299
EC:3.4.25.0	0	2	0.157299
EC:3.6.1.1	2	0	0.157299
EC:4.1.1.0	0	2	0.157299
EC:4.4.1.14	0	2	0.157299
EC:5.1.3.2	0	2	0.157299
EC:5.4.99.12	0	2	0.157299
EC:6.3.2.19	2	0	0.157299
GO:0000103	0	2	0.157299
GO:0000148	0	2	0.157299
GO:0000186	0	2	0.157299
GO:0000325	2	0	0.157299
GO:0001510	2	0	0.157299
GO:0003843	0	2	0.157299
GO:0003978	0	2	0.157299
GO:0004003	2	0	0.157299
GO:0004185	2	0	0.157299
GO:0004298	0	2	0.157299
GO:0004427	2	0	0.157299
GO:0004518	0	2	0.157299
GO:0004553	2	6	0.157299
GO:0004630	2	0	0.157299
GO:0004650	2	0	0.157299
GO:0004683	2	0	0.157299
GO:0004709	0	2	0.157299
GO:0004781	0	2	0.157299
GO:0004842	2	0	0.157299
GO:0004857	2	0	0.157299
GO:0005657	2	0	0.157299
GO:0005887	2	0	0.157299
GO:0006073	0	2	0.157299
GO:0006075	0	2	0.157299
GO:0006098	2	0	0.157299
GO:0006120	2	0	0.157299
GO:0006289	2	0	0.157299
GO:0006464	2	0	0.157299
GO:0006479	2	0	0.157299
GO:0006519	0	2	0.157299
GO:0006525	0	2	0.157299
GO:0006555	0	2	0.157299
GO:0006570	0	2	0.157299
GO:0006730	0	2	0.157299
GO:0006812	0	2	0.157299
GO:0006813	0	2	0.157299
GO:0006821	2	0	0.157299
GO:0006979	2	6	0.157299
GO:0007047	2	0	0.157299
GO:0008081	0	2	0.157299
GO:0008137	2	0	0.157299
GO:0008312	0	2	0.157299
GO:0008610	0	2	0.157299
GO:0008878	0	2	0.157299
GO:0009506	0	2	0.157299
GO:0009526	2	0	0.157299
GO:0009579	0	2	0.157299
GO:0009620	0	2	0.157299
GO:0009630	2	0	0.157299
GO:0009678	2	0	0.157299
GO:0009723	0	2	0.157299
GO:0009765	0	2	0.157299
GO:0009834	0	2	0.157299
GO:0009982	0	2	0.157299
GO:0010152	0	2	0.157299
GO:0010181	0	2	0.157299
GO:0015018	0	2	0.157299
GO:0015035	0	2	0.157299
GO:0015662	0	2	0.157299
GO:0015934	2	0	0.157299
GO:0015976	2	0	0.157299
GO:0015986	0	2	0.157299
GO:0016567	2	0	0.157299
GO:0016705	0	2	0.157299
GO:0016709	2	0	0.157299
GO:0016762	0	2	0.157299
GO:0016831	0	2	0.157299
GO:0016847	0	2	0.157299
GO:0019773	0	2	0.157299
GO:0019898	0	2	0.157299
GO:0022891	0	2	0.157299
GO:0030206	0	2	0.157299
GO:0030599	2	0	0.157299
GO:0030955	2	0	0.157299
GO:0031119	0	2	0.157299
GO:0035197	0	2	0.157299
GO:0035251	2	0	0.157299
GO:0042218	0	2	0.157299
GO:0042542	2	0	0.157299
GO:0042545	2	0	0.157299
GO:0042546	2	0	0.157299
GO:0042626	2	0	0.157299
GO:0042777	2	0	0.157299
GO:0042802	0	2	0.157299
GO:0045252	2	0	0.157299
GO:0045330	2	0	0.157299
GO:0046470	2	0	0.157299
GO:0048500	0	2	0.157299
GO:0051082	2	6	0.157299
GO:0070290	2	0	0.157299
GO:0070469	2	0	0.157299
GO:0071805	2	0	0.157299
GO:0071944	2	0	0.157299
GO:0004672	9	4	0.165518
GO:0043565	4	9	0.165518
GO:0005634	17	26	0.169912
GO:0003743	1	4	0.179712
GO:0006446	1	4	0.179712
GO:0006511	1	4	0.179712
GO:0007165	4	1	0.179712
GO:0008565	4	1	0.179712
GO:0009408	4	1	0.179712
GO:0009734	1	4	0.179712
GO:0016853	1	4	0.179712
GO:0043231	4	1	0.179712
GO:0050662	1	4	0.179712
GO:0005730	3	7	0.205903
GO:0006144	3	7	0.205903
GO:0005507	5	2	0.256839
GO:0009535	2	5	0.256839
GO:0015031	2	5	0.256839
GO:0000166	16	23	0.262332
EC:1.10.3.1	0	1	0.317311
EC:1.1.1.0	1	0	0.317311
EC:1.1.1.133	0	1	0.317311
EC:1.1.1.145	1	0	0.317311
EC:1.11.1.7	1	3	0.317311
EC:1.1.1.29	0	1	0.317311
EC:1.1.1.38	1	0	0.317311
EC:1.1.1.85	0	1	0.317311
EC:1.13.11.0	0	1	0.317311
EC:1.14.13.11	1	0	0.317311
EC:1.14.13.78	1	0	0.317311
EC:1.14.17.4	1	0	0.317311
EC:1.16.1.7	1	0	0.317311
EC:1.17.1.2	0	1	0.317311
EC:1.17.1.3	0	1	0.317311
EC:1.17.7.1	1	0	0.317311
EC:1.2.1.0	0	1	0.317311
EC:1.2.4.2	1	0	0.317311
EC:1.3.1.0	0	1	0.317311
EC:1.3.1.42	0	1	0.317311
EC:1.3.3.3	0	1	0.317311
EC:1.4.3.21	0	1	0.317311
EC:1.5.99.8	0	1	0.317311
EC:1.6.2.4	0	1	0.317311
EC:1.6.3.0	0	1	0.317311
EC:1.6.5.5	0	1	0.317311
EC:1.8.4.11	1	0	0.317311
EC:2.1.1.149	0	1	0.317311
EC:2.1.1.76	0	1	0.317311
EC:2.1.1.77	1	0	0.317311
EC:2.3.1.168	0	1	0.317311
EC:2.3.1.30	1	0	0.317311
EC:2.3.1.48	0	1	0.317311
EC:2.3.1.61	1	0	0.317311
EC:2.4.1.1	0	1	0.317311
EC:2.4.1.123	1	0	0.317311
EC:2.4.1.13	0	1	0.317311
EC:2.4.1.14	1	0	0.317311
EC:2.4.1.143	1	0	0.317311
EC:2.4.1.18	0	1	0.317311
EC:2.4.1.224	1	0	0.317311
EC:2.4.1.25	1	0	0.317311
EC:2.4.1.69	1	0	0.317311
EC:2.4.2.39	1	0	0.317311
EC:2.5.1.54	0	1	0.317311
EC:2.5.1.6	0	1	0.317311
EC:2.6.1.80	0	1	0.317311
EC:2.7.10.0	1	0	0.317311
EC:2.7.1.1	0	1	0.317311
EC:2.7.11.22	0	1	0.317311
EC:2.7.1.148	1	0	0.317311
EC:2.7.1.23	0	1	0.317311
EC:2.7.1.40	1	0	0.317311
EC:2.7.1.48	0	1	0.317311
EC:2.7.1.86	0	1	0.317311
EC:2.7.2.0	1	0	0.317311
EC:2.7.4.3	0	1	0.317311
EC:2.7.4.8	0	1	0.317311
EC:2.7.7.38	1	0	0.317311
EC:2.7.7.48	1	0	0.317311
EC:2.7.7.6	0	1	0.317311
EC:2.7.7.7	1	3	0.317311
EC:2.8.1.7	0	1	0.317311
EC:3.1.1.1	0	1	0.317311
EC:3.1.26.3	1	0	0.317311
EC:3.1.3.2	1	0	0.317311
EC:3.1.4.11	1	0	0.317311
EC:3.2.1.1	0	1	0.317311
EC:3.2.1.113	1	0	0.317311
EC:3.2.1.14	0	1	0.317311
EC:3.2.1.152	1	0	0.317311
EC:3.2.1.23	3	1	0.317311
EC:3.2.1.24	1	0	0.317311
EC:3.2.1.39	0	1	0.317311
EC:3.2.1.4	1	0	0.317311
EC:3.2.1.68	1	0	0.317311
EC:3.2.1.97	0	1	0.317311
EC:3.3.1.1	0	1	0.317311
EC:3.4.11.0	0	1	0.317311
EC:3.4.21.0	0	1	0.317311
EC:3.5.1.0	1	0	0.317311
EC:3.5.4.5	0	1	0.317311
EC:3.6.1.0	0	1	0.317311
EC:3.6.1.17	0	1	0.317311
EC:3.6.1.19	0	1	0.317311
EC:3.6.3.0	1	0	0.317311
EC:3.6.3.1	0	1	0.317311
EC:4.1.1.17	0	1	0.317311
EC:4.1.1.20	1	0	0.317311
EC:4.1.1.31	1	0	0.317311
EC:4.1.2.13	1	0	0.317311
EC:4.2.1.0	0	1	0.317311
EC:4.3.1.5	0	1	0.317311
EC:4.4.1.16	0	1	0.317311
EC:4.4.1.5	0	1	0.317311
EC:5.1.3.0	0	1	0.317311
EC:5.1.3.5	0	1	0.317311
EC:5.3.1.8	0	1	0.317311
EC:5.3.3.2	0	1	0.317311
EC:5.3.99.6	0	1	0.317311
EC:5.4.2.2	1	0	0.317311
EC:6.1.1.17	1	0	0.317311
EC:6.1.1.21	1	0	0.317311
EC:6.1.1.22	0	1	0.317311
EC:6.1.1.7	0	1	0.317311
EC:6.2.1.12	0	1	0.317311
EC:6.2.1.3	0	1	0.317311
EC:6.3.3.1	1	0	0.317311
EC:6.3.4.14	1	0	0.317311
EC:6.3.5.4	0	1	0.317311
EC:6.6.1.1	1	0	0.317311
GO:0000023	0	1	0.317311
GO:0000025	1	0	0.317311
GO:0000033	1	0	0.317311
GO:0000049	0	1	0.317311
GO:0000074	0	1	0.317311
GO:0000123	0	1	0.317311
GO:0000136	1	0	0.317311
GO:0000139	1	0	0.317311
GO:0000145	0	1	0.317311
GO:0000156	0	1	0.317311
GO:0000170	0	1	0.317311
GO:0000276	0	1	0.317311
GO:0000293	1	0	0.317311
GO:0000373	0	1	0.317311
GO:0000394	0	1	0.317311
GO:0000398	1	0	0.317311
GO:0000774	0	1	0.317311
GO:0000808	0	1	0.317311
GO:0000919	1	0	0.317311
GO:0000976	0	1	0.317311
GO:0001104	0	1	0.317311
GO:0001575	1	0	0.317311
GO:0001676	0	1	0.317311
GO:0002098	0	1	0.317311
GO:0002237	0	1	0.317311
GO:0003684	0	1	0.317311
GO:0003713	1	0	0.317311
GO:0003774	1	0	0.317311
GO:0003844	0	1	0.317311
GO:0003849	0	1	0.317311
GO:0003854	1	0	0.317311
GO:0003862	0	1	0.317311
GO:0003887	1	3	0.317311
GO:0003899	0	1	0.317311
GO:0003951	0	1	0.317311
GO:0003958	0	1	0.317311
GO:0003960	0	1	0.317311
GO:0003968	1	0	0.317311
GO:0003993	1	0	0.317311
GO:0004012	0	1	0.317311
GO:0004013	0	1	0.317311
GO:0004017	0	1	0.317311
GO:0004066	0	1	0.317311
GO:0004075	1	0	0.317311
GO:0004081	0	1	0.317311
GO:0004091	0	1	0.317311
GO:0004097	0	1	0.317311
GO:0004109	0	1	0.317311
GO:0004126	0	1	0.317311
GO:0004134	1	0	0.317311
GO:0004149	1	0	0.317311
GO:0004175	0	1	0.317311
GO:0004177	0	1	0.317311
GO:0004252	0	1	0.317311
GO:0004332	1	0	0.317311
GO:0004385	0	1	0.317311
GO:0004386	1	0	0.317311
GO:0004396	0	1	0.317311
GO:0004402	0	1	0.317311
GO:0004435	1	0	0.317311
GO:0004452	0	1	0.317311
GO:0004462	0	1	0.317311
GO:0004467	0	1	0.317311
GO:0004476	0	1	0.317311
GO:0004478	0	1	0.317311
GO:0004497	0	1	0.317311
GO:0004519	0	1	0.317311
GO:0004521	0	1	0.317311
GO:0004525	1	0	0.317311
GO:0004556	0	1	0.317311
GO:0004559	1	0	0.317311
GO:0004565	3	1	0.317311
GO:0004568	0	1	0.317311
GO:0004571	1	0	0.317311
GO:0004586	0	1	0.317311
GO:0004591	1	0	0.317311
GO:0004601	1	3	0.317311
GO:0004614	1	0	0.317311
GO:0004620	0	1	0.317311
GO:0004629	0	1	0.317311
GO:0004641	1	0	0.317311
GO:0004645	0	1	0.317311
GO:0004657	0	1	0.317311
GO:0004693	0	1	0.317311
GO:0004713	1	0	0.317311
GO:0004719	1	0	0.317311
GO:0004743	1	0	0.317311
GO:0004813	0	1	0.317311
GO:0004816	0	1	0.317311
GO:0004818	1	0	0.317311
GO:0004821	1	0	0.317311
GO:0004844	0	1	0.317311
GO:0004849	0	1	0.317311
GO:0004965	1	0	0.317311
GO:0004970	1	0	0.317311
GO:0005034	0	1	0.317311
GO:0005047	1	0	0.317311
GO:0005089	1	0	0.317311
GO:0005200	0	1	0.317311
GO:0005216	0	1	0.317311
GO:0005230	1	0	0.317311
GO:0005234	1	0	0.317311
GO:0005247	1	0	0.317311
GO:0005249	0	1	0.317311
GO:0005363	0	1	0.317311
GO:0005375	0	1	0.317311
GO:0005452	1	0	0.317311
GO:0005484	0	1	0.317311
GO:0005516	1	0	0.317311
GO:0005545	1	0	0.317311
GO:0005665	0	1	0.317311
GO:0005731	0	1	0.317311
GO:0005732	1	0	0.317311
GO:0005740	1	0	0.317311
GO:0005742	1	0	0.317311
GO:0005751	1	0	0.317311
GO:0005759	0	1	0.317311
GO:0005768	0	1	0.317311
GO:0005771	1	0	0.317311
GO:0005779	0	1	0.317311
GO:0005785	1	0	0.317311
GO:0005786	1	0	0.317311
GO:0005787	0	1	0.317311
GO:0005789	0	1	0.317311
GO:0005795	1	0	0.317311
GO:0005802	0	1	0.317311
GO:0005819	0	1	0.317311
GO:0005852	0	1	0.317311
GO:0005983	1	3	0.317311
GO:0005992	0	1	0.317311
GO:0006020	1	0	0.317311
GO:0006027	3	1	0.317311
GO:0006032	0	1	0.317311
GO:0006040	0	1	0.317311
GO:0006096	3	1	0.317311
GO:0006099	3	1	0.317311
GO:0006107	1	0	0.317311
GO:0006108	1	0	0.317311
GO:0006119	3	1	0.317311
GO:0006163	0	1	0.317311
GO:0006189	1	0	0.317311
GO:0006268	0	1	0.317311
GO:0006281	1	3	0.317311
GO:0006284	0	1	0.317311
GO:0006298	1	0	0.317311
GO:0006306	0	1	0.317311
GO:0006310	3	1	0.317311
GO:0006352	0	1	0.317311
GO:0006357	0	1	0.317311
GO:0006366	0	1	0.317311
GO:0006367	0	1	0.317311
GO:0006397	0	1	0.317311
GO:0006414	1	0	0.317311
GO:0006419	0	1	0.317311
GO:0006421	0	1	0.317311
GO:0006424	1	0	0.317311
GO:0006427	1	0	0.317311
GO:0006452	0	1	0.317311
GO:0006465	0	1	0.317311
GO:0006529	0	1	0.317311
GO:0006534	0	1	0.317311
GO:0006535	1	0	0.317311
GO:0006537	0	1	0.317311
GO:0006547	1	0	0.317311
GO:0006556	0	1	0.317311
GO:0006558	1	0	0.317311
GO:0006559	0	1	0.317311
GO:0006560	0	1	0.317311
GO:0006561	0	1	0.317311
GO:0006562	0	1	0.317311
GO:0006568	1	0	0.317311
GO:0006596	0	1	0.317311
GO:0006605	1	0	0.317311
GO:0006606	1	0	0.317311
GO:0006662	0	1	0.317311
GO:0006687	3	1	0.317311
GO:0006754	0	1	0.317311
GO:0006769	0	1	0.317311
GO:0006771	1	0	0.317311
GO:0006779	0	1	0.317311
GO:0006804	1	3	0.317311
GO:0006807	1	0	0.317311
GO:0006826	0	1	0.317311
GO:0006833	1	0	0.317311
GO:0006855	1	0	0.317311
GO:0006869	1	0	0.317311
GO:0006887	0	1	0.317311
GO:0006915	0	1	0.317311
GO:0006970	1	0	0.317311
GO:0007005	1	0	0.317311
GO:0007010	0	1	0.317311
GO:0007030	1	0	0.317311
GO:0007049	0	1	0.317311
GO:0007062	1	0	0.317311
GO:0007140	0	1	0.317311
GO:0007143	0	1	0.317311
GO:0007216	1	0	0.317311
GO:0007268	1	0	0.317311
GO:0007623	0	1	0.317311
GO:0008026	1	3	0.317311
GO:0008033	1	0	0.317311
GO:0008047	0	1	0.317311
GO:0008060	0	1	0.317311
GO:0008076	0	1	0.317311
GO:0008080	1	0	0.317311
GO:0008094	1	0	0.317311
GO:0008107	1	0	0.317311
GO:0008113	1	0	0.317311
GO:0008131	0	1	0.317311
GO:0008138	0	1	0.317311
GO:0008154	0	1	0.317311
GO:0008207	1	0	0.317311
GO:0008209	1	0	0.317311
GO:0008210	1	0	0.317311
GO:0008234	1	0	0.317311
GO:0008266	0	1	0.317311
GO:0008271	0	1	0.317311
GO:0008272	0	1	0.317311
GO:0008276	1	0	0.317311
GO:0008281	1	0	0.317311
GO:0008289	1	0	0.317311
GO:0008356	1	0	0.317311
GO:0008455	1	0	0.317311
GO:0008465	0	1	0.317311
GO:0008540	1	0	0.317311
GO:0008612	0	1	0.317311
GO:0008622	1	0	0.317311
GO:0008690	1	0	0.317311
GO:0008810	1	0	0.317311
GO:0008831	0	1	0.317311
GO:0008836	1	0	0.317311
GO:0008964	1	0	0.317311
GO:0009000	0	1	0.317311
GO:0009001	1	0	0.317311
GO:0009060	1	0	0.317311
GO:0009061	0	1	0.317311
GO:0009084	1	0	0.317311
GO:0009089	1	0	0.317311
GO:0009098	0	1	0.317311
GO:0009099	0	1	0.317311
GO:0009117	0	1	0.317311
GO:0009165	0	1	0.317311
GO:0009240	0	1	0.317311
GO:0009245	0	1	0.317311
GO:0009247	1	0	0.317311
GO:0009269	1	0	0.317311
GO:0009306	0	1	0.317311
GO:0009308	0	1	0.317311
GO:0009312	1	0	0.317311
GO:0009332	1	0	0.317311
GO:0009341	3	1	0.317311
GO:0009343	1	0	0.317311
GO:0009416	1	0	0.317311
GO:0009435	1	0	0.317311
GO:0009451	0	1	0.317311
GO:0009452	1	0	0.317311
GO:0009524	0	1	0.317311
GO:0009538	0	1	0.317311
GO:0009553	0	1	0.317311
GO:0009556	0	1	0.317311
GO:0009561	0	1	0.317311
GO:0009569	1	0	0.317311
GO:0009590	1	0	0.317311
GO:0009605	1	0	0.317311
GO:0009616	0	1	0.317311
GO:0009617	0	1	0.317311
GO:0009629	0	1	0.317311
GO:0009640	0	1	0.317311
GO:0009641	1	0	0.317311
GO:0009644	1	0	0.317311
GO:0009657	1	0	0.317311
GO:0009658	1	0	0.317311
GO:0009677	0	1	0.317311
GO:0009682	1	0	0.317311
GO:0009684	1	0	0.317311
GO:0009688	0	1	0.317311
GO:0009693	1	0	0.317311
GO:0009695	0	1	0.317311
GO:0009698	0	1	0.317311
GO:0009704	1	0	0.317311
GO:0009705	0	1	0.317311
GO:0009706	0	1	0.317311
GO:0009733	1	3	0.317311
GO:0009736	1	0	0.317311
GO:0009737	1	3	0.317311
GO:0009741	1	0	0.317311
GO:0009742	1	0	0.317311
GO:0009743	1	0	0.317311
GO:0009755	1	0	0.317311
GO:0009759	1	0	0.317311
GO:0009767	1	0	0.317311
GO:0009809	1	3	0.317311
GO:0009815	1	0	0.317311
GO:0009816	1	0	0.317311
GO:0009819	0	1	0.317311
GO:0009821	0	1	0.317311
GO:0009832	0	1	0.317311
GO:0009835	1	0	0.317311
GO:0009846	0	1	0.317311
GO:0009850	0	1	0.317311
GO:0009851	0	1	0.317311
GO:0009855	0	1	0.317311
GO:0009860	0	1	0.317311
GO:0009867	0	1	0.317311
GO:0009880	0	1	0.317311
GO:0009901	0	1	0.317311
GO:0009902	0	1	0.317311
GO:0009926	0	1	0.317311
GO:0009933	1	0	0.317311
GO:0009938	1	0	0.317311
GO:0009944	0	1	0.317311
GO:0009956	1	0	0.317311
GO:0009972	0	1	0.317311
GO:0010007	1	0	0.317311
GO:0010011	0	1	0.317311
GO:0010025	1	0	0.317311
GO:0010027	1	0	0.317311
GO:0010029	0	1	0.317311
GO:0010051	0	1	0.317311
GO:0010072	0	1	0.317311
GO:0010078	1	0	0.317311
GO:0010086	0	1	0.317311
GO:0010103	1	0	0.317311
GO:0010105	1	0	0.317311
GO:0010114	1	0	0.317311
GO:0010143	1	0	0.317311
GO:0010150	0	1	0.317311
GO:0010157	1	0	0.317311
GO:0010187	0	1	0.317311
GO:0010189	0	1	0.317311
GO:0010193	0	1	0.317311
GO:0010200	0	1	0.317311
GO:0010207	1	0	0.317311
GO:0010208	0	1	0.317311
GO:0010218	0	1	0.317311
GO:0010227	0	1	0.317311
GO:0010228	0	1	0.317311
GO:0010241	1	0	0.317311
GO:0010286	1	0	0.317311
GO:0010287	0	1	0.317311
GO:0010296	0	1	0.317311
GO:0010297	1	0	0.317311
GO:0010311	0	1	0.317311
GO:0010359	0	1	0.317311
GO:0010417	0	1	0.317311
GO:0010498	0	1	0.317311
GO:0010942	1	0	0.317311
GO:0015078	0	1	0.317311
GO:0015238	1	0	0.317311
GO:0015297	1	0	0.317311
GO:0015629	0	1	0.317311
GO:0015701	1	0	0.317311
GO:0015768	0	1	0.317311
GO:0015914	0	1	0.317311
GO:0015917	0	1	0.317311
GO:0015935	0	1	0.317311
GO:0016070	0	1	0.317311
GO:0016126	0	1	0.317311
GO:0016157	0	1	0.317311
GO:0016207	0	1	0.317311
GO:0016246	0	1	0.317311
GO:0016459	1	0	0.317311
GO:0016559	0	1	0.317311
GO:0016573	0	1	0.317311
GO:0016592	0	1	0.317311
GO:0016602	0	1	0.317311
GO:0016607	1	0	0.317311
GO:0016616	1	0	0.317311
GO:0016619	1	0	0.317311
GO:0016620	0	1	0.317311
GO:0016628	0	1	0.317311
GO:0016629	0	1	0.317311
GO:0016702	0	1	0.317311
GO:0016710	1	0	0.317311
GO:0016746	0	1	0.317311
GO:0016774	1	0	0.317311
GO:0016798	1	0	0.317311
GO:0016811	1	0	0.317311
GO:0016818	0	1	0.317311
GO:0016820	1	0	0.317311
GO:0016829	0	1	0.317311
GO:0016836	0	1	0.317311
GO:0016851	1	0	0.317311
GO:0016857	0	1	0.317311
GO:0016926	0	1	0.317311
GO:0019005	1	0	0.317311
GO:0019156	1	0	0.317311
GO:0019288	0	1	0.317311
GO:0019294	1	0	0.317311
GO:0019375	0	1	0.317311
GO:0019497	1	0	0.317311
GO:0019567	0	1	0.317311
GO:0019643	1	0	0.317311
GO:0019904	1	0	0.317311
GO:0019955	0	1	0.317311
GO:0022621	1	0	0.317311
GO:0022625	0	1	0.317311
GO:0022857	0	1	0.317311
GO:0022892	1	0	0.317311
GO:0022900	0	1	0.317311
GO:0030001	1	0	0.317311
GO:0030007	1	0	0.317311
GO:0030029	0	1	0.317311
GO:0030118	1	0	0.317311
GO:0030132	1	0	0.317311
GO:0030145	0	1	0.317311
GO:0030163	1	0	0.317311
GO:0030170	3	6	0.317311
GO:0030246	6	3	0.317311
GO:0030261	1	0	0.317311
GO:0030276	1	0	0.317311
GO:0030288	1	0	0.317311
GO:0030639	0	1	0.317311
GO:0030755	0	1	0.317311
GO:0030833	1	0	0.317311
GO:0030904	1	0	0.317311
GO:0030983	1	0	0.317311
GO:0031047	0	1	0.317311
GO:0031071	0	1	0.317311
GO:0031090	0	1	0.317311
GO:0031146	1	0	0.317311
GO:0031177	0	1	0.317311
GO:0031227	1	0	0.317311
GO:0031261	0	1	0.317311
GO:0031349	1	0	0.317311
GO:0031379	1	0	0.317311
GO:0031418	1	0	0.317311
GO:0031957	1	0	0.317311
GO:0031966	1	0	0.317311
GO:0031977	0	1	0.317311
GO:0032040	0	1	0.317311
GO:0032259	1	3	0.317311
GO:0032857	0	1	0.317311
GO:0033169	0	1	0.317311
GO:0033177	1	0	0.317311
GO:0033788	0	1	0.317311
GO:0033799	0	1	0.317311
GO:0033843	1	0	0.317311
GO:0033855	0	1	0.317311
GO:0033926	0	1	0.317311
GO:0033947	1	0	0.317311
GO:0034613	0	1	0.317311
GO:0035061	1	0	0.317311
GO:0035091	1	0	0.317311
GO:0035195	0	1	0.317311
GO:0035198	0	1	0.317311
GO:0035235	1	0	0.317311
GO:0035266	1	0	0.317311
GO:0035434	0	1	0.317311
GO:0042127	0	1	0.317311
GO:0042221	0	1	0.317311
GO:0042256	1	0	0.317311
GO:0042393	1	0	0.317311
GO:0042558	0	1	0.317311
GO:0042651	0	1	0.317311
GO:0042736	0	1	0.317311
GO:0042742	0	1	0.317311
GO:0042780	0	1	0.317311
GO:0042781	0	1	0.317311
GO:0042803	0	1	0.317311
GO:0042967	3	1	0.317311
GO:0042973	0	1	0.317311
GO:0043067	0	1	0.317311
GO:0043085	0	1	0.317311
GO:0043087	1	0	0.317311
GO:0043161	1	0	0.317311
GO:0043224	0	1	0.317311
GO:0043248	1	0	0.317311
GO:0043492	1	0	0.317311
GO:0043754	0	1	0.317311
GO:0044425	0	1	0.317311
GO:0044434	0	1	0.317311
GO:0044446	1	0	0.317311
GO:0045040	1	0	0.317311
GO:0045226	0	1	0.317311
GO:0045261	1	0	0.317311
GO:0045292	0	1	0.317311
GO:0045548	0	1	0.317311
GO:0045550	0	1	0.317311
GO:0045735	0	1	0.317311
GO:0045892	0	1	0.317311
GO:0045893	0	1	0.317311
GO:0045901	0	1	0.317311
GO:0045905	0	1	0.317311
GO:0045941	1	0	0.317311
GO:0046034	0	1	0.317311
GO:0046244	0	1	0.317311
GO:0046274	0	1	0.317311
GO:0046339	1	0	0.317311
GO:0046423	0	1	0.317311
GO:0046424	0	1	0.317311
GO:0046429	1	0	0.317311
GO:0046487	0	1	0.317311
GO:0046497	0	1	0.317311
GO:0046500	1	0	0.317311
GO:0046520	0	1	0.317311
GO:0046524	1	0	0.317311
GO:0046658	1	0	0.317311
GO:0046686	3	1	0.317311
GO:0046777	1	0	0.317311
GO:0046939	0	1	0.317311
GO:0047216	1	0	0.317311
GO:0047429	0	1	0.317311
GO:0048268	1	0	0.317311
GO:0048364	1	0	0.317311
GO:0048443	0	1	0.317311
GO:0048481	1	0	0.317311
GO:0048527	0	1	0.317311
GO:0048528	1	0	0.317311
GO:0048544	1	0	0.317311
GO:0048564	0	1	0.317311
GO:0048589	0	1	0.317311
GO:0048700	0	1	0.317311
GO:0048767	1	0	0.317311
GO:0048829	1	0	0.317311
GO:0048830	0	1	0.317311
GO:0048831	0	1	0.317311
GO:0048856	1	0	0.317311
GO:0050373	0	1	0.317311
GO:0050508	1	0	0.317311
GO:0050515	1	0	0.317311
GO:0050664	0	1	0.317311
GO:0050665	0	1	0.317311
GO:0050896	0	1	0.317311
GO:0051087	0	1	0.317311
GO:0051258	1	0	0.317311
GO:0051301	1	0	0.317311
GO:0051457	1	0	0.317311
GO:0051499	0	1	0.317311
GO:0051537	0	1	0.317311
GO:0051538	0	1	0.317311
GO:0051539	1	0	0.317311
GO:0051555	0	1	0.317311
GO:0051604	1	0	0.317311
GO:0051740	1	0	0.317311
GO:0051745	0	1	0.317311
GO:0051781	1	0	0.317311
GO:0051788	1	0	0.317311
GO:0052544	1	0	0.317311
GO:0052615	1	0	0.317311
GO:0052616	1	0	0.317311
GO:0052617	1	0	0.317311
GO:0055046	0	1	0.317311
GO:0055085	6	10	0.317311
GO:0060862	1	0	0.317311
GO:0070461	1	0	0.317311
GO:0080060	0	1	0.317311
GO:0080092	0	1	0.317311
GO:0080120	0	1	0.317311
GO:0080170	1	0	0.317311
GO:0090304	0	1	0.317311
GO:0090305	0	1	0.317311
GO:0090355	0	1	0.317311
GO:0090358	0	1	0.317311
GO:0005886	30	23	0.336289
GO:0003735	8	5	0.405381
GO:0003824	5	8	0.405381
GO:0005506	8	5	0.405381
GO:0006508	8	5	0.405381
GO:0042254	8	5	0.405381
GO:0005215	2	4	0.414216
GO:0006094	4	2	0.414216
GO:0006118	6	9	0.438578
GO:0005525	7	10	0.466854
GO:0005739	38	32	0.473289
GO:0016310	5	3	0.4795
GO:0048046	3	5	0.4795
GO:0003676	16	20	0.504985
GO:0020037	6	4	0.527089
GO:0046486	6	4	0.527089
GO:0016020	31	36	0.541301
EC:1.14.11.0	1	2	0.563703
EC:1.3.1.74	2	1	0.563703
EC:1.9.3.1	2	1	0.563703
EC:2.1.1.0	1	2	0.563703
EC:2.1.1.43	1	2	0.563703
EC:2.3.1.0	1	2	0.563703
EC:2.7.11.24	2	1	0.563703
EC:3.1.1.3	2	1	0.563703
EC:3.1.4.46	1	2	0.563703
EC:3.4.23.0	2	1	0.563703
EC:5.2.1.8	1	2	0.563703
GO:0000155	2	1	0.563703
GO:0000413	1	2	0.563703
GO:0003755	1	2	0.563703
GO:0003777	1	2	0.563703
GO:0003779	2	1	0.563703
GO:0004129	2	1	0.563703
GO:0004190	2	1	0.563703
GO:0004707	2	1	0.563703
GO:0004806	2	1	0.563703
GO:0004871	2	1	0.563703
GO:0005315	1	2	0.563703
GO:0005488	7	5	0.563703
GO:0005576	2	1	0.563703
GO:0005747	1	2	0.563703
GO:0005773	7	5	0.563703
GO:0005856	1	2	0.563703
GO:0006000	1	2	0.563703
GO:0006071	1	2	0.563703
GO:0006123	2	1	0.563703
GO:0006351	1	2	0.563703
GO:0006364	1	2	0.563703
GO:0006412	7	5	0.563703
GO:0006544	1	2	0.563703
GO:0006563	1	2	0.563703
GO:0006566	1	2	0.563703
GO:0006571	1	2	0.563703
GO:0006614	1	2	0.563703
GO:0006694	2	1	0.563703
GO:0006811	2	1	0.563703
GO:0006817	1	2	0.563703
GO:0006857	1	2	0.563703
GO:0008168	1	2	0.563703
GO:0008236	1	2	0.563703
GO:0008889	1	2	0.563703
GO:0009058	2	1	0.563703
GO:0009094	1	2	0.563703
GO:0009365	2	1	0.563703
GO:0009624	2	1	0.563703
GO:0009826	1	2	0.563703
GO:0009908	1	2	0.563703
GO:0009987	2	1	0.563703
GO:0010224	1	2	0.563703
GO:0010319	1	2	0.563703
GO:0015079	2	1	0.563703
GO:0015991	2	1	0.563703
GO:0016042	2	1	0.563703
GO:0016706	1	2	0.563703
GO:0016747	1	2	0.563703
GO:0016787	5	7	0.563703
GO:0018024	1	2	0.563703
GO:0018106	2	1	0.563703
GO:0019252	1	2	0.563703
GO:0019872	1	2	0.563703
GO:0030151	1	2	0.563703
GO:0030976	1	2	0.563703
GO:0032440	2	1	0.563703
GO:0034968	1	2	0.563703
GO:0035556	1	2	0.563703
GO:0043086	2	1	0.563703
GO:0043170	1	2	0.563703
GO:0044444	2	1	0.563703
GO:0046933	2	1	0.563703
GO:0046961	2	1	0.563703
GO:0051252	1	2	0.563703
GO:0016023	16	19	0.61209
GO:0005509	9	7	0.617075
GO:0005975	7	9	0.617075
GO:0009536	20	23	0.647315
EC:6.3.2.0	2	3	0.654721
GO:0000165	2	3	0.654721
GO:0006259	3	2	0.654721
GO:0006448	3	2	0.654721
GO:0006554	3	2	0.654721
GO:0006950	2	3	0.654721
GO:0007178	2	3	0.654721
GO:0007264	2	3	0.654721
GO:0008233	3	2	0.654721
GO:0008378	2	3	0.654721
GO:0009611	2	3	0.654721
GO:0016192	2	3	0.654721
GO:0016881	2	3	0.654721
GO:0051287	3	2	0.654721
GO:0097159	2	3	0.654721
GO:1901363	2	3	0.654721
GO:0005524	51	55	0.697635
GO:0009505	4	3	0.705457
GO:0009507	15	13	0.705457
GO:0016740	4	3	0.705457
EC:3.6.1.15	5	4	0.738883
GO:0003924	5	4	0.738883
GO:0005829	5	4	0.738883
GO:0006012	5	4	0.738883
GO:0006184	5	4	0.738883
GO:0006810	4	5	0.738883
GO:0017111	5	4	0.738883
GO:0006468	22	20	0.757621
GO:0000287	5	6	0.763025
GO:0009651	5	6	0.763025
GO:0009941	6	5	0.763025
GO:0005783	6	7	0.781511
GO:0005982	7	6	0.781511
GO:0009570	6	7	0.781511
GO:0043169	7	6	0.781511
GO:0005618	7	8	0.796253
GO:0016021	31	29	0.796253
GO:0005985	8	9	0.808365
GO:0005622	9	10	0.818546
EC:2.7.11.0	15	16	0.857462
GO:0004674	15	16	0.857462
GO:0009069	19	20	0.87278
EC:2.4.1.0	2	2	1
EC:2.7.1.0	1	1	1
EC:3.1.2.15	1	1	1
EC:3.1.3.16	2	2	1
EC:3.4.24.0	1	1	1
EC:4.3.1.19	1	1	1
EC:5.99.1.3	1	1	1
EC:6.1.1.1	1	1	1
GO:0000160	1	1	1
GO:0000162	2	2	1
GO:0000502	1	1	1
GO:0003746	3	3	1
GO:0003918	1	1	1
GO:0004221	1	1	1
GO:0004222	1	1	1
GO:0004527	1	1	1
GO:0004721	2	2	1
GO:0004794	1	1	1
GO:0004831	1	1	1
GO:0005097	1	1	1
GO:0005198	1	1	1
GO:0005515	1	1	1
GO:0005694	3	3	1
GO:0005777	1	1	1
GO:0005840	11	11	1
GO:0005874	2	2	1
GO:0006013	2	2	1
GO:0006090	1	1	1
GO:0006261	1	1	1
GO:0006265	1	1	1
GO:0006417	1	1	1
GO:0006437	1	1	1
GO:0006444	1	1	1
GO:0006449	1	1	1
GO:0006486	3	3	1
GO:0006633	4	4	1
GO:0006886	4	4	1
GO:0006952	1	1	1
GO:0007018	2	2	1
GO:0007154	1	1	1
GO:0007242	1	1	1
GO:0007275	1	1	1
GO:0009055	6	6	1
GO:0009097	1	1	1
GO:0009395	4	4	1
GO:0009409	2	2	1
GO:0009411	1	1	1
GO:0009414	2	2	1
GO:0009543	1	1	1
GO:0009555	1	1	1
GO:0009636	1	1	1
GO:0009739	1	1	1
GO:0009751	1	1	1
GO:0009753	1	1	1
GO:0009790	1	1	1
GO:0009793	1	1	1
GO:0009805	1	1	1
GO:0009811	1	1	1
GO:0009965	1	1	1
GO:0010386	1	1	1
GO:0015450	1	1	1
GO:0015994	1	1	1
GO:0015995	1	1	1
GO:0016114	2	2	1
GO:0016149	1	1	1
GO:0016491	9	9	1
GO:0016579	1	1	1
GO:0016758	2	2	1
GO:0016772	1	1	1
GO:0016773	1	1	1
GO:0016874	1	1	1
GO:0016998	1	1	1
GO:0018444	1	1	1
GO:0022626	3	3	1
GO:0023014	1	1	1
GO:0030131	1	1	1
GO:0030247	1	1	1
GO:0032851	1	1	1
GO:0033180	1	1	1
GO:0043022	1	1	1
GO:0044237	2	2	1
GO:0044238	1	1	1
GO:0044464	1	1	1
GO:0045259	1	1	1
GO:0045277	1	1	1
GO:0048038	1	1	1
GO:0050660	1	1	1
GO:0080167	1	1	1

## Sheet: All GO Candidates 12WAP
Isotig	fold change (Log2)	p-value	Annotation	GO
isotig01097	-1.61574	0.0320959	lcl|(6lib)_isotig01097gene=isogroup00105sp|Q2HXL0|RBOHC_SOLTURespiratoryburstoxidasehomologproteinCOS=SolanumtuberosumGN=RBOHCPE=1SV=2length=3594numContigs=16	EC:1.11.1.7
isotig01097	-1.61574	0.0320959	lcl|(6lib)_isotig01097gene=isogroup00105sp|Q2HXL0|RBOHC_SOLTURespiratoryburstoxidasehomologproteinCOS=SolanumtuberosumGN=RBOHCPE=1SV=2length=3594numContigs=16	EC:1.6.3.1
isotig37379	-0.692411	0.0435291	lcl|(6lib)_isotig37379gene=isogroup21754sp|B8HUU1|NDHN_CYAP4NAD(P)H-quinoneoxidoreductasesubunitNOS=Cyanothecesp.(strainPCC7425/ATCC29141)GN=ndhNPE=3SV=1length=676numContigs=1	EC:1.6.5.0
isotig38404	-0.607096	0.0142048	lcl|(6lib)_isotig38404gene=isogroup22779sp|Q06509|COMT1_MAIZECaffeicacid3-O-methyltransferaseOS=ZeamaysPE=3SV=1length=637numContigs=1	EC:2.1.1.149
isotig38404	-0.607096	0.0142048	lcl|(6lib)_isotig38404gene=isogroup22779sp|Q06509|COMT1_MAIZECaffeicacid3-O-methyltransferaseOS=ZeamaysPE=3SV=1length=637numContigs=1	EC:2.1.1.68
isotig38404	-0.607096	0.0142048	lcl|(6lib)_isotig38404gene=isogroup22779sp|Q06509|COMT1_MAIZECaffeicacid3-O-methyltransferaseOS=ZeamaysPE=3SV=1length=637numContigs=1	EC:2.1.1.76
isotig15009	0.607737	0.0233289	lcl|(6lib)_isotig15009gene=isogroup03076sp|A2YU42|CSLD2_ORYSICellulosesynthase-likeproteinD2OS=Oryzasativasubsp.indicaGN=CSLD2PE=3SV=1length=4210numContigs=3	EC:2.4.1.12
isotig23861	-0.649949	0.00167253	lcl|(6lib)_isotig23861gene=isogroup08236sp|Q8GUH1|PUB33_ARATHU-boxdomain-containingprotein33OS=ArabidopsisthalianaGN=PUB33PE=2SV=2length=2857numContigs=1	EC:2.7.11.0
isotig30897	-0.616265	0.000482531	lcl|(6lib)_isotig30897gene=isogroup15272sp|Q9SGP2|HSL1_ARATHReceptor-likeproteinkinaseHSL1OS=ArabidopsisthalianaGN=HSL1PE=2SV=1length=1076numContigs=1	EC:2.7.11.0
isotig23917	-0.703579	0.00528636	lcl|(6lib)_isotig23917gene=isogroup08292sp|Q8L850|PI5K9_ARATHPhosphatidylinositol-4-phosphate5-kinase9OS=ArabidopsisthalianaGN=PIP5K9PE=1SV=2length=2805numContigs=1	EC:2.7.1.68
isotig07047	-0.717104	0.0299026	lcl|(6lib)_isotig07047gene=isogroup00773sp|Q5IH13|SPP2_TOBACSucrose-phosphatase2OS=NicotianatabacumGN=SPP2PE=2SV=1length=1747numContigs=6	EC:3.1.3.24
isotig20290	-1.58082	0.0324619	lcl|(6lib)_isotig20290gene=isogroup05850sp|P35135|UBC4_SOLLCUbiquitin-conjugatingenzymeE2-17kDaOS=SolanumlycopersicumPE=2SV=1length=1028numContigs=2	EC:6.3.2.0
isotig07047	-0.717104	0.0299026	lcl|(6lib)_isotig07047gene=isogroup00773sp|Q5IH13|SPP2_TOBACSucrose-phosphatase2OS=NicotianatabacumGN=SPP2PE=2SV=1length=1747numContigs=6	GO:0000287
isotig24268	0.773155	0.0376841	lcl|(6lib)_isotig24268gene=isogroup08643sp|Q8RXF1|SF3A1_ARATHProbablesplicingfactor3subunit1OS=ArabidopsisthalianaGN=At1g14650PE=1SV=2length=2531numContigs=1	GO:0003723
isotig22836	-1.60922	0.0235819	lcl|(6lib)_isotig22836gene=isogroup07206sp|P42791|RL182_ARATH60SribosomalproteinL18-2OS=ArabidopsisthalianaGN=RPL18BPE=2SV=2length=1001numContigs=2	GO:0003735
isotig01097	-1.61574	0.0320959	lcl|(6lib)_isotig01097gene=isogroup00105sp|Q2HXL0|RBOHC_SOLTURespiratoryburstoxidasehomologproteinCOS=SolanumtuberosumGN=RBOHCPE=1SV=2length=3594numContigs=16	GO:0004601
isotig15648	0.736619	0.0239109	lcl|(6lib)_isotig15648gene=isogroup03413sp|Q8LKZ1|NORK_PEANodulationreceptorkinaseOS=PisumsativumGN=NORKPE=1SV=1length=2290numContigs=3	GO:0004672
isotig23861	-0.649949	0.00167253	lcl|(6lib)_isotig23861gene=isogroup08236sp|Q8GUH1|PUB33_ARATHU-boxdomain-containingprotein33OS=ArabidopsisthalianaGN=PUB33PE=2SV=2length=2857numContigs=1	GO:0004674
isotig30897	-0.616265	0.000482531	lcl|(6lib)_isotig30897gene=isogroup15272sp|Q9SGP2|HSL1_ARATHReceptor-likeproteinkinaseHSL1OS=ArabidopsisthalianaGN=HSL1PE=2SV=1length=1076numContigs=1	GO:0004674
isotig43834	1.80785	0.0401686	lcl|(6lib)_isotig43834gene=isogroup28209NO_ANNOT_AVAILABLElength=505numContigs=1	GO:0005488
isotig41517	1.71723	0.0461522	lcl|(6lib)_isotig41517gene=isogroup25892sp|O13899|YF38_SCHPOUncharacterizedCDP-alcoholphosphatidyltransferaseclass-IfamilyproteinC22A12.08cOS=SchizosaccharomycespombeGN=SPAC22A12.08cPE=2SV=1length=539numContigs=1	GO:0005507
isotig01097	-1.61574	0.0320959	lcl|(6lib)_isotig01097gene=isogroup00105sp|Q2HXL0|RBOHC_SOLTURespiratoryburstoxidasehomologproteinCOS=SolanumtuberosumGN=RBOHCPE=1SV=2length=3594numContigs=16	GO:0005509
isotig23251	1.89853	0.0045939	lcl|(6lib)_isotig23251gene=isogroup07626sp|Q9XES1|ECA4_ARATHCalcium-transportingATPase4,endoplasmicreticulum-typeOS=ArabidopsisthalianaGN=ECA4PE=2SV=2length=3955numContigs=1	GO:0005524
isotig23861	-0.649949	0.00167253	lcl|(6lib)_isotig23861gene=isogroup08236sp|Q8GUH1|PUB33_ARATHU-boxdomain-containingprotein33OS=ArabidopsisthalianaGN=PUB33PE=2SV=2length=2857numContigs=1	GO:0005524
isotig23917	-0.703579	0.00528636	lcl|(6lib)_isotig23917gene=isogroup08292sp|Q8L850|PI5K9_ARATHPhosphatidylinositol-4-phosphate5-kinase9OS=ArabidopsisthalianaGN=PIP5K9PE=1SV=2length=2805numContigs=1	GO:0005524
isotig30897	-0.616265	0.000482531	lcl|(6lib)_isotig30897gene=isogroup15272sp|Q9SGP2|HSL1_ARATHReceptor-likeproteinkinaseHSL1OS=ArabidopsisthalianaGN=HSL1PE=2SV=1length=1076numContigs=1	GO:0005524
isotig20290	-1.58082	0.0324619	lcl|(6lib)_isotig20290gene=isogroup05850sp|P35135|UBC4_SOLLCUbiquitin-conjugatingenzymeE2-17kDaOS=SolanumlycopersicumPE=2SV=1length=1028numContigs=2	GO:0005524
isotig16320	-0.651628	0.0356877	lcl|(6lib)_isotig16320gene=isogroup03802sp|O60100|IMB4_SCHPOProbableimportinsubunitbeta-4OS=SchizosaccharomycespombeGN=kap123PE=2SV=1length=3706numContigs=2	GO:0005622
isotig38404	-0.607096	0.0142048	lcl|(6lib)_isotig38404gene=isogroup22779sp|Q06509|COMT1_MAIZECaffeicacid3-O-methyltransferaseOS=ZeamaysPE=3SV=1length=637numContigs=1	GO:0005634
isotig18065	1.61973	0.0179323	lcl|(6lib)_isotig18065gene=isogroup04685sp|Q41008|ACCA_PEAAcetyl-coenzymeAcarboxylasecarboxyltransferasesubunitalphaOS=PisumsativumGN=ACCAPE=1SV=1length=3039numContigs=2	GO:0005737
isotig38404	-0.607096	0.0142048	lcl|(6lib)_isotig38404gene=isogroup22779sp|Q06509|COMT1_MAIZECaffeicacid3-O-methyltransferaseOS=ZeamaysPE=3SV=1length=637numContigs=1	GO:0005737
isotig37379	-0.692411	0.0435291	lcl|(6lib)_isotig37379gene=isogroup21754sp|B8HUU1|NDHN_CYAP4NAD(P)H-quinoneoxidoreductasesubunitNOS=Cyanothecesp.(strainPCC7425/ATCC29141)GN=ndhNPE=3SV=1length=676numContigs=1	GO:0005739
isotig35160	0.940488	0.0138387	lcl|(6lib)_isotig35160gene=isogroup19535sp|Q8W487|YB95_ARATHUncharacterizedproteinAt2g39795,mitochondrialOS=ArabidopsisthalianaGN=At2g39795PE=1SV=1length=771numContigs=1	GO:0005739
contig07664	-0.741778	0.00803451	lcl|(6lib)_contig07664gene=isogroup00007NO_ANNOT_AVAILABLElength=566	GO:0005747
isotig01097	-1.61574	0.0320959	lcl|(6lib)_isotig01097gene=isogroup00105sp|Q2HXL0|RBOHC_SOLTURespiratoryburstoxidasehomologproteinCOS=SolanumtuberosumGN=RBOHCPE=1SV=2length=3594numContigs=16	GO:0005773
isotig22836	-1.60922	0.0235819	lcl|(6lib)_isotig22836gene=isogroup07206sp|P42791|RL182_ARATH60SribosomalproteinL18-2OS=ArabidopsisthalianaGN=RPL18BPE=2SV=2length=1001numContigs=2	GO:0005773
isotig20216	0.860685	0.0485996	lcl|(6lib)_isotig20216gene=isogroup05810sp|O22552|VATL_PHAAUV-typeprotonATPase16kDaproteolipidsubunitOS=PhaseolusaureusPE=2SV=1length=1220numContigs=2	GO:0005773
isotig08111	0.746343	0.0308813	lcl|(6lib)_isotig08111gene=isogroup00998sp|Q8S9S4|ILL1_ORYSJIAA-aminoacidhydrolaseILR1-like1OS=Oryzasativasubsp.japonicaGN=ILL1PE=2SV=1length=2191numContigs=4	GO:0005783
isotig15009	0.607737	0.0233289	lcl|(6lib)_isotig15009gene=isogroup03076sp|A2YU42|CSLD2_ORYSICellulosesynthase-likeproteinD2OS=Oryzasativasubsp.indicaGN=CSLD2PE=3SV=1length=4210numContigs=3	GO:0005783
isotig23251	1.89853	0.0045939	lcl|(6lib)_isotig23251gene=isogroup07626sp|Q9XES1|ECA4_ARATHCalcium-transportingATPase4,endoplasmicreticulum-typeOS=ArabidopsisthalianaGN=ECA4PE=2SV=2length=3955numContigs=1	GO:0005789
isotig08111	0.746343	0.0308813	lcl|(6lib)_isotig08111gene=isogroup00998sp|Q8S9S4|ILL1_ORYSJIAA-aminoacidhydrolaseILR1-like1OS=Oryzasativasubsp.japonicaGN=ILL1PE=2SV=1length=2191numContigs=4	GO:0005886
isotig15009	0.607737	0.0233289	lcl|(6lib)_isotig15009gene=isogroup03076sp|A2YU42|CSLD2_ORYSICellulosesynthase-likeproteinD2OS=Oryzasativasubsp.indicaGN=CSLD2PE=3SV=1length=4210numContigs=3	GO:0005886
isotig22836	-1.60922	0.0235819	lcl|(6lib)_isotig22836gene=isogroup07206sp|P42791|RL182_ARATH60SribosomalproteinL18-2OS=ArabidopsisthalianaGN=RPL18BPE=2SV=2length=1001numContigs=2	GO:0005886
isotig23251	1.89853	0.0045939	lcl|(6lib)_isotig23251gene=isogroup07626sp|Q9XES1|ECA4_ARATHCalcium-transportingATPase4,endoplasmicreticulum-typeOS=ArabidopsisthalianaGN=ECA4PE=2SV=2length=3955numContigs=1	GO:0005886
isotig24447	-0.843545	0.030729	lcl|(6lib)_isotig24447gene=isogroup08822sp|Q5KPA7|VAC8_CRYNEVacuolarprotein8OS=CryptococcusneoformansGN=VAC8PE=3SV=3length=2433numContigs=1	GO:0005886
isotig38404	-0.607096	0.0142048	lcl|(6lib)_isotig38404gene=isogroup22779sp|Q06509|COMT1_MAIZECaffeicacid3-O-methyltransferaseOS=ZeamaysPE=3SV=1length=637numContigs=1	GO:0005886
isotig01097	-1.61574	0.0320959	lcl|(6lib)_isotig01097gene=isogroup00105sp|Q2HXL0|RBOHC_SOLTURespiratoryburstoxidasehomologproteinCOS=SolanumtuberosumGN=RBOHCPE=1SV=2length=3594numContigs=16	GO:0005887
isotig07047	-0.717104	0.0299026	lcl|(6lib)_isotig07047gene=isogroup00773sp|Q5IH13|SPP2_TOBACSucrose-phosphatase2OS=NicotianatabacumGN=SPP2PE=2SV=1length=1747numContigs=6	GO:0005982
isotig15009	0.607737	0.0233289	lcl|(6lib)_isotig15009gene=isogroup03076sp|A2YU42|CSLD2_ORYSICellulosesynthase-likeproteinD2OS=Oryzasativasubsp.indicaGN=CSLD2PE=3SV=1length=4210numContigs=3	GO:0005982
isotig15009	0.607737	0.0233289	lcl|(6lib)_isotig15009gene=isogroup03076sp|A2YU42|CSLD2_ORYSICellulosesynthase-likeproteinD2OS=Oryzasativasubsp.indicaGN=CSLD2PE=3SV=1length=4210numContigs=3	GO:0005985
isotig07047	-0.717104	0.0299026	lcl|(6lib)_isotig07047gene=isogroup00773sp|Q5IH13|SPP2_TOBACSucrose-phosphatase2OS=NicotianatabacumGN=SPP2PE=2SV=1length=1747numContigs=6	GO:0005986
isotig15009	0.607737	0.0233289	lcl|(6lib)_isotig15009gene=isogroup03076sp|A2YU42|CSLD2_ORYSICellulosesynthase-likeproteinD2OS=Oryzasativasubsp.indicaGN=CSLD2PE=3SV=1length=4210numContigs=3	GO:0006011
isotig37379	-0.692411	0.0435291	lcl|(6lib)_isotig37379gene=isogroup21754sp|B8HUU1|NDHN_CYAP4NAD(P)H-quinoneoxidoreductasesubunitNOS=Cyanothecesp.(strainPCC7425/ATCC29141)GN=ndhNPE=3SV=1length=676numContigs=1	GO:0006118
isotig24268	0.773155	0.0376841	lcl|(6lib)_isotig24268gene=isogroup08643sp|Q8RXF1|SF3A1_ARATHProbablesplicingfactor3subunit1OS=ArabidopsisthalianaGN=At1g14650PE=1SV=2length=2531numContigs=1	GO:0006396
isotig22836	-1.60922	0.0235819	lcl|(6lib)_isotig22836gene=isogroup07206sp|P42791|RL182_ARATH60SribosomalproteinL18-2OS=ArabidopsisthalianaGN=RPL18BPE=2SV=2length=1001numContigs=2	GO:0006412
isotig30897	-0.616265	0.000482531	lcl|(6lib)_isotig30897gene=isogroup15272sp|Q9SGP2|HSL1_ARATHReceptor-likeproteinkinaseHSL1OS=ArabidopsisthalianaGN=HSL1PE=2SV=1length=1076numContigs=1	GO:0006468
isotig23861	-0.649949	0.00167253	lcl|(6lib)_isotig23861gene=isogroup08236sp|Q8GUH1|PUB33_ARATHU-boxdomain-containingprotein33OS=ArabidopsisthalianaGN=PUB33PE=2SV=2length=2857numContigs=1	GO:0006468
isotig01097	-1.61574	0.0320959	lcl|(6lib)_isotig01097gene=isogroup00105sp|Q2HXL0|RBOHC_SOLTURespiratoryburstoxidasehomologproteinCOS=SolanumtuberosumGN=RBOHCPE=1SV=2length=3594numContigs=16	GO:0006804
isotig08111	0.746343	0.0308813	lcl|(6lib)_isotig08111gene=isogroup00998sp|Q8S9S4|ILL1_ORYSJIAA-aminoacidhydrolaseILR1-like1OS=Oryzasativasubsp.japonicaGN=ILL1PE=2SV=1length=2191numContigs=4	GO:0006807
isotig31223	0.924402	0.0369353	lcl|(6lib)_isotig31223gene=isogroup15598sp|O34524|YOCS_BACSUUncharacterizedsodium-dependenttransporteryocSOS=BacillussubtilisGN=yocSPE=3SV=1length=1039numContigs=1	GO:0006814
isotig23251	1.89853	0.0045939	lcl|(6lib)_isotig23251gene=isogroup07626sp|Q9XES1|ECA4_ARATHCalcium-transportingATPase4,endoplasmicreticulum-typeOS=ArabidopsisthalianaGN=ECA4PE=2SV=2length=3955numContigs=1	GO:0006816
isotig23251	1.89853	0.0045939	lcl|(6lib)_isotig23251gene=isogroup07626sp|Q9XES1|ECA4_ARATHCalcium-transportingATPase4,endoplasmicreticulum-typeOS=ArabidopsisthalianaGN=ECA4PE=2SV=2length=3955numContigs=1	GO:0006828
isotig16320	-0.651628	0.0356877	lcl|(6lib)_isotig16320gene=isogroup03802sp|O60100|IMB4_SCHPOProbableimportinsubunitbeta-4OS=SchizosaccharomycespombeGN=kap123PE=2SV=1length=3706numContigs=2	GO:0006886
isotig01097	-1.61574	0.0320959	lcl|(6lib)_isotig01097gene=isogroup00105sp|Q2HXL0|RBOHC_SOLTURespiratoryburstoxidasehomologproteinCOS=SolanumtuberosumGN=RBOHCPE=1SV=2length=3594numContigs=16	GO:0006979
isotig15009	0.607737	0.0233289	lcl|(6lib)_isotig15009gene=isogroup03076sp|A2YU42|CSLD2_ORYSICellulosesynthase-likeproteinD2OS=Oryzasativasubsp.indicaGN=CSLD2PE=3SV=1length=4210numContigs=3	GO:0007047
isotig23251	1.89853	0.0045939	lcl|(6lib)_isotig23251gene=isogroup07626sp|Q9XES1|ECA4_ARATHCalcium-transportingATPase4,endoplasmicreticulum-typeOS=ArabidopsisthalianaGN=ECA4PE=2SV=2length=3955numContigs=1	GO:0008152
isotig35272	0.74392	0.00759233	lcl|(6lib)_isotig35272gene=isogroup19647sp|O65351|SUBL_ARATHSubtilisin-likeproteaseOS=ArabidopsisthalianaGN=ARA12PE=1SV=1length=763numContigs=1	GO:0008152
isotig41517	1.71723	0.0461522	lcl|(6lib)_isotig41517gene=isogroup25892sp|O13899|YF38_SCHPOUncharacterizedCDP-alcoholphosphatidyltransferaseclass-IfamilyproteinC22A12.08cOS=SchizosaccharomycespombeGN=SPAC22A12.08cPE=2SV=1length=539numContigs=1	GO:0008152
isotig17406	0.98602	0.0221623	lcl|(6lib)_isotig17406gene=isogroup04348sp|P52410|KASC1_ARATH3-oxoacyl-[acyl-carrier-protein]synthaseI,chloroplasticOS=ArabidopsisthalianaGN=KAS1PE=2SV=2length=2039numContigs=3	GO:0008152
isotig35272	0.74392	0.00759233	lcl|(6lib)_isotig35272gene=isogroup19647sp|O65351|SUBL_ARATHSubtilisin-likeproteaseOS=ArabidopsisthalianaGN=ARA12PE=1SV=1length=763numContigs=1	GO:0008236
isotig41517	1.71723	0.0461522	lcl|(6lib)_isotig41517gene=isogroup25892sp|O13899|YF38_SCHPOUncharacterizedCDP-alcoholphosphatidyltransferaseclass-IfamilyproteinC22A12.08cOS=SchizosaccharomycespombeGN=SPAC22A12.08cPE=2SV=1length=539numContigs=1	GO:0008270
isotig31223	0.924402	0.0369353	lcl|(6lib)_isotig31223gene=isogroup15598sp|O34524|YOCS_BACSUUncharacterizedsodium-dependenttransporteryocSOS=BacillussubtilisGN=yocSPE=3SV=1length=1039numContigs=1	GO:0008508
isotig16320	-0.651628	0.0356877	lcl|(6lib)_isotig16320gene=isogroup03802sp|O60100|IMB4_SCHPOProbableimportinsubunitbeta-4OS=SchizosaccharomycespombeGN=kap123PE=2SV=1length=3706numContigs=2	GO:0008565
isotig01097	-1.61574	0.0320959	lcl|(6lib)_isotig01097gene=isogroup00105sp|Q2HXL0|RBOHC_SOLTURespiratoryburstoxidasehomologproteinCOS=SolanumtuberosumGN=RBOHCPE=1SV=2length=3594numContigs=16	GO:0009060
isotig23861	-0.649949	0.00167253	lcl|(6lib)_isotig23861gene=isogroup08236sp|Q8GUH1|PUB33_ARATHU-boxdomain-containingprotein33OS=ArabidopsisthalianaGN=PUB33PE=2SV=2length=2857numContigs=1	GO:0009069
isotig30897	-0.616265	0.000482531	lcl|(6lib)_isotig30897gene=isogroup15272sp|Q9SGP2|HSL1_ARATHReceptor-likeproteinkinaseHSL1OS=ArabidopsisthalianaGN=HSL1PE=2SV=1length=1076numContigs=1	GO:0009069
isotig01097	-1.61574	0.0320959	lcl|(6lib)_isotig01097gene=isogroup00105sp|Q2HXL0|RBOHC_SOLTURespiratoryburstoxidasehomologproteinCOS=SolanumtuberosumGN=RBOHCPE=1SV=2length=3594numContigs=16	GO:0009408
isotig15009	0.607737	0.0233289	lcl|(6lib)_isotig15009gene=isogroup03076sp|A2YU42|CSLD2_ORYSICellulosesynthase-likeproteinD2OS=Oryzasativasubsp.indicaGN=CSLD2PE=3SV=1length=4210numContigs=3	GO:0009409
isotig22836	-1.60922	0.0235819	lcl|(6lib)_isotig22836gene=isogroup07206sp|P42791|RL182_ARATH60SribosomalproteinL18-2OS=ArabidopsisthalianaGN=RPL18BPE=2SV=2length=1001numContigs=2	GO:0009507
isotig37379	-0.692411	0.0435291	lcl|(6lib)_isotig37379gene=isogroup21754sp|B8HUU1|NDHN_CYAP4NAD(P)H-quinoneoxidoreductasesubunitNOS=Cyanothecesp.(strainPCC7425/ATCC29141)GN=ndhNPE=3SV=1length=676numContigs=1	GO:0009535
isotig15648	0.736619	0.0239109	lcl|(6lib)_isotig15648gene=isogroup03413sp|Q8LKZ1|NORK_PEANodulationreceptorkinaseOS=PisumsativumGN=NORKPE=1SV=1length=2290numContigs=3	GO:0009536
isotig23861	-0.649949	0.00167253	lcl|(6lib)_isotig23861gene=isogroup08236sp|Q8GUH1|PUB33_ARATHU-boxdomain-containingprotein33OS=ArabidopsisthalianaGN=PUB33PE=2SV=2length=2857numContigs=1	GO:0009536
isotig31336	-0.982183	0.00799365	lcl|(6lib)_isotig31336gene=isogroup15711sp|Q9Y6D5|BIG2_HUMANBrefeldinA-inhibitedguaninenucleotide-exchangeprotein2OS=HomosapiensGN=ARFGEF2PE=1SV=3length=1036numContigs=1	GO:0009536
isotig20049	-0.602194	0.0456119	lcl|(6lib)_isotig20049gene=isogroup05721sp|P0A3V0|SLEB_BACCRSporecortex-lyticenzymeOS=Bacilluscereus(strainATCC14579/DSM31)GN=sleBPE=3SV=1length=1076numContigs=2	GO:0009536
isotig08111	0.746343	0.0308813	lcl|(6lib)_isotig08111gene=isogroup00998sp|Q8S9S4|ILL1_ORYSJIAA-aminoacidhydrolaseILR1-like1OS=Oryzasativasubsp.japonicaGN=ILL1PE=2SV=1length=2191numContigs=4	GO:0009611
isotig24447	-0.843545	0.030729	lcl|(6lib)_isotig24447gene=isogroup08822sp|Q5KPA7|VAC8_CRYNEVacuolarprotein8OS=CryptococcusneoformansGN=VAC8PE=3SV=3length=2433numContigs=1	GO:0009651
isotig24447	-0.843545	0.030729	lcl|(6lib)_isotig24447gene=isogroup08822sp|Q5KPA7|VAC8_CRYNEVacuolarprotein8OS=CryptococcusneoformansGN=VAC8PE=3SV=3length=2433numContigs=1	GO:0009737
isotig38404	-0.607096	0.0142048	lcl|(6lib)_isotig38404gene=isogroup22779sp|Q06509|COMT1_MAIZECaffeicacid3-O-methyltransferaseOS=ZeamaysPE=3SV=1length=637numContigs=1	GO:0009805
isotig38404	-0.607096	0.0142048	lcl|(6lib)_isotig38404gene=isogroup22779sp|Q06509|COMT1_MAIZECaffeicacid3-O-methyltransferaseOS=ZeamaysPE=3SV=1length=637numContigs=1	GO:0009809
isotig38404	-0.607096	0.0142048	lcl|(6lib)_isotig38404gene=isogroup22779sp|Q06509|COMT1_MAIZECaffeicacid3-O-methyltransferaseOS=ZeamaysPE=3SV=1length=637numContigs=1	GO:0009811
isotig37379	-0.692411	0.0435291	lcl|(6lib)_isotig37379gene=isogroup21754sp|B8HUU1|NDHN_CYAP4NAD(P)H-quinoneoxidoreductasesubunitNOS=Cyanothecesp.(strainPCC7425/ATCC29141)GN=ndhNPE=3SV=1length=676numContigs=1	GO:0009817
isotig08111	0.746343	0.0308813	lcl|(6lib)_isotig08111gene=isogroup00998sp|Q8S9S4|ILL1_ORYSJIAA-aminoacidhydrolaseILR1-like1OS=Oryzasativasubsp.japonicaGN=ILL1PE=2SV=1length=2191numContigs=4	GO:0009850
isotig37379	-0.692411	0.0435291	lcl|(6lib)_isotig37379gene=isogroup21754sp|B8HUU1|NDHN_CYAP4NAD(P)H-quinoneoxidoreductasesubunitNOS=Cyanothecesp.(strainPCC7425/ATCC29141)GN=ndhNPE=3SV=1length=676numContigs=1	GO:0009941
isotig23251	1.89853	0.0045939	lcl|(6lib)_isotig23251gene=isogroup07626sp|Q9XES1|ECA4_ARATHCalcium-transportingATPase4,endoplasmicreticulum-typeOS=ArabidopsisthalianaGN=ECA4PE=2SV=2length=3955numContigs=1	GO:0010042
isotig01097	-1.61574	0.0320959	lcl|(6lib)_isotig01097gene=isogroup00105sp|Q2HXL0|RBOHC_SOLTURespiratoryburstoxidasehomologproteinCOS=SolanumtuberosumGN=RBOHCPE=1SV=2length=3594numContigs=16	GO:0010053
isotig08111	0.746343	0.0308813	lcl|(6lib)_isotig08111gene=isogroup00998sp|Q8S9S4|ILL1_ORYSJIAA-aminoacidhydrolaseILR1-like1OS=Oryzasativasubsp.japonicaGN=ILL1PE=2SV=1length=2191numContigs=4	GO:0010112
isotig08111	0.746343	0.0308813	lcl|(6lib)_isotig08111gene=isogroup00998sp|Q8S9S4|ILL1_ORYSJIAA-aminoacidhydrolaseILR1-like1OS=Oryzasativasubsp.japonicaGN=ILL1PE=2SV=1length=2191numContigs=4	GO:0010179
isotig24447	-0.843545	0.030729	lcl|(6lib)_isotig24447gene=isogroup08822sp|Q5KPA7|VAC8_CRYNEVacuolarprotein8OS=CryptococcusneoformansGN=VAC8PE=3SV=3length=2433numContigs=1	GO:0010187
isotig37379	-0.692411	0.0435291	lcl|(6lib)_isotig37379gene=isogroup21754sp|B8HUU1|NDHN_CYAP4NAD(P)H-quinoneoxidoreductasesubunitNOS=Cyanothecesp.(strainPCC7425/ATCC29141)GN=ndhNPE=3SV=1length=676numContigs=1	GO:0010258
isotig23251	1.89853	0.0045939	lcl|(6lib)_isotig23251gene=isogroup07626sp|Q9XES1|ECA4_ARATHCalcium-transportingATPase4,endoplasmicreticulum-typeOS=ArabidopsisthalianaGN=ECA4PE=2SV=2length=3955numContigs=1	GO:0015662
isotig31223	0.924402	0.0369353	lcl|(6lib)_isotig31223gene=isogroup15598sp|O34524|YOCS_BACSUUncharacterizedsodium-dependenttransporteryocSOS=BacillussubtilisGN=yocSPE=3SV=1length=1039numContigs=1	GO:0015721
isotig20216	0.860685	0.0485996	lcl|(6lib)_isotig20216gene=isogroup05810sp|O22552|VATL_PHAAUV-typeprotonATPase16kDaproteolipidsubunitOS=PhaseolusaureusPE=2SV=1length=1220numContigs=2	GO:0015992
isotig31223	0.924402	0.0369353	lcl|(6lib)_isotig31223gene=isogroup15598sp|O34524|YOCS_BACSUUncharacterizedsodium-dependenttransporteryocSOS=BacillussubtilisGN=yocSPE=3SV=1length=1039numContigs=1	GO:0016020
isotig23251	1.89853	0.0045939	lcl|(6lib)_isotig23251gene=isogroup07626sp|Q9XES1|ECA4_ARATHCalcium-transportingATPase4,endoplasmicreticulum-typeOS=ArabidopsisthalianaGN=ECA4PE=2SV=2length=3955numContigs=1	GO:0016021
isotig30897	-0.616265	0.000482531	lcl|(6lib)_isotig30897gene=isogroup15272sp|Q9SGP2|HSL1_ARATHReceptor-likeproteinkinaseHSL1OS=ArabidopsisthalianaGN=HSL1PE=2SV=1length=1076numContigs=1	GO:0016021
isotig08111	0.746343	0.0308813	lcl|(6lib)_isotig08111gene=isogroup00998sp|Q8S9S4|ILL1_ORYSJIAA-aminoacidhydrolaseILR1-like1OS=Oryzasativasubsp.japonicaGN=ILL1PE=2SV=1length=2191numContigs=4	GO:0016023
isotig35272	0.74392	0.00759233	lcl|(6lib)_isotig35272gene=isogroup19647sp|O65351|SUBL_ARATHSubtilisin-likeproteaseOS=ArabidopsisthalianaGN=ARA12PE=1SV=1length=763numContigs=1	GO:0016023
isotig08381	-0.632912	0.0435958	lcl|(6lib)_isotig08381gene=isogroup01079sp|P0C5E2|Y1839_ARATHProbableserine/threonine-proteinkinaseAt1g18390OS=ArabidopsisthalianaGN=At1g18390PE=1SV=2length=2130numContigs=5	GO:0016023
isotig01097	-1.61574	0.0320959	lcl|(6lib)_isotig01097gene=isogroup00105sp|Q2HXL0|RBOHC_SOLTURespiratoryburstoxidasehomologproteinCOS=SolanumtuberosumGN=RBOHCPE=1SV=2length=3594numContigs=16	GO:0016174
isotig23917	-0.703579	0.00528636	lcl|(6lib)_isotig23917gene=isogroup08292sp|Q8L850|PI5K9_ARATHPhosphatidylinositol-4-phosphate5-kinase9OS=ArabidopsisthalianaGN=PIP5K9PE=1SV=2length=2805numContigs=1	GO:0016308
isotig15648	0.736619	0.0239109	lcl|(6lib)_isotig15648gene=isogroup03413sp|Q8LKZ1|NORK_PEANodulationreceptorkinaseOS=PisumsativumGN=NORKPE=1SV=1length=2290numContigs=3	GO:0016310
isotig07047	-0.717104	0.0299026	lcl|(6lib)_isotig07047gene=isogroup00773sp|Q5IH13|SPP2_TOBACSucrose-phosphatase2OS=NicotianatabacumGN=SPP2PE=2SV=1length=1747numContigs=6	GO:0016311
isotig35272	0.74392	0.00759233	lcl|(6lib)_isotig35272gene=isogroup19647sp|O65351|SUBL_ARATHSubtilisin-likeproteaseOS=ArabidopsisthalianaGN=ARA12PE=1SV=1length=763numContigs=1	GO:0016491
isotig27180	0.683689	0.0050401	lcl|(6lib)_isotig27180gene=isogroup11555sp|Q8HXW0|GGLO_PIGL-gulonolactoneoxidaseOS=SusscrofaGN=GULOPE=2SV=3length=1590numContigs=1	GO:0016614
isotig37379	-0.692411	0.0435291	lcl|(6lib)_isotig37379gene=isogroup21754sp|B8HUU1|NDHN_CYAP4NAD(P)H-quinoneoxidoreductasesubunitNOS=Cyanothecesp.(strainPCC7425/ATCC29141)GN=ndhNPE=3SV=1length=676numContigs=1	GO:0016655
isotig17406	0.98602	0.0221623	lcl|(6lib)_isotig17406gene=isogroup04348sp|P52410|KASC1_ARATH3-oxoacyl-[acyl-carrier-protein]synthaseI,chloroplasticOS=ArabidopsisthalianaGN=KAS1PE=2SV=2length=2039numContigs=3	GO:0016740
isotig08213	-0.700206	0.0353884	lcl|(6lib)_isotig08213gene=isogroup01031sp|Q93WU2|EOMT1_OCIBAEugenolO-methyltransferaseOS=OcimumbasilicumGN=EOMT1PE=1SV=1length=1823numContigs=4	GO:0016740
isotig15009	0.607737	0.0233289	lcl|(6lib)_isotig15009gene=isogroup03076sp|A2YU42|CSLD2_ORYSICellulosesynthase-likeproteinD2OS=Oryzasativasubsp.indicaGN=CSLD2PE=3SV=1length=4210numContigs=3	GO:0016760
isotig41517	1.71723	0.0461522	lcl|(6lib)_isotig41517gene=isogroup25892sp|O13899|YF38_SCHPOUncharacterizedCDP-alcoholphosphatidyltransferaseclass-IfamilyproteinC22A12.08cOS=SchizosaccharomycespombeGN=SPAC22A12.08cPE=2SV=1length=539numContigs=1	GO:0016787
isotig18065	1.61973	0.0179323	lcl|(6lib)_isotig18065gene=isogroup04685sp|Q41008|ACCA_PEAAcetyl-coenzymeAcarboxylasecarboxyltransferasesubunitalphaOS=PisumsativumGN=ACCAPE=1SV=1length=3039numContigs=2	GO:0016874
isotig20290	-1.58082	0.0324619	lcl|(6lib)_isotig20290gene=isogroup05850sp|P35135|UBC4_SOLLCUbiquitin-conjugatingenzymeE2-17kDaOS=SolanumlycopersicumPE=2SV=1length=1028numContigs=2	GO:0016881
isotig22836	-1.60922	0.0235819	lcl|(6lib)_isotig22836gene=isogroup07206sp|P42791|RL182_ARATH60SribosomalproteinL18-2OS=ArabidopsisthalianaGN=RPL18BPE=2SV=2length=1001numContigs=2	GO:0022625
isotig01097	-1.61574	0.0320959	lcl|(6lib)_isotig01097gene=isogroup00105sp|Q2HXL0|RBOHC_SOLTURespiratoryburstoxidasehomologproteinCOS=SolanumtuberosumGN=RBOHCPE=1SV=2length=3594numContigs=16	GO:0022626
isotig23251	1.89853	0.0045939	lcl|(6lib)_isotig23251gene=isogroup07626sp|Q9XES1|ECA4_ARATHCalcium-transportingATPase4,endoplasmicreticulum-typeOS=ArabidopsisthalianaGN=ECA4PE=2SV=2length=3955numContigs=1	GO:0030026
isotig15009	0.607737	0.0233289	lcl|(6lib)_isotig15009gene=isogroup03076sp|A2YU42|CSLD2_ORYSICellulosesynthase-likeproteinD2OS=Oryzasativasubsp.indicaGN=CSLD2PE=3SV=1length=4210numContigs=3	GO:0030173
isotig15009	0.607737	0.0233289	lcl|(6lib)_isotig15009gene=isogroup03076sp|A2YU42|CSLD2_ORYSICellulosesynthase-likeproteinD2OS=Oryzasativasubsp.indicaGN=CSLD2PE=3SV=1length=4210numContigs=3	GO:0030244
isotig38404	-0.607096	0.0142048	lcl|(6lib)_isotig38404gene=isogroup22779sp|Q06509|COMT1_MAIZECaffeicacid3-O-methyltransferaseOS=ZeamaysPE=3SV=1length=637numContigs=1	GO:0030755
isotig24447	-0.843545	0.030729	lcl|(6lib)_isotig24447gene=isogroup08822sp|Q5KPA7|VAC8_CRYNEVacuolarprotein8OS=CryptococcusneoformansGN=VAC8PE=3SV=3length=2433numContigs=1	GO:0031261
isotig38404	-0.607096	0.0142048	lcl|(6lib)_isotig38404gene=isogroup22779sp|Q06509|COMT1_MAIZECaffeicacid3-O-methyltransferaseOS=ZeamaysPE=3SV=1length=637numContigs=1	GO:0032259
isotig20216	0.860685	0.0485996	lcl|(6lib)_isotig20216gene=isogroup05810sp|O22552|VATL_PHAAUV-typeprotonATPase16kDaproteolipidsubunitOS=PhaseolusaureusPE=2SV=1length=1220numContigs=2	GO:0033177
isotig01097	-1.61574	0.0320959	lcl|(6lib)_isotig01097gene=isogroup00105sp|Q2HXL0|RBOHC_SOLTURespiratoryburstoxidasehomologproteinCOS=SolanumtuberosumGN=RBOHCPE=1SV=2length=3594numContigs=16	GO:0033198
isotig38404	-0.607096	0.0142048	lcl|(6lib)_isotig38404gene=isogroup22779sp|Q06509|COMT1_MAIZECaffeicacid3-O-methyltransferaseOS=ZeamaysPE=3SV=1length=637numContigs=1	GO:0033799
isotig24447	-0.843545	0.030729	lcl|(6lib)_isotig24447gene=isogroup08822sp|Q5KPA7|VAC8_CRYNEVacuolarprotein8OS=CryptococcusneoformansGN=VAC8PE=3SV=3length=2433numContigs=1	GO:0042127
isotig22836	-1.60922	0.0235819	lcl|(6lib)_isotig22836gene=isogroup07206sp|P42791|RL182_ARATH60SribosomalproteinL18-2OS=ArabidopsisthalianaGN=RPL18BPE=2SV=2length=1001numContigs=2	GO:0042254
isotig01097	-1.61574	0.0320959	lcl|(6lib)_isotig01097gene=isogroup00105sp|Q2HXL0|RBOHC_SOLTURespiratoryburstoxidasehomologproteinCOS=SolanumtuberosumGN=RBOHCPE=1SV=2length=3594numContigs=16	GO:0043069
isotig23251	1.89853	0.0045939	lcl|(6lib)_isotig23251gene=isogroup07626sp|Q9XES1|ECA4_ARATHCalcium-transportingATPase4,endoplasmicreticulum-typeOS=ArabidopsisthalianaGN=ECA4PE=2SV=2length=3955numContigs=1	GO:0046686
isotig23917	-0.703579	0.00528636	lcl|(6lib)_isotig23917gene=isogroup08292sp|Q8L850|PI5K9_ARATHPhosphatidylinositol-4-phosphate5-kinase9OS=ArabidopsisthalianaGN=PIP5K9PE=1SV=2length=2805numContigs=1	GO:0046854
isotig23251	1.89853	0.0045939	lcl|(6lib)_isotig23251gene=isogroup07626sp|Q9XES1|ECA4_ARATHCalcium-transportingATPase4,endoplasmicreticulum-typeOS=ArabidopsisthalianaGN=ECA4PE=2SV=2length=3955numContigs=1	GO:0046872
isotig38404	-0.607096	0.0142048	lcl|(6lib)_isotig38404gene=isogroup22779sp|Q06509|COMT1_MAIZECaffeicacid3-O-methyltransferaseOS=ZeamaysPE=3SV=1length=637numContigs=1	GO:0046983
isotig38404	-0.607096	0.0142048	lcl|(6lib)_isotig38404gene=isogroup22779sp|Q06509|COMT1_MAIZECaffeicacid3-O-methyltransferaseOS=ZeamaysPE=3SV=1length=637numContigs=1	GO:0047763
isotig15009	0.607737	0.0233289	lcl|(6lib)_isotig15009gene=isogroup03076sp|A2YU42|CSLD2_ORYSICellulosesynthase-likeproteinD2OS=Oryzasativasubsp.indicaGN=CSLD2PE=3SV=1length=4210numContigs=3	GO:0048767
isotig07047	-0.717104	0.0299026	lcl|(6lib)_isotig07047gene=isogroup00773sp|Q5IH13|SPP2_TOBACSucrose-phosphatase2OS=NicotianatabacumGN=SPP2PE=2SV=1length=1747numContigs=6	GO:0050307
isotig01097	-1.61574	0.0320959	lcl|(6lib)_isotig01097gene=isogroup00105sp|Q2HXL0|RBOHC_SOLTURespiratoryburstoxidasehomologproteinCOS=SolanumtuberosumGN=RBOHCPE=1SV=2length=3594numContigs=16	GO:0050832
isotig38404	-0.607096	0.0142048	lcl|(6lib)_isotig38404gene=isogroup22779sp|Q06509|COMT1_MAIZECaffeicacid3-O-methyltransferaseOS=ZeamaysPE=3SV=1length=637numContigs=1	GO:0051555
isotig37379	-0.692411	0.0435291	lcl|(6lib)_isotig37379gene=isogroup21754sp|B8HUU1|NDHN_CYAP4NAD(P)H-quinoneoxidoreductasesubunitNOS=Cyanothecesp.(strainPCC7425/ATCC29141)GN=ndhNPE=3SV=1length=676numContigs=1	GO:0055114
isotig29552	-0.611717	0.0386221	lcl|(6lib)_isotig29552gene=isogroup13927sp|Q3US41|ESRP1_MOUSEEpithelialsplicingregulatoryprotein1OS=MusmusculusGN=Esrp1PE=2SV=2length=1221numContigs=1	GO:0097159
isotig29552	-0.611717	0.0386221	lcl|(6lib)_isotig29552gene=isogroup13927sp|Q3US41|ESRP1_MOUSEEpithelialsplicingregulatoryprotein1OS=MusmusculusGN=Esrp1PE=2SV=2length=1221numContigs=1	GO:1901363

## Sheet: All GO Candidates 14WAP
Isotig	fold change (Log2)	p-value	Annotation	GO
isotig26061	-1.18377	0.0117734	lcl|(6lib)_isotig26061gene=isogroup10436sp|Q9ZPY2|LAC6_ARATHLaccase-6OS=ArabidopsisthalianaGN=LAC6PE=2SV=1length=1843numContigs=1	EC:1.10.3.3
isotig03028	0.621655	0.00225421	lcl|(6lib)_isotig03028gene=isogroup00254sp|P28643|FABG_CUPLA3-oxoacyl-[acyl-carrier-protein]reductase,chloroplasticOS=CuphealanceolataGN=CLKR27PE=2SV=1length=1374numContigs=10	EC:1.1.1.100
isotig26543	0.761041	0.0106655	lcl|(6lib)_isotig26543gene=isogroup10918sp|Q2QXY1|GLDH2_ORYSJL-galactono-1,4-lactonedehydrogenase2,mitochondrialOS=Oryzasativasubsp.japonicaGN=GLDH2PE=3SV=1length=1730numContigs=1	EC:1.1.1.158
isotig01097	-1.0841	0.0154382	lcl|(6lib)_isotig01097gene=isogroup00105sp|Q2HXL0|RBOHC_SOLTURespiratoryburstoxidasehomologproteinCOS=SolanumtuberosumGN=RBOHCPE=1SV=2length=3594numContigs=16	EC:1.11.1.7
isotig18996	0.740982	0.000787404	lcl|(6lib)_isotig18996gene=isogroup05169sp|P51615|MAOX_VITVINADP-dependentmalicenzymeOS=VitisviniferaPE=2SV=1length=2220numContigs=2	EC:1.1.1.38
isotig00887	-1.30871	0.0362	lcl|(6lib)_isotig00887gene=isogroup00088sp|P38419|LOXC1_ORYSJLipoxygenase7,chloroplasticOS=Oryzasativasubsp.japonicaGN=CM-LOX1PE=2SV=2length=2872numContigs=19	EC:1.13.11.12
isotig26543	0.761041	0.0106655	lcl|(6lib)_isotig26543gene=isogroup10918sp|Q2QXY1|GLDH2_ORYSJL-galactono-1,4-lactonedehydrogenase2,mitochondrialOS=Oryzasativasubsp.japonicaGN=GLDH2PE=3SV=1length=1730numContigs=1	EC:1.1.3.37
isotig26250	0.964936	0.00418282	lcl|(6lib)_isotig26250gene=isogroup10625sp|Q39769|G3PC_GINBIGlyceraldehyde-3-phosphatedehydrogenase,cytosolicOS=GinkgobilobaPE=2SV=1length=1788numContigs=1	EC:1.2.1.12
isotig00474	0.705217	0.0409984	lcl|(6lib)_isotig00474gene=isogroup00065sp|Q32RS0|ODPB_STAPUPyruvatedehydrogenaseE1componentsubunitbetaOS=StaurastrumpunctulatumGN=pdhBPE=3SV=1length=2135numContigs=20	EC:1.2.4.1
isotig27925	0.833617	0.0282599	lcl|(6lib)_isotig27925gene=isogroup12300sp|Q8LCU7|MECR_ARATHProbabletrans-2-enoyl-CoAreductase,mitochondrialOS=ArabidopsisthalianaGN=At3g45770PE=1SV=1length=1454numContigs=1	EC:1.3.1.38
isotig27725	0.880515	0.00161628	lcl|(6lib)_isotig27725gene=isogroup12100sp|P21616|AVP_PHAAUPyrophosphate-energizedvacuolarmembraneprotonpumpOS=PhaseolusaureusPE=1SV=3length=1487numContigs=1	EC:1.3.1.74
isotig26543	0.761041	0.0106655	lcl|(6lib)_isotig26543gene=isogroup10918sp|Q2QXY1|GLDH2_ORYSJL-galactono-1,4-lactonedehydrogenase2,mitochondrialOS=Oryzasativasubsp.japonicaGN=GLDH2PE=3SV=1length=1730numContigs=1	EC:1.3.2.3
isotig01097	-1.0841	0.0154382	lcl|(6lib)_isotig01097gene=isogroup00105sp|Q2HXL0|RBOHC_SOLTURespiratoryburstoxidasehomologproteinCOS=SolanumtuberosumGN=RBOHCPE=1SV=2length=3594numContigs=16	EC:1.6.3.1
isotig24291	-0.601694	0.00166785	lcl|(6lib)_isotig24291gene=isogroup08666Q9ZPH9length=2521numContigs=1	EC:2.1.1.0
isotig29009	0.652511	0.0136937	lcl|(6lib)_isotig29009gene=isogroup13384sp|Q9FUM9|HMT2_MAIZEHomocysteineS-methyltransferase2OS=ZeamaysGN=HMT-2PE=2SV=1length=1294numContigs=1	EC:2.1.1.10
isotig26074	0.68722	0.00243904	lcl|(6lib)_isotig26074gene=isogroup10449sp|P23902|KASC1_HORVU3-oxoacyl-[acyl-carrier-protein]synthaseI,chloroplasticOS=HordeumvulgareGN=KAS12PE=1SV=1length=1834numContigs=1	EC:2.3.1.0
isotig27925	0.833617	0.0282599	lcl|(6lib)_isotig27925gene=isogroup12300sp|Q8LCU7|MECR_ARATHProbabletrans-2-enoyl-CoAreductase,mitochondrialOS=ArabidopsisthalianaGN=At3g45770PE=1SV=1length=1454numContigs=1	EC:2.3.1.0
isotig26680	0.98231	0.0298773	lcl|(6lib)_isotig26680gene=isogroup11055sp|P49243|FABH_ARATH3-oxoacyl-[acyl-carrier-protein]synthaseIII,chloroplasticOS=ArabidopsisthalianaGN=At1g62640PE=2SV=2length=1685numContigs=1	EC:2.3.1.180
isotig26680	0.98231	0.0298773	lcl|(6lib)_isotig26680gene=isogroup11055sp|P49243|FABH_ARATH3-oxoacyl-[acyl-carrier-protein]synthaseIII,chloroplasticOS=ArabidopsisthalianaGN=At1g62640PE=2SV=2length=1685numContigs=1	EC:2.3.1.41
isotig05731	0.72558	0.00200865	lcl|(6lib)_isotig05731gene=isogroup00573sp|P80607|UPTG_MAIZEAlpha-1,4-glucan-proteinsynthase[UDP-forming]OS=ZeamaysGN=UPTGPE=1SV=2length=1582numContigs=7	EC:2.4.1.186
isotig23546	0.780078	0.00861006	lcl|(6lib)_isotig23546gene=isogroup07921sp|Q9Z8L2|MALQ_CHLPN4-alpha-glucanotransferaseOS=ChlamydiapneumoniaeGN=malQPE=3SV=1length=3321numContigs=1	EC:2.4.1.25
isotig23861	-0.706375	0.0275674	lcl|(6lib)_isotig23861gene=isogroup08236sp|Q8GUH1|PUB33_ARATHU-boxdomain-containingprotein33OS=ArabidopsisthalianaGN=PUB33PE=2SV=2length=2857numContigs=1	EC:2.7.11.0
isotig30897	0.872907	0.0436259	lcl|(6lib)_isotig30897gene=isogroup15272sp|Q9SGP2|HSL1_ARATHReceptor-likeproteinkinaseHSL1OS=ArabidopsisthalianaGN=HSL1PE=2SV=1length=1076numContigs=1	EC:2.7.11.0
isotig25776	0.90569	0.046802	lcl|(6lib)_isotig25776gene=isogroup10151sp|Q43117|KPYA_RICCOPyruvatekinaseisozymeA,chloroplasticOS=RicinuscommunisPE=1SV=1length=1915numContigs=1	EC:2.7.1.40
isotig27533	-1.0344	0.0171774	lcl|(6lib)_isotig27533gene=isogroup11908sp|Q54K39|GMPPB_DICDIMannose-1-phosphateguanyltransferasebetaOS=DictyosteliumdiscoideumGN=gmppBPE=2SV=1length=1522numContigs=1	EC:2.7.7.13
isotig27546	-0.603348	0.0464053	lcl|(6lib)_isotig27546gene=isogroup11921sp|O95340|PAPS2_HUMANBifunctional3'-phosphoadenosine5'-phosphosulfatesynthetase2OS=HomosapiensGN=PAPSS2PE=1SV=2length=1521numContigs=1	EC:2.7.7.4
isotig28571	0.619784	0.0274419	lcl|(6lib)_isotig28571gene=isogroup12946sp|Q99J62|RFC4_MOUSEReplicationfactorCsubunit4OS=MusmusculusGN=Rfc4PE=1SV=1length=1355numContigs=1	EC:2.7.7.7
isotig27509	0.748037	0.00769082	lcl|(6lib)_isotig27509gene=isogroup11884sp|Q5HZL9|HDHD3_XENLAHaloaciddehalogenase-likehydrolasedomain-containingprotein3OS=XenopuslaevisGN=hdhd3PE=2SV=1length=1525numContigs=1	EC:3.1.3.18
isotig07193	-0.905846	0.0028418	lcl|(6lib)_isotig07193gene=isogroup00806sp|Q7XKV4|BGL12_ORYSJBeta-glucosidase12OS=Oryzasativasubsp.japonicaGN=BGLU12PE=2SV=2length=1811numContigs=4	EC:3.2.1.0
isotig30350	1.04954	0.0166578	lcl|(6lib)_isotig30350gene=isogroup14725sp|Q7XKV4|BGL12_ORYSJBeta-glucosidase12OS=Oryzasativasubsp.japonicaGN=BGLU12PE=2SV=2length=1133numContigs=1	EC:3.2.1.0
isotig33135	1.07862	0.00110558	lcl|(6lib)_isotig33135gene=isogroup17510sp|Q8GW72|FUCO1_ARATHAlpha-L-fucosidase1OS=ArabidopsisthalianaGN=FUC1PE=1SV=1length=893numContigs=1	EC:3.2.1.51
isotig46429	0.73262	0.0216511	lcl|(6lib)_isotig46429gene=isogroup30804sp|Q67Y83|SCP51_ARATHSerinecarboxypeptidase-like51OS=ArabidopsisthalianaGN=SCPL51PE=2SV=2length=455numContigs=1	EC:3.4.16.0
isotig38293	0.777016	0.00486212	lcl|(6lib)_isotig38293gene=isogroup22668sp|O65351|SUBL_ARATHSubtilisin-likeproteaseOS=ArabidopsisthalianaGN=ARA12PE=1SV=1length=641numContigs=1	EC:3.4.21.0
isotig39102	0.809989	0.00179995	lcl|(6lib)_isotig39102gene=isogroup23477sp|Q42456|ASPR1_ORYSJAsparticproteinaseoryzasin-1OS=Oryzasativasubsp.japonicaGN=Os05g0567100PE=2SV=2length=612numContigs=1	EC:3.4.23.0
isotig27282	0.649237	0.0164303	lcl|(6lib)_isotig27282gene=isogroup11657sp|Q6H849|NRL4_ORYSJBifunctionalnitrilase/nitrilehydrataseNIT4OS=Oryzasativasubsp.japonicaGN=NIT4PE=2SV=1length=1571numContigs=1	EC:3.5.5.4
isotig27725	0.880515	0.00161628	lcl|(6lib)_isotig27725gene=isogroup12100sp|P21616|AVP_PHAAUPyrophosphate-energizedvacuolarmembraneprotonpumpOS=PhaseolusaureusPE=1SV=3length=1487numContigs=1	EC:3.6.1.1
isotig28571	0.619784	0.0274419	lcl|(6lib)_isotig28571gene=isogroup12946sp|Q99J62|RFC4_MOUSEReplicationfactorCsubunit4OS=MusmusculusGN=Rfc4PE=1SV=1length=1355numContigs=1	EC:3.6.1.15
isotig02065	-0.837717	0.00120457	lcl|(6lib)_isotig02065gene=isogroup00172sp|Q9SNN0|SPE1_ORYSJArgininedecarboxylaseOS=Oryzasativasubsp.japonicaGN=ADC1PE=2SV=1length=1329numContigs=3	EC:4.1.1.19
isotig17320	-0.6178	0.00393308	lcl|(6lib)_isotig17320gene=isogroup04305sp|O24575|DCAM_MAIZES-adenosylmethioninedecarboxylaseproenzymeOS=ZeamaysGN=SAMDCPE=2SV=1length=2078numContigs=2	EC:4.1.1.50
isotig31373	0.616546	0.00620146	lcl|(6lib)_isotig31373gene=isogroup15748sp|Q86I22|FAHD1_DICDIFumarylacetoacetatehydrolasedomain-containingprotein1homologOS=DictyosteliumdiscoideumGN=fahd1PE=3SV=1length=1036numContigs=1	EC:4.1.1.68
isotig17267	0.665343	0.0319754	lcl|(6lib)_isotig17267gene=isogroup04278sp|Q6YZX6|ACOC_ORYSJPutativeaconitatehydratase,cytoplasmicOS=Oryzasativasubsp.japonicaGN=Os08g0191100PE=3SV=1length=3463numContigs=2	EC:4.2.1.3
isotig27282	0.649237	0.0164303	lcl|(6lib)_isotig27282gene=isogroup11657sp|Q6H849|NRL4_ORYSJBifunctionalnitrilase/nitrilehydrataseNIT4OS=Oryzasativasubsp.japonicaGN=NIT4PE=2SV=1length=1571numContigs=1	EC:4.2.1.65
isotig11072	0.622565	0.00146765	lcl|(6lib)_isotig11072gene=isogroup01754sp|Q7TP48|APMAP_RATAdipocyteplasmamembrane-associatedproteinOS=RattusnorvegicusGN=ApmapPE=2SV=2length=1300numContigs=4	EC:4.3.3.2
isotig27251	0.626272	0.0102075	lcl|(6lib)_isotig27251gene=isogroup11626sp|A3C4S4|GME1_ORYSJGDP-mannose3,5-epimerase1OS=Oryzasativasubsp.japonicaGN=GME-1PE=1SV=1length=1579numContigs=1	EC:5.1.3.18
isotig27054	-0.717311	0.0187785	lcl|(6lib)_isotig27054gene=isogroup11429sp|Q5UPJ7|SYY_MIMIVTyrosyl-tRNAsynthetaseOS=AcanthamoebapolyphagamimivirusGN=YARSPE=1SV=1length=1616numContigs=1	EC:6.1.1.1
isotig28340	-0.642244	0.0046143	lcl|(6lib)_isotig28340gene=isogroup12715sp|P31685|4CL2_SOLTU4-coumarate--CoAligase2OS=SolanumtuberosumGN=4CL2PE=3SV=1length=1391numContigs=1	EC:6.2.1.12
isotig20290	-1.15495	0.00339168	lcl|(6lib)_isotig20290gene=isogroup05850sp|P35135|UBC4_SOLLCUbiquitin-conjugatingenzymeE2-17kDaOS=SolanumlycopersicumPE=2SV=1length=1028numContigs=2	EC:6.3.2.0
isotig03216	0.975955	0.046224	lcl|(6lib)_isotig03216gene=isogroup00273sp|Q06862|ACCC_ANASPBiotincarboxylaseOS=Anabaenasp.(strainPCC7120)GN=accCPE=3SV=1length=2782numContigs=9	EC:6.3.4.14
isotig26214	0.624514	0.00661962	lcl|(6lib)_isotig26214gene=isogroup10589sp|Q8YXQ7|CARA_ANASPCarbamoyl-phosphatesynthasesmallchainOS=Anabaenasp.(strainPCC7120)GN=carAPE=3SV=1length=1800numContigs=1	EC:6.3.5.5
isotig03216	0.975955	0.046224	lcl|(6lib)_isotig03216gene=isogroup00273sp|Q06862|ACCC_ANASPBiotincarboxylaseOS=Anabaenasp.(strainPCC7120)GN=accCPE=3SV=1length=2782numContigs=9	EC:6.4.1.2
isotig23546	0.780078	0.00861006	lcl|(6lib)_isotig23546gene=isogroup07921sp|Q9Z8L2|MALQ_CHLPN4-alpha-glucanotransferaseOS=ChlamydiapneumoniaeGN=malQPE=3SV=1length=3321numContigs=1	GO:0000025
isotig27546	-0.603348	0.0464053	lcl|(6lib)_isotig27546gene=isogroup11921sp|O95340|PAPS2_HUMANBifunctional3'-phosphoadenosine5'-phosphosulfatesynthetase2OS=HomosapiensGN=PAPSS2PE=1SV=2length=1521numContigs=1	GO:0000103
isotig27054	-0.717311	0.0187785	lcl|(6lib)_isotig27054gene=isogroup11429sp|Q5UPJ7|SYY_MIMIVTyrosyl-tRNAsynthetaseOS=AcanthamoebapolyphagamimivirusGN=YARSPE=1SV=1length=1616numContigs=1	GO:0000162
isotig27251	0.626272	0.0102075	lcl|(6lib)_isotig27251gene=isogroup11626sp|A3C4S4|GME1_ORYSJGDP-mannose3,5-epimerase1OS=Oryzasativasubsp.japonicaGN=GME-1PE=1SV=1length=1579numContigs=1	GO:0000166
isotig34352	0.601368	0.00951722	lcl|(6lib)_isotig34352gene=isogroup18727sp|P19684|ROC5_NICSY33kDaribonucleoprotein,chloroplasticOS=NicotianasylvestrisPE=1SV=1length=816numContigs=1	GO:0000166
isotig37995	0.673352	0.0424102	lcl|(6lib)_isotig37995gene=isogroup22370sp|Q8VZG8|Y4885_ARATHProbableLRRreceptor-likeserine/threonine-proteinkinaseAt4g08850OS=ArabidopsisthalianaGN=At4g08850PE=1SV=3length=654numContigs=1	GO:0000166
isotig20012	-0.624014	0.00530672	lcl|(6lib)_isotig20012gene=isogroup05702sp|P52577|IFRH_ARATHIsoflavonereductasehomologP3OS=ArabidopsisthalianaGN=At1g75280PE=1SV=1length=1082numContigs=2	GO:0000166
contig08944	1.27706	0.00177639	lcl|(6lib)_contig08944gene=isogroup00014sp|Q05196|PABP5_ARATHPolyadenylate-bindingprotein5OS=ArabidopsisthalianaGN=PAB5PE=1SV=2length=1655	GO:0000166
isotig37115	-0.902591	0.0087884	lcl|(6lib)_isotig37115gene=isogroup21490sp|Q55EK2|C524A_DICDIProbablecytochromeP450524A1OS=DictyosteliumdiscoideumGN=cyp524a1PE=3SV=1length=678numContigs=1	GO:0000249
isotig25776	0.90569	0.046802	lcl|(6lib)_isotig25776gene=isogroup10151sp|Q43117|KPYA_RICCOPyruvatekinaseisozymeA,chloroplasticOS=RicinuscommunisPE=1SV=1length=1915numContigs=1	GO:0000287
isotig27725	0.880515	0.00161628	lcl|(6lib)_isotig27725gene=isogroup12100sp|P21616|AVP_PHAAUPyrophosphate-energizedvacuolarmembraneprotonpumpOS=PhaseolusaureusPE=1SV=3length=1487numContigs=1	GO:0000287
isotig30942	0.613633	0.028275	lcl|(6lib)_isotig30942gene=isogroup15317sp|Q8S7W9|HOX21_ORYSJHomeobox-leucinezipperproteinHOX21OS=Oryzasativasubsp.japonicaGN=HOX21PE=2SV=1length=1071numContigs=1	GO:0000976
isotig32860	0.749975	0.0476524	lcl|(6lib)_isotig32860gene=isogroup17235Q9FPQ6length=909numContigs=1	GO:0003676
isotig34352	0.601368	0.00951722	lcl|(6lib)_isotig34352gene=isogroup18727sp|P19684|ROC5_NICSY33kDaribonucleoprotein,chloroplasticOS=NicotianasylvestrisPE=1SV=1length=816numContigs=1	GO:0003676
isotig01744	4.39423	0.0240319	lcl|(6lib)_isotig01744gene=isogroup00147sp|Q9GZR2|REXO4_HUMANRNAexonuclease4OS=HomosapiensGN=REXO4PE=1SV=2length=1971numContigs=2	GO:0003676
isotig33858	1.08911	0.00164049	lcl|(6lib)_isotig33858gene=isogroup18233sp|O22969|Y2416_ARATHUncharacterizedproteinAt2g34160OS=ArabidopsisthalianaGN=At2g34160PE=1SV=1length=843numContigs=1	GO:0003676
isotig10605	-0.602021	0.00313583	lcl|(6lib)_isotig10605gene=isogroup01598sp|Q94LW3|KNOS3_ORYSJHomeoboxproteinknotted-1-like3OS=Oryzasativasubsp.japonicaGN=HOS66PE=2SV=1length=1354numContigs=4	GO:0003677
isotig16053	0.780185	0.00421589	lcl|(6lib)_isotig16053gene=isogroup03668sp|B6ZLK2|CHD1_CHICKChromodomain-helicase-DNA-bindingprotein1OS=GallusgallusGN=CHD1PE=1SV=1length=5994numContigs=2	GO:0003677
isotig28571	0.619784	0.0274419	lcl|(6lib)_isotig28571gene=isogroup12946sp|Q99J62|RFC4_MOUSEReplicationfactorCsubunit4OS=MusmusculusGN=Rfc4PE=1SV=1length=1355numContigs=1	GO:0003677
isotig00630	0.600816	0.018335	lcl|(6lib)_isotig00630gene=isogroup00076sp|O24606|EIN3_ARATHProteinETHYLENEINSENSITIVE3OS=ArabidopsisthalianaGN=EIN3PE=1SV=1length=1914numContigs=8	GO:0003700
isotig18358	0.756322	0.0439709	lcl|(6lib)_isotig18358gene=isogroup04839sp|Q94KL5|BLH4_ARATHBEL1-likehomeodomainprotein4OS=ArabidopsisthalianaGN=BLH4PE=2SV=2length=1614numContigs=2	GO:0003700
isotig30942	0.613633	0.028275	lcl|(6lib)_isotig30942gene=isogroup15317sp|Q8S7W9|HOX21_ORYSJHomeobox-leucinezipperproteinHOX21OS=Oryzasativasubsp.japonicaGN=HOX21PE=2SV=1length=1071numContigs=1	GO:0003700
isotig10605	-0.602021	0.00313583	lcl|(6lib)_isotig10605gene=isogroup01598sp|Q94LW3|KNOS3_ORYSJHomeoboxproteinknotted-1-like3OS=Oryzasativasubsp.japonicaGN=HOS66PE=2SV=1length=1354numContigs=4	GO:0003700
contig08944	1.27706	0.00177639	lcl|(6lib)_contig08944gene=isogroup00014sp|Q05196|PABP5_ARATHPolyadenylate-bindingprotein5OS=ArabidopsisthalianaGN=PAB5PE=1SV=2length=1655	GO:0003723
isotig44141	0.790778	0.0393966	lcl|(6lib)_isotig44141gene=isogroup28516sp|Q9FJA6|RS33_ARATH40SribosomalproteinS3-3OS=ArabidopsisthalianaGN=RPS3CPE=1SV=1length=498numContigs=1	GO:0003723
isotig13459	0.600005	0.030108	lcl|(6lib)_isotig13459gene=isogroup02478sp|Q6DJE4|CPSF5_XENLACleavageandpolyadenylationspecificityfactorsubunit5OS=XenopuslaevisGN=cpsf5PE=2SV=1length=2040numContigs=3	GO:0003729
isotig06134	-0.607535	0.00615657	lcl|(6lib)_isotig06134gene=isogroup00622sp|Q9M0E2|RL282_ARATH60SribosomalproteinL28-2OS=ArabidopsisthalianaGN=RPL28CPE=2SV=1length=964numContigs=6	GO:0003735
isotig31311	1.60825	0.00202709	lcl|(6lib)_isotig31311gene=isogroup15686sp|Q8LB02|DHSB2_ARATHSuccinatedehydrogenase[ubiquinone]iron-sulfursubunit2,mitochondrialOS=ArabidopsisthalianaGN=SDH2-2PE=1SV=2length=1035numContigs=1	GO:0003735
isotig31645	0.843703	0.00075011	lcl|(6lib)_isotig31645gene=isogroup16020sp|P41127|RL131_ARATH60SribosomalproteinL13-1OS=ArabidopsisthalianaGN=RPL13BPE=1SV=1length=996numContigs=1	GO:0003735
isotig32280	0.790719	0.0043239	lcl|(6lib)_isotig32280gene=isogroup16655sp|Q0VMF9|RS6_ALCBS30SribosomalproteinS6OS=Alcanivoraxborkumensis(strainSK2/ATCC700651/DSM11573)GN=rpsFPE=3SV=1length=958numContigs=1	GO:0003735
isotig34794	0.797599	0.000528682	lcl|(6lib)_isotig34794gene=isogroup19169Q8L9S1length=792numContigs=1	GO:0003735
isotig36101	1.18577	0.00178906	lcl|(6lib)_isotig36101gene=isogroup20476sp|Q9M573|RL31_PERFR60SribosomalproteinL31OS=PerillafrutescensGN=RPL31PE=2SV=1length=724numContigs=1	GO:0003735
isotig40924	0.607327	0.0352441	lcl|(6lib)_isotig40924gene=isogroup25299sp|O22860|RL38_ARATH60SribosomalproteinL38OS=ArabidopsisthalianaGN=RPL38APE=2SV=1length=555numContigs=1	GO:0003735
isotig44141	0.790778	0.0393966	lcl|(6lib)_isotig44141gene=isogroup28516sp|Q9FJA6|RS33_ARATH40SribosomalproteinS3-3OS=ArabidopsisthalianaGN=RPS3CPE=1SV=1length=498numContigs=1	GO:0003735
isotig38124	0.783463	0.0221374	lcl|(6lib)_isotig38124gene=isogroup22499sp|Q9AT34|RS15A_DAUCA40SribosomalproteinS15aOS=DaucuscarotaGN=RPS15APE=2SV=3length=646numContigs=1	GO:0003735
isotig41514	0.844291	0.0114692	lcl|(6lib)_isotig41514gene=isogroup25889sp|P35687|RS21_ORYSJ40SribosomalproteinS21OS=Oryzasativasubsp.japonicaGN=RPS21PE=3SV=1length=541numContigs=1	GO:0003735
isotig13817	0.617254	0.00103322	lcl|(6lib)_isotig13817gene=isogroup02612sp|P29545|EF1B_ORYSJElongationfactor1-betaOS=Oryzasativasubsp.japonicaGN=Os07g0662500PE=1SV=3length=1482numContigs=3	GO:0003746
isotig31468	0.683727	0.0245798	lcl|(6lib)_isotig31468gene=isogroup15843sp|Q6S001|KIF11_DICDIKinesin-relatedprotein11OS=DictyosteliumdiscoideumGN=kif11PE=3SV=1length=1022numContigs=1	GO:0003777
isotig26288	0.703872	0.00043609	lcl|(6lib)_isotig26288gene=isogroup10663sp|Q6K908|ARP3_ORYSJActin-relatedprotein3OS=Oryzasativasubsp.japonicaGN=ARP3PE=2SV=1length=1786numContigs=1	GO:0003779
isotig26543	0.761041	0.0106655	lcl|(6lib)_isotig26543gene=isogroup10918sp|Q2QXY1|GLDH2_ORYSJL-galactono-1,4-lactonedehydrogenase2,mitochondrialOS=Oryzasativasubsp.japonicaGN=GLDH2PE=3SV=1length=1730numContigs=1	GO:0003885
isotig28571	0.619784	0.0274419	lcl|(6lib)_isotig28571gene=isogroup12946sp|Q99J62|RFC4_MOUSEReplicationfactorCsubunit4OS=MusmusculusGN=Rfc4PE=1SV=1length=1355numContigs=1	GO:0003887
isotig26478	-0.713334	0.0303325	lcl|(6lib)_isotig26478gene=isogroup10853sp|P46265|TBB5_ORYSJTubulinbeta-5chainOS=Oryzasativasubsp.japonicaGN=TUBB5PE=1SV=1length=1749numContigs=1	GO:0003924
isotig31301	0.809233	0.00134862	lcl|(6lib)_isotig31301gene=isogroup15676sp|Q43697|TBB5_MAIZETubulinbeta-5chainOS=ZeamaysGN=TUBB5PE=2SV=1length=1041numContigs=1	GO:0003924
isotig47197	0.91289	0.0133063	lcl|(6lib)_isotig47197gene=isogroup31572sp|Q6VAF9|TBA4_GOSHITubulinalpha-4chainOS=GossypiumhirsutumPE=2SV=1length=347numContigs=1	GO:0003924
isotig03216	0.975955	0.046224	lcl|(6lib)_isotig03216gene=isogroup00273sp|Q06862|ACCC_ANASPBiotincarboxylaseOS=Anabaenasp.(strainPCC7120)GN=accCPE=3SV=1length=2782numContigs=9	GO:0003989
isotig17320	-0.6178	0.00393308	lcl|(6lib)_isotig17320gene=isogroup04305sp|O24575|DCAM_MAIZES-adenosylmethioninedecarboxylaseproenzymeOS=ZeamaysGN=SAMDCPE=2SV=1length=2078numContigs=2	GO:0004014
isotig03216	0.975955	0.046224	lcl|(6lib)_isotig03216gene=isogroup00273sp|Q06862|ACCC_ANASPBiotincarboxylaseOS=Anabaenasp.(strainPCC7120)GN=accCPE=3SV=1length=2782numContigs=9	GO:0004075
isotig26214	0.624514	0.00661962	lcl|(6lib)_isotig26214gene=isogroup10589sp|Q8YXQ7|CARA_ANASPCarbamoyl-phosphatesynthasesmallchainOS=Anabaenasp.(strainPCC7120)GN=carAPE=3SV=1length=1800numContigs=1	GO:0004088
isotig23546	0.780078	0.00861006	lcl|(6lib)_isotig23546gene=isogroup07921sp|Q9Z8L2|MALQ_CHLPN4-alpha-glucanotransferaseOS=ChlamydiapneumoniaeGN=malQPE=3SV=1length=3321numContigs=1	GO:0004134
isotig46429	0.73262	0.0216511	lcl|(6lib)_isotig46429gene=isogroup30804sp|Q67Y83|SCP51_ARATHSerinecarboxypeptidase-like51OS=ArabidopsisthalianaGN=SCPL51PE=2SV=2length=455numContigs=1	GO:0004185
isotig39102	0.809989	0.00179995	lcl|(6lib)_isotig39102gene=isogroup23477sp|Q42456|ASPR1_ORYSJAsparticproteinaseoryzasin-1OS=Oryzasativasubsp.japonicaGN=Os05g0567100PE=2SV=2length=612numContigs=1	GO:0004190
isotig38293	0.777016	0.00486212	lcl|(6lib)_isotig38293gene=isogroup22668sp|O65351|SUBL_ARATHSubtilisin-likeproteaseOS=ArabidopsisthalianaGN=ARA12PE=1SV=1length=641numContigs=1	GO:0004252
isotig26680	0.98231	0.0298773	lcl|(6lib)_isotig26680gene=isogroup11055sp|P49243|FABH_ARATH3-oxoacyl-[acyl-carrier-protein]synthaseIII,chloroplasticOS=ArabidopsisthalianaGN=At1g62640PE=2SV=2length=1685numContigs=1	GO:0004315
isotig03028	0.621655	0.00225421	lcl|(6lib)_isotig03028gene=isogroup00254sp|P28643|FABG_CUPLA3-oxoacyl-[acyl-carrier-protein]reductase,chloroplasticOS=CuphealanceolataGN=CLKR27PE=2SV=1length=1374numContigs=10	GO:0004316
isotig26250	0.964936	0.00418282	lcl|(6lib)_isotig26250gene=isogroup10625sp|Q39769|G3PC_GINBIGlyceraldehyde-3-phosphatedehydrogenase,cytosolicOS=GinkgobilobaPE=2SV=1length=1788numContigs=1	GO:0004365
isotig27725	0.880515	0.00161628	lcl|(6lib)_isotig27725gene=isogroup12100sp|P21616|AVP_PHAAUPyrophosphate-energizedvacuolarmembraneprotonpumpOS=PhaseolusaureusPE=1SV=3length=1487numContigs=1	GO:0004427
isotig27533	-1.0344	0.0171774	lcl|(6lib)_isotig27533gene=isogroup11908sp|Q54K39|GMPPB_DICDIMannose-1-phosphateguanyltransferasebetaOS=DictyosteliumdiscoideumGN=gmppBPE=2SV=1length=1522numContigs=1	GO:0004475
isotig18371	0.801039	0.0161063	lcl|(6lib)_isotig18371gene=isogroup04846sp|A8MRX0|GSOX5_ARATHFlavin-containingmonooxygenaseFMOGS-OX5OS=ArabidopsisthalianaGN=FMOGS-OX5PE=2SV=2length=1648numContigs=2	GO:0004497
isotig37115	-0.902591	0.0087884	lcl|(6lib)_isotig37115gene=isogroup21490sp|Q55EK2|C524A_DICDIProbablecytochromeP450524A1OS=DictyosteliumdiscoideumGN=cyp524a1PE=3SV=1length=678numContigs=1	GO:0004497
isotig01744	4.39423	0.0240319	lcl|(6lib)_isotig01744gene=isogroup00147sp|Q9GZR2|REXO4_HUMANRNAexonuclease4OS=HomosapiensGN=REXO4PE=1SV=2length=1971numContigs=2	GO:0004527
isotig15792	0.715455	0.0181855	lcl|(6lib)_isotig15792gene=isogroup03503sp|Q6AWV1|POP5_ARATHProbableribonucleaseP/MRPproteinsubunitPOP5OS=ArabidopsisthalianaGN=EMB1687PE=2SV=1length=905numContigs=3	GO:0004540
isotig07193	-0.905846	0.0028418	lcl|(6lib)_isotig07193gene=isogroup00806sp|Q7XKV4|BGL12_ORYSJBeta-glucosidase12OS=Oryzasativasubsp.japonicaGN=BGLU12PE=2SV=2length=1811numContigs=4	GO:0004553
isotig30350	1.04954	0.0166578	lcl|(6lib)_isotig30350gene=isogroup14725sp|Q7XKV4|BGL12_ORYSJBeta-glucosidase12OS=Oryzasativasubsp.japonicaGN=BGLU12PE=2SV=2length=1133numContigs=1	GO:0004553
isotig33135	1.07862	0.00110558	lcl|(6lib)_isotig33135gene=isogroup17510sp|Q8GW72|FUCO1_ARATHAlpha-L-fucosidase1OS=ArabidopsisthalianaGN=FUC1PE=1SV=1length=893numContigs=1	GO:0004560
isotig01097	-1.0841	0.0154382	lcl|(6lib)_isotig01097gene=isogroup00105sp|Q2HXL0|RBOHC_SOLTURespiratoryburstoxidasehomologproteinCOS=SolanumtuberosumGN=RBOHCPE=1SV=2length=3594numContigs=16	GO:0004601
isotig37995	0.673352	0.0424102	lcl|(6lib)_isotig37995gene=isogroup22370sp|Q8VZG8|Y4885_ARATHProbableLRRreceptor-likeserine/threonine-proteinkinaseAt4g08850OS=ArabidopsisthalianaGN=At4g08850PE=1SV=3length=654numContigs=1	GO:0004672
isotig23861	-0.706375	0.0275674	lcl|(6lib)_isotig23861gene=isogroup08236sp|Q8GUH1|PUB33_ARATHU-boxdomain-containingprotein33OS=ArabidopsisthalianaGN=PUB33PE=2SV=2length=2857numContigs=1	GO:0004674
isotig30897	0.872907	0.0436259	lcl|(6lib)_isotig30897gene=isogroup15272sp|Q9SGP2|HSL1_ARATHReceptor-likeproteinkinaseHSL1OS=ArabidopsisthalianaGN=HSL1PE=2SV=1length=1076numContigs=1	GO:0004674
isotig00474	0.705217	0.0409984	lcl|(6lib)_isotig00474gene=isogroup00065sp|Q32RS0|ODPB_STAPUPyruvatedehydrogenaseE1componentsubunitbetaOS=StaurastrumpunctulatumGN=pdhBPE=3SV=1length=2135numContigs=20	GO:0004739
isotig25776	0.90569	0.046802	lcl|(6lib)_isotig25776gene=isogroup10151sp|Q43117|KPYA_RICCOPyruvatekinaseisozymeA,chloroplasticOS=RicinuscommunisPE=1SV=1length=1915numContigs=1	GO:0004743
isotig27546	-0.603348	0.0464053	lcl|(6lib)_isotig27546gene=isogroup11921sp|O95340|PAPS2_HUMANBifunctional3'-phosphoadenosine5'-phosphosulfatesynthetase2OS=HomosapiensGN=PAPSS2PE=1SV=2length=1521numContigs=1	GO:0004781
isotig27054	-0.717311	0.0187785	lcl|(6lib)_isotig27054gene=isogroup11429sp|Q5UPJ7|SYY_MIMIVTyrosyl-tRNAsynthetaseOS=AcanthamoebapolyphagamimivirusGN=YARSPE=1SV=1length=1616numContigs=1	GO:0004831
isotig29178	0.701313	0.0023476	lcl|(6lib)_isotig29178gene=isogroup13553sp|Q9FKB6|Y5880_ARATHBTB/POZdomain-containingproteinAt5g48800OS=ArabidopsisthalianaGN=At5g48800PE=1SV=1length=1268numContigs=1	GO:0004871
isotig26478	-0.713334	0.0303325	lcl|(6lib)_isotig26478gene=isogroup10853sp|P46265|TBB5_ORYSJTubulinbeta-5chainOS=Oryzasativasubsp.japonicaGN=TUBB5PE=1SV=1length=1749numContigs=1	GO:0005198
isotig31301	0.809233	0.00134862	lcl|(6lib)_isotig31301gene=isogroup15676sp|Q43697|TBB5_MAIZETubulinbeta-5chainOS=ZeamaysGN=TUBB5PE=2SV=1length=1041numContigs=1	GO:0005198
isotig47197	0.91289	0.0133063	lcl|(6lib)_isotig47197gene=isogroup31572sp|Q6VAF9|TBA4_GOSHITubulinalpha-4chainOS=GossypiumhirsutumPE=2SV=1length=347numContigs=1	GO:0005198
isotig15435	0.631644	0.000584944	lcl|(6lib)_isotig15435gene=isogroup03297sp|Q9I9R3|S40A1_DANRESolutecarrierfamily40member1OS=DaniorerioGN=slc40a1PE=2SV=2length=3164numContigs=3	GO:0005381
isotig21200	-0.670742	0.00725779	lcl|(6lib)_isotig21200gene=isogroup06336sp|P10978|POLX_TOBACRetrovirus-relatedPolpolyproteinfromtransposonTNT1-94OS=NicotianatabacumPE=2SV=1length=850numContigs=2	GO:0005488
isotig00887	-1.30871	0.0362	lcl|(6lib)_isotig00887gene=isogroup00088sp|P38419|LOXC1_ORYSJLipoxygenase7,chloroplasticOS=Oryzasativasubsp.japonicaGN=CM-LOX1PE=2SV=2length=2872numContigs=19	GO:0005506
isotig37115	-0.902591	0.0087884	lcl|(6lib)_isotig37115gene=isogroup21490sp|Q55EK2|C524A_DICDIProbablecytochromeP450524A1OS=DictyosteliumdiscoideumGN=cyp524a1PE=3SV=1length=678numContigs=1	GO:0005506
isotig26061	-1.18377	0.0117734	lcl|(6lib)_isotig26061gene=isogroup10436sp|Q9ZPY2|LAC6_ARATHLaccase-6OS=ArabidopsisthalianaGN=LAC6PE=2SV=1length=1843numContigs=1	GO:0005507
isotig26250	0.964936	0.00418282	lcl|(6lib)_isotig26250gene=isogroup10625sp|Q39769|G3PC_GINBIGlyceraldehyde-3-phosphatedehydrogenase,cytosolicOS=GinkgobilobaPE=2SV=1length=1788numContigs=1	GO:0005507
isotig27925	0.833617	0.0282599	lcl|(6lib)_isotig27925gene=isogroup12300sp|Q8LCU7|MECR_ARATHProbabletrans-2-enoyl-CoAreductase,mitochondrialOS=ArabidopsisthalianaGN=At3g45770PE=1SV=1length=1454numContigs=1	GO:0005507
isotig38362	0.647134	0.0470009	lcl|(6lib)_isotig38362gene=isogroup22737sp|Q96539|CH10_BRANA10kDachaperoninOS=BrassicanapusPE=3SV=1length=636numContigs=1	GO:0005507
isotig31373	0.616546	0.00620146	lcl|(6lib)_isotig31373gene=isogroup15748sp|Q86I22|FAHD1_DICDIFumarylacetoacetatehydrolasedomain-containingprotein1homologOS=DictyosteliumdiscoideumGN=fahd1PE=3SV=1length=1036numContigs=1	GO:0005507
isotig01097	-1.0841	0.0154382	lcl|(6lib)_isotig01097gene=isogroup00105sp|Q2HXL0|RBOHC_SOLTURespiratoryburstoxidasehomologproteinCOS=SolanumtuberosumGN=RBOHCPE=1SV=2length=3594numContigs=16	GO:0005509
isotig11093	-0.662937	0.0126472	lcl|(6lib)_isotig11093gene=isogroup01762sp|P93026|VSR1_ARATHVacuolar-sortingreceptor1OS=ArabidopsisthalianaGN=VSR1PE=1SV=2length=2612numContigs=4	GO:0005509
isotig24387	0.651602	0.00153827	lcl|(6lib)_isotig24387gene=isogroup08762sp|O80977|VSR3_ARATHVacuolar-sortingreceptor3OS=ArabidopsisthalianaGN=VSR3PE=2SV=1length=2463numContigs=1	GO:0005509
isotig35622	0.722801	0.013885	lcl|(6lib)_isotig35622gene=isogroup19997NO_ANNOT_AVAILABLElength=749numContigs=1	GO:0005516
isotig03216	0.975955	0.046224	lcl|(6lib)_isotig03216gene=isogroup00273sp|Q06862|ACCC_ANASPBiotincarboxylaseOS=Anabaenasp.(strainPCC7120)GN=accCPE=3SV=1length=2782numContigs=9	GO:0005524
isotig16053	0.780185	0.00421589	lcl|(6lib)_isotig16053gene=isogroup03668sp|B6ZLK2|CHD1_CHICKChromodomain-helicase-DNA-bindingprotein1OS=GallusgallusGN=CHD1PE=1SV=1length=5994numContigs=2	GO:0005524
isotig23861	-0.706375	0.0275674	lcl|(6lib)_isotig23861gene=isogroup08236sp|Q8GUH1|PUB33_ARATHU-boxdomain-containingprotein33OS=ArabidopsisthalianaGN=PUB33PE=2SV=2length=2857numContigs=1	GO:0005524
isotig26214	0.624514	0.00661962	lcl|(6lib)_isotig26214gene=isogroup10589sp|Q8YXQ7|CARA_ANASPCarbamoyl-phosphatesynthasesmallchainOS=Anabaenasp.(strainPCC7120)GN=carAPE=3SV=1length=1800numContigs=1	GO:0005524
isotig26288	0.703872	0.00043609	lcl|(6lib)_isotig26288gene=isogroup10663sp|Q6K908|ARP3_ORYSJActin-relatedprotein3OS=Oryzasativasubsp.japonicaGN=ARP3PE=2SV=1length=1786numContigs=1	GO:0005524
isotig27054	-0.717311	0.0187785	lcl|(6lib)_isotig27054gene=isogroup11429sp|Q5UPJ7|SYY_MIMIVTyrosyl-tRNAsynthetaseOS=AcanthamoebapolyphagamimivirusGN=YARSPE=1SV=1length=1616numContigs=1	GO:0005524
isotig27925	0.833617	0.0282599	lcl|(6lib)_isotig27925gene=isogroup12300sp|Q8LCU7|MECR_ARATHProbabletrans-2-enoyl-CoAreductase,mitochondrialOS=ArabidopsisthalianaGN=At3g45770PE=1SV=1length=1454numContigs=1	GO:0005524
isotig28571	0.619784	0.0274419	lcl|(6lib)_isotig28571gene=isogroup12946sp|Q99J62|RFC4_MOUSEReplicationfactorCsubunit4OS=MusmusculusGN=Rfc4PE=1SV=1length=1355numContigs=1	GO:0005524
isotig29031	0.624326	0.0074815	lcl|(6lib)_isotig29031gene=isogroup13406sp|P26360|ATPG3_IPOBAATPsynthasesubunitgamma,mitochondrialOS=IpomoeabatatasGN=ATPCPE=1SV=2length=1284numContigs=1	GO:0005524
isotig30897	0.872907	0.0436259	lcl|(6lib)_isotig30897gene=isogroup15272sp|Q9SGP2|HSL1_ARATHReceptor-likeproteinkinaseHSL1OS=ArabidopsisthalianaGN=HSL1PE=2SV=1length=1076numContigs=1	GO:0005524
isotig31468	0.683727	0.0245798	lcl|(6lib)_isotig31468gene=isogroup15843sp|Q6S001|KIF11_DICDIKinesin-relatedprotein11OS=DictyosteliumdiscoideumGN=kif11PE=3SV=1length=1022numContigs=1	GO:0005524
isotig38362	0.647134	0.0470009	lcl|(6lib)_isotig38362gene=isogroup22737sp|Q96539|CH10_BRANA10kDachaperoninOS=BrassicanapusPE=3SV=1length=636numContigs=1	GO:0005524
isotig28340	-0.642244	0.0046143	lcl|(6lib)_isotig28340gene=isogroup12715sp|P31685|4CL2_SOLTU4-coumarate--CoAligase2OS=SolanumtuberosumGN=4CL2PE=3SV=1length=1391numContigs=1	GO:0005524
isotig20290	-1.15495	0.00339168	lcl|(6lib)_isotig20290gene=isogroup05850sp|P35135|UBC4_SOLLCUbiquitin-conjugatingenzymeE2-17kDaOS=SolanumlycopersicumPE=2SV=1length=1028numContigs=2	GO:0005524
isotig26478	-0.713334	0.0303325	lcl|(6lib)_isotig26478gene=isogroup10853sp|P46265|TBB5_ORYSJTubulinbeta-5chainOS=Oryzasativasubsp.japonicaGN=TUBB5PE=1SV=1length=1749numContigs=1	GO:0005525
isotig31301	0.809233	0.00134862	lcl|(6lib)_isotig31301gene=isogroup15676sp|Q43697|TBB5_MAIZETubulinbeta-5chainOS=ZeamaysGN=TUBB5PE=2SV=1length=1041numContigs=1	GO:0005525
isotig47197	0.91289	0.0133063	lcl|(6lib)_isotig47197gene=isogroup31572sp|Q6VAF9|TBA4_GOSHITubulinalpha-4chainOS=GossypiumhirsutumPE=2SV=1length=347numContigs=1	GO:0005525
isotig05731	0.72558	0.00200865	lcl|(6lib)_isotig05731gene=isogroup00573sp|P80607|UPTG_MAIZEAlpha-1,4-glucan-proteinsynthase[UDP-forming]OS=ZeamaysGN=UPTGPE=1SV=2length=1582numContigs=7	GO:0005618
isotig29031	0.624326	0.0074815	lcl|(6lib)_isotig29031gene=isogroup13406sp|P26360|ATPG3_IPOBAATPsynthasesubunitgamma,mitochondrialOS=IpomoeabatatasGN=ATPCPE=1SV=2length=1284numContigs=1	GO:0005618
isotig38124	0.783463	0.0221374	lcl|(6lib)_isotig38124gene=isogroup22499sp|Q9AT34|RS15A_DAUCA40SribosomalproteinS15aOS=DaucuscarotaGN=RPS15APE=2SV=3length=646numContigs=1	GO:0005618
isotig26478	-0.713334	0.0303325	lcl|(6lib)_isotig26478gene=isogroup10853sp|P46265|TBB5_ORYSJTubulinbeta-5chainOS=Oryzasativasubsp.japonicaGN=TUBB5PE=1SV=1length=1749numContigs=1	GO:0005618
isotig01744	4.39423	0.0240319	lcl|(6lib)_isotig01744gene=isogroup00147sp|Q9GZR2|REXO4_HUMANRNAexonuclease4OS=HomosapiensGN=REXO4PE=1SV=2length=1971numContigs=2	GO:0005622
isotig21845	0.621499	0.0193478	lcl|(6lib)_isotig21845gene=isogroup06677sp|Q8RWG8|RBP1B_ARATHRan-bindingprotein1homologbOS=ArabidopsisthalianaGN=RANBP1BPE=1SV=2length=1098numContigs=2	GO:0005622
isotig42685	0.651006	0.00910699	lcl|(6lib)_isotig42685gene=isogroup27060sp|Q39261|ZFP2_ARATHZincfingerprotein2OS=ArabidopsisthalianaGN=ZFP2PE=2SV=1length=523numContigs=1	GO:0005622
isotig14365	0.779453	0.0489568	lcl|(6lib)_isotig14365gene=isogroup02833sp|Q8LCG7|NFYC2_ARATHNucleartranscriptionfactorYsubunitC-2OS=ArabidopsisthalianaGN=NFYC2PE=2SV=2length=1329numContigs=3	GO:0005634
isotig16053	0.780185	0.00421589	lcl|(6lib)_isotig16053gene=isogroup03668sp|B6ZLK2|CHD1_CHICKChromodomain-helicase-DNA-bindingprotein1OS=GallusgallusGN=CHD1PE=1SV=1length=5994numContigs=2	GO:0005634
isotig20094	-0.825303	0.0114277	lcl|(6lib)_isotig20094gene=isogroup05746sp|Q84MC2|Y5195_ARATHUPF0717proteinAt5g11950OS=ArabidopsisthalianaGN=At5g11950PE=1SV=1length=1118numContigs=2	GO:0005634
isotig27925	0.833617	0.0282599	lcl|(6lib)_isotig27925gene=isogroup12300sp|Q8LCU7|MECR_ARATHProbabletrans-2-enoyl-CoAreductase,mitochondrialOS=ArabidopsisthalianaGN=At3g45770PE=1SV=1length=1454numContigs=1	GO:0005634
isotig32860	0.749975	0.0476524	lcl|(6lib)_isotig32860gene=isogroup17235Q9FPQ6length=909numContigs=1	GO:0005634
isotig00630	0.600816	0.018335	lcl|(6lib)_isotig00630gene=isogroup00076sp|O24606|EIN3_ARATHProteinETHYLENEINSENSITIVE3OS=ArabidopsisthalianaGN=EIN3PE=1SV=1length=1914numContigs=8	GO:0005667
isotig10605	-0.602021	0.00313583	lcl|(6lib)_isotig10605gene=isogroup01598sp|Q94LW3|KNOS3_ORYSJHomeoboxproteinknotted-1-like3OS=Oryzasativasubsp.japonicaGN=HOS66PE=2SV=1length=1354numContigs=4	GO:0005667
isotig18358	0.756322	0.0439709	lcl|(6lib)_isotig18358gene=isogroup04839sp|Q94KL5|BLH4_ARATHBEL1-likehomeodomainprotein4OS=ArabidopsisthalianaGN=BLH4PE=2SV=2length=1614numContigs=2	GO:0005667
isotig30942	0.613633	0.028275	lcl|(6lib)_isotig30942gene=isogroup15317sp|Q8S7W9|HOX21_ORYSJHomeobox-leucinezipperproteinHOX21OS=Oryzasativasubsp.japonicaGN=HOX21PE=2SV=1length=1071numContigs=1	GO:0005667
isotig14870	0.805286	0.0246884	lcl|(6lib)_isotig14870gene=isogroup03019sp|Q9FHW7|SKP1B_ARATHSKP1-likeprotein1BOS=ArabidopsisthalianaGN=SKP1BPE=1SV=1length=905numContigs=3	GO:0005730
isotig29031	0.624326	0.0074815	lcl|(6lib)_isotig29031gene=isogroup13406sp|P26360|ATPG3_IPOBAATPsynthasesubunitgamma,mitochondrialOS=IpomoeabatatasGN=ATPCPE=1SV=2length=1284numContigs=1	GO:0005730
isotig44141	0.790778	0.0393966	lcl|(6lib)_isotig44141gene=isogroup28516sp|Q9FJA6|RS33_ARATH40SribosomalproteinS3-3OS=ArabidopsisthalianaGN=RPS3CPE=1SV=1length=498numContigs=1	GO:0005730
isotig28571	0.619784	0.0274419	lcl|(6lib)_isotig28571gene=isogroup12946sp|Q99J62|RFC4_MOUSEReplicationfactorCsubunit4OS=MusmusculusGN=Rfc4PE=1SV=1length=1355numContigs=1	GO:0005730
isotig14365	0.779453	0.0489568	lcl|(6lib)_isotig14365gene=isogroup02833sp|Q8LCG7|NFYC2_ARATHNucleartranscriptionfactorYsubunitC-2OS=ArabidopsisthalianaGN=NFYC2PE=2SV=2length=1329numContigs=3	GO:0005737
isotig31301	0.809233	0.00134862	lcl|(6lib)_isotig31301gene=isogroup15676sp|Q43697|TBB5_MAIZETubulinbeta-5chainOS=ZeamaysGN=TUBB5PE=2SV=1length=1041numContigs=1	GO:0005737
isotig47197	0.91289	0.0133063	lcl|(6lib)_isotig47197gene=isogroup31572sp|Q6VAF9|TBA4_GOSHITubulinalpha-4chainOS=GossypiumhirsutumPE=2SV=1length=347numContigs=1	GO:0005737
isotig17651	0.690506	0.0359427	lcl|(6lib)_isotig17651gene=isogroup04473sp|Q41008|ACCA_PEAAcetyl-coenzymeAcarboxylasecarboxyltransferasesubunitalphaOS=PisumsativumGN=ACCAPE=1SV=1length=2801numContigs=2	GO:0005737
isotig14870	0.805286	0.0246884	lcl|(6lib)_isotig14870gene=isogroup03019sp|Q9FHW7|SKP1B_ARATHSKP1-likeprotein1BOS=ArabidopsisthalianaGN=SKP1BPE=1SV=1length=905numContigs=3	GO:0005737
isotig27054	-0.717311	0.0187785	lcl|(6lib)_isotig27054gene=isogroup11429sp|Q5UPJ7|SYY_MIMIVTyrosyl-tRNAsynthetaseOS=AcanthamoebapolyphagamimivirusGN=YARSPE=1SV=1length=1616numContigs=1	GO:0005737
isotig21200	-0.670742	0.00725779	lcl|(6lib)_isotig21200gene=isogroup06336sp|P10978|POLX_TOBACRetrovirus-relatedPolpolyproteinfromtransposonTNT1-94OS=NicotianatabacumPE=2SV=1length=850numContigs=2	GO:0005739
isotig26543	0.761041	0.0106655	lcl|(6lib)_isotig26543gene=isogroup10918sp|Q2QXY1|GLDH2_ORYSJL-galactono-1,4-lactonedehydrogenase2,mitochondrialOS=Oryzasativasubsp.japonicaGN=GLDH2PE=3SV=1length=1730numContigs=1	GO:0005739
isotig27925	0.833617	0.0282599	lcl|(6lib)_isotig27925gene=isogroup12300sp|Q8LCU7|MECR_ARATHProbabletrans-2-enoyl-CoAreductase,mitochondrialOS=ArabidopsisthalianaGN=At3g45770PE=1SV=1length=1454numContigs=1	GO:0005739
isotig31311	1.60825	0.00202709	lcl|(6lib)_isotig31311gene=isogroup15686sp|Q8LB02|DHSB2_ARATHSuccinatedehydrogenase[ubiquinone]iron-sulfursubunit2,mitochondrialOS=ArabidopsisthalianaGN=SDH2-2PE=1SV=2length=1035numContigs=1	GO:0005739
isotig31373	0.616546	0.00620146	lcl|(6lib)_isotig31373gene=isogroup15748sp|Q86I22|FAHD1_DICDIFumarylacetoacetatehydrolasedomain-containingprotein1homologOS=DictyosteliumdiscoideumGN=fahd1PE=3SV=1length=1036numContigs=1	GO:0005739
isotig36337	0.859985	0.002516	lcl|(6lib)_isotig36337gene=isogroup20712sp|Q84J46|PP262_ARATHPentatricopeptiderepeat-containingproteinAt3g29290OS=ArabidopsisthalianaGN=EMB2076PE=2SV=1length=718numContigs=1	GO:0005739
isotig38362	0.647134	0.0470009	lcl|(6lib)_isotig38362gene=isogroup22737sp|Q96539|CH10_BRANA10kDachaperoninOS=BrassicanapusPE=3SV=1length=636numContigs=1	GO:0005739
isotig22923	0.600852	0.0213022	lcl|(6lib)_isotig22923gene=isogroup07298NO_ANNOT_AVAILABLElength=3723numContigs=2	GO:0005739
isotig38498	1.26367	0.00202636	lcl|(6lib)_isotig38498gene=isogroup22873sp|Q8N5I4|DHRSX_HUMANDehydrogenase/reductaseSDRfamilymemberonchromosomeXOS=HomosapiensGN=DHRSXPE=2SV=2length=632numContigs=1	GO:0005739
isotig30743	0.623598	0.000762004	lcl|(6lib)_isotig30743gene=isogroup15118P89459length=1076numContigs=1	GO:0005739
isotig26105	-0.926465	0.00421854	lcl|(6lib)_isotig26105gene=isogroup10480NO_ANNOT_AVAILABLElength=1821numContigs=1	GO:0005739
isotig14855	0.682607	0.0412624	lcl|(6lib)_isotig14855gene=isogroup03014sp|Q6FQ83|BUR1_CANGASerine/threonine-proteinkinaseBUR1OS=CandidaglabrataGN=BUR1PE=3SV=1length=906numContigs=2	GO:0005739
isotig42770	0.608299	0.0292714	lcl|(6lib)_isotig42770gene=isogroup27145NO_ANNOT_AVAILABLElength=522numContigs=1	GO:0005747
isotig29031	0.624326	0.0074815	lcl|(6lib)_isotig29031gene=isogroup13406sp|P26360|ATPG3_IPOBAATPsynthasesubunitgamma,mitochondrialOS=IpomoeabatatasGN=ATPCPE=1SV=2length=1284numContigs=1	GO:0005754
isotig01097	-1.0841	0.0154382	lcl|(6lib)_isotig01097gene=isogroup00105sp|Q2HXL0|RBOHC_SOLTURespiratoryburstoxidasehomologproteinCOS=SolanumtuberosumGN=RBOHCPE=1SV=2length=3594numContigs=16	GO:0005773
isotig13817	0.617254	0.00103322	lcl|(6lib)_isotig13817gene=isogroup02612sp|P29545|EF1B_ORYSJElongationfactor1-betaOS=Oryzasativasubsp.japonicaGN=Os07g0662500PE=1SV=3length=1482numContigs=3	GO:0005773
isotig24387	0.651602	0.00153827	lcl|(6lib)_isotig24387gene=isogroup08762sp|O80977|VSR3_ARATHVacuolar-sortingreceptor3OS=ArabidopsisthalianaGN=VSR3PE=2SV=1length=2463numContigs=1	GO:0005773
isotig44141	0.790778	0.0393966	lcl|(6lib)_isotig44141gene=isogroup28516sp|Q9FJA6|RS33_ARATH40SribosomalproteinS3-3OS=ArabidopsisthalianaGN=RPS3CPE=1SV=1length=498numContigs=1	GO:0005773
isotig15792	0.715455	0.0181855	lcl|(6lib)_isotig15792gene=isogroup03503sp|Q6AWV1|POP5_ARATHProbableribonucleaseP/MRPproteinsubunitPOP5OS=ArabidopsisthalianaGN=EMB1687PE=2SV=1length=905numContigs=3	GO:0005773
isotig38124	0.783463	0.0221374	lcl|(6lib)_isotig38124gene=isogroup22499sp|Q9AT34|RS15A_DAUCA40SribosomalproteinS15aOS=DaucuscarotaGN=RPS15APE=2SV=3length=646numContigs=1	GO:0005774
isotig35622	0.722801	0.013885	lcl|(6lib)_isotig35622gene=isogroup19997NO_ANNOT_AVAILABLElength=749numContigs=1	GO:0005774
isotig29665	0.600538	0.0157861	lcl|(6lib)_isotig29665gene=isogroup14040sp|Q9SUT9|RTNLB_ARATHReticulon-likeproteinB2OS=ArabidopsisthalianaGN=RTNLB2PE=1SV=1length=1206numContigs=1	GO:0005783
isotig13817	0.617254	0.00103322	lcl|(6lib)_isotig13817gene=isogroup02612sp|P29545|EF1B_ORYSJElongationfactor1-betaOS=Oryzasativasubsp.japonicaGN=Os07g0662500PE=1SV=3length=1482numContigs=3	GO:0005794
isotig13817	0.617254	0.00103322	lcl|(6lib)_isotig13817gene=isogroup02612sp|P29545|EF1B_ORYSJElongationfactor1-betaOS=Oryzasativasubsp.japonicaGN=Os07g0662500PE=1SV=3length=1482numContigs=3	GO:0005829
isotig23546	0.780078	0.00861006	lcl|(6lib)_isotig23546gene=isogroup07921sp|Q9Z8L2|MALQ_CHLPN4-alpha-glucanotransferaseOS=ChlamydiapneumoniaeGN=malQPE=3SV=1length=3321numContigs=1	GO:0005829
isotig20094	-0.825303	0.0114277	lcl|(6lib)_isotig20094gene=isogroup05746sp|Q84MC2|Y5195_ARATHUPF0717proteinAt5g11950OS=ArabidopsisthalianaGN=At5g11950PE=1SV=1length=1118numContigs=2	GO:0005829
isotig03028	0.621655	0.00225421	lcl|(6lib)_isotig03028gene=isogroup00254sp|P28643|FABG_CUPLA3-oxoacyl-[acyl-carrier-protein]reductase,chloroplasticOS=CuphealanceolataGN=CLKR27PE=2SV=1length=1374numContigs=10	GO:0005835
isotig26680	0.98231	0.0298773	lcl|(6lib)_isotig26680gene=isogroup11055sp|P49243|FABH_ARATH3-oxoacyl-[acyl-carrier-protein]synthaseIII,chloroplasticOS=ArabidopsisthalianaGN=At1g62640PE=2SV=2length=1685numContigs=1	GO:0005835
isotig13817	0.617254	0.00103322	lcl|(6lib)_isotig13817gene=isogroup02612sp|P29545|EF1B_ORYSJElongationfactor1-betaOS=Oryzasativasubsp.japonicaGN=Os07g0662500PE=1SV=3length=1482numContigs=3	GO:0005840
isotig32280	0.790719	0.0043239	lcl|(6lib)_isotig32280gene=isogroup16655sp|Q0VMF9|RS6_ALCBS30SribosomalproteinS6OS=Alcanivoraxborkumensis(strainSK2/ATCC700651/DSM11573)GN=rpsFPE=3SV=1length=958numContigs=1	GO:0005840
isotig31645	0.843703	0.00075011	lcl|(6lib)_isotig31645gene=isogroup16020sp|P41127|RL131_ARATH60SribosomalproteinL13-1OS=ArabidopsisthalianaGN=RPL13BPE=1SV=1length=996numContigs=1	GO:0005840
isotig06134	-0.607535	0.00615657	lcl|(6lib)_isotig06134gene=isogroup00622sp|Q9M0E2|RL282_ARATH60SribosomalproteinL28-2OS=ArabidopsisthalianaGN=RPL28CPE=2SV=1length=964numContigs=6	GO:0005840
isotig36101	1.18577	0.00178906	lcl|(6lib)_isotig36101gene=isogroup20476sp|Q9M573|RL31_PERFR60SribosomalproteinL31OS=PerillafrutescensGN=RPL31PE=2SV=1length=724numContigs=1	GO:0005840
isotig40924	0.607327	0.0352441	lcl|(6lib)_isotig40924gene=isogroup25299sp|O22860|RL38_ARATH60SribosomalproteinL38OS=ArabidopsisthalianaGN=RPL38APE=2SV=1length=555numContigs=1	GO:0005840
isotig31311	1.60825	0.00202709	lcl|(6lib)_isotig31311gene=isogroup15686sp|Q8LB02|DHSB2_ARATHSuccinatedehydrogenase[ubiquinone]iron-sulfursubunit2,mitochondrialOS=ArabidopsisthalianaGN=SDH2-2PE=1SV=2length=1035numContigs=1	GO:0005840
isotig34794	0.797599	0.000528682	lcl|(6lib)_isotig34794gene=isogroup19169Q8L9S1length=792numContigs=1	GO:0005840
isotig13459	0.600005	0.030108	lcl|(6lib)_isotig13459gene=isogroup02478sp|Q6DJE4|CPSF5_XENLACleavageandpolyadenylationspecificityfactorsubunit5OS=XenopuslaevisGN=cpsf5PE=2SV=1length=2040numContigs=3	GO:0005849
isotig13817	0.617254	0.00103322	lcl|(6lib)_isotig13817gene=isogroup02612sp|P29545|EF1B_ORYSJElongationfactor1-betaOS=Oryzasativasubsp.japonicaGN=Os07g0662500PE=1SV=3length=1482numContigs=3	GO:0005853
isotig26288	0.703872	0.00043609	lcl|(6lib)_isotig26288gene=isogroup10663sp|Q6K908|ARP3_ORYSJActin-relatedprotein3OS=Oryzasativasubsp.japonicaGN=ARP3PE=2SV=1length=1786numContigs=1	GO:0005856
isotig26478	-0.713334	0.0303325	lcl|(6lib)_isotig26478gene=isogroup10853sp|P46265|TBB5_ORYSJTubulinbeta-5chainOS=Oryzasativasubsp.japonicaGN=TUBB5PE=1SV=1length=1749numContigs=1	GO:0005874
isotig31468	0.683727	0.0245798	lcl|(6lib)_isotig31468gene=isogroup15843sp|Q6S001|KIF11_DICDIKinesin-relatedprotein11OS=DictyosteliumdiscoideumGN=kif11PE=3SV=1length=1022numContigs=1	GO:0005874
isotig47197	0.91289	0.0133063	lcl|(6lib)_isotig47197gene=isogroup31572sp|Q6VAF9|TBA4_GOSHITubulinalpha-4chainOS=GossypiumhirsutumPE=2SV=1length=347numContigs=1	GO:0005874
isotig31301	0.809233	0.00134862	lcl|(6lib)_isotig31301gene=isogroup15676sp|Q43697|TBB5_MAIZETubulinbeta-5chainOS=ZeamaysGN=TUBB5PE=2SV=1length=1041numContigs=1	GO:0005874
isotig11093	-0.662937	0.0126472	lcl|(6lib)_isotig11093gene=isogroup01762sp|P93026|VSR1_ARATHVacuolar-sortingreceptor1OS=ArabidopsisthalianaGN=VSR1PE=1SV=2length=2612numContigs=4	GO:0005886
isotig12508	0.635741	0.0450242	lcl|(6lib)_isotig12508gene=isogroup02153sp|P38385|SC61G_ORYSJProteintransportproteinSec61subunitgammaOS=Oryzasativasubsp.japonicaGN=Os02g0178400PE=3SV=1length=1756numContigs=2	GO:0005886
isotig26478	-0.713334	0.0303325	lcl|(6lib)_isotig26478gene=isogroup10853sp|P46265|TBB5_ORYSJTubulinbeta-5chainOS=Oryzasativasubsp.japonicaGN=TUBB5PE=1SV=1length=1749numContigs=1	GO:0005886
isotig27282	0.649237	0.0164303	lcl|(6lib)_isotig27282gene=isogroup11657sp|Q6H849|NRL4_ORYSJBifunctionalnitrilase/nitrilehydrataseNIT4OS=Oryzasativasubsp.japonicaGN=NIT4PE=2SV=1length=1571numContigs=1	GO:0005886
isotig29031	0.624326	0.0074815	lcl|(6lib)_isotig29031gene=isogroup13406sp|P26360|ATPG3_IPOBAATPsynthasesubunitgamma,mitochondrialOS=IpomoeabatatasGN=ATPCPE=1SV=2length=1284numContigs=1	GO:0005886
isotig38124	0.783463	0.0221374	lcl|(6lib)_isotig38124gene=isogroup22499sp|Q9AT34|RS15A_DAUCA40SribosomalproteinS15aOS=DaucuscarotaGN=RPS15APE=2SV=3length=646numContigs=1	GO:0005886
isotig44141	0.790778	0.0393966	lcl|(6lib)_isotig44141gene=isogroup28516sp|Q9FJA6|RS33_ARATH40SribosomalproteinS3-3OS=ArabidopsisthalianaGN=RPS3CPE=1SV=1length=498numContigs=1	GO:0005886
contig17618	0.666618	0.0219479	lcl|(6lib)_contig17618gene=isogroup00262Q84ZL0length=640	GO:0005886
isotig27824	-0.666647	0.0201569	lcl|(6lib)_isotig27824gene=isogroup12199sp|Q0RDS4|IF2_FRAAATranslationinitiationfactorIF-2OS=Frankiaalni(strainACN14a)GN=infBPE=3SV=1length=1472numContigs=1	GO:0005886
isotig01097	-1.0841	0.0154382	lcl|(6lib)_isotig01097gene=isogroup00105sp|Q2HXL0|RBOHC_SOLTURespiratoryburstoxidasehomologproteinCOS=SolanumtuberosumGN=RBOHCPE=1SV=2length=3594numContigs=16	GO:0005887
isotig27725	0.880515	0.00161628	lcl|(6lib)_isotig27725gene=isogroup12100sp|P21616|AVP_PHAAUPyrophosphate-energizedvacuolarmembraneprotonpumpOS=PhaseolusaureusPE=1SV=3length=1487numContigs=1	GO:0005887
isotig26214	0.624514	0.00661962	lcl|(6lib)_isotig26214gene=isogroup10589sp|Q8YXQ7|CARA_ANASPCarbamoyl-phosphatesynthasesmallchainOS=Anabaenasp.(strainPCC7120)GN=carAPE=3SV=1length=1800numContigs=1	GO:0005951
isotig07193	-0.905846	0.0028418	lcl|(6lib)_isotig07193gene=isogroup00806sp|Q7XKV4|BGL12_ORYSJBeta-glucosidase12OS=Oryzasativasubsp.japonicaGN=BGLU12PE=2SV=2length=1811numContigs=4	GO:0005975
isotig30350	1.04954	0.0166578	lcl|(6lib)_isotig30350gene=isogroup14725sp|Q7XKV4|BGL12_ORYSJBeta-glucosidase12OS=Oryzasativasubsp.japonicaGN=BGLU12PE=2SV=2length=1133numContigs=1	GO:0005975
isotig33135	1.07862	0.00110558	lcl|(6lib)_isotig33135gene=isogroup17510sp|Q8GW72|FUCO1_ARATHAlpha-L-fucosidase1OS=ArabidopsisthalianaGN=FUC1PE=1SV=1length=893numContigs=1	GO:0005975
isotig23546	0.780078	0.00861006	lcl|(6lib)_isotig23546gene=isogroup07921sp|Q9Z8L2|MALQ_CHLPN4-alpha-glucanotransferaseOS=ChlamydiapneumoniaeGN=malQPE=3SV=1length=3321numContigs=1	GO:0005982
isotig23546	0.780078	0.00861006	lcl|(6lib)_isotig23546gene=isogroup07921sp|Q9Z8L2|MALQ_CHLPN4-alpha-glucanotransferaseOS=ChlamydiapneumoniaeGN=malQPE=3SV=1length=3321numContigs=1	GO:0005985
isotig27533	-1.0344	0.0171774	lcl|(6lib)_isotig27533gene=isogroup11908sp|Q54K39|GMPPB_DICDIMannose-1-phosphateguanyltransferasebetaOS=DictyosteliumdiscoideumGN=gmppBPE=2SV=1length=1522numContigs=1	GO:0006000
isotig27533	-1.0344	0.0171774	lcl|(6lib)_isotig27533gene=isogroup11908sp|Q54K39|GMPPB_DICDIMannose-1-phosphateguanyltransferasebetaOS=DictyosteliumdiscoideumGN=gmppBPE=2SV=1length=1522numContigs=1	GO:0006013
isotig26543	0.761041	0.0106655	lcl|(6lib)_isotig26543gene=isogroup10918sp|Q2QXY1|GLDH2_ORYSJL-galactono-1,4-lactonedehydrogenase2,mitochondrialOS=Oryzasativasubsp.japonicaGN=GLDH2PE=3SV=1length=1730numContigs=1	GO:0006040
isotig03216	0.975955	0.046224	lcl|(6lib)_isotig03216gene=isogroup00273sp|Q06862|ACCC_ANASPBiotincarboxylaseOS=Anabaenasp.(strainPCC7120)GN=accCPE=3SV=1length=2782numContigs=9	GO:0006090
isotig18996	0.740982	0.000787404	lcl|(6lib)_isotig18996gene=isogroup05169sp|P51615|MAOX_VITVINADP-dependentmalicenzymeOS=VitisviniferaPE=2SV=1length=2220numContigs=2	GO:0006090
isotig00474	0.705217	0.0409984	lcl|(6lib)_isotig00474gene=isogroup00065sp|Q32RS0|ODPB_STAPUPyruvatedehydrogenaseE1componentsubunitbetaOS=StaurastrumpunctulatumGN=pdhBPE=3SV=1length=2135numContigs=20	GO:0006094
isotig25776	0.90569	0.046802	lcl|(6lib)_isotig25776gene=isogroup10151sp|Q43117|KPYA_RICCOPyruvatekinaseisozymeA,chloroplasticOS=RicinuscommunisPE=1SV=1length=1915numContigs=1	GO:0006094
isotig26250	0.964936	0.00418282	lcl|(6lib)_isotig26250gene=isogroup10625sp|Q39769|G3PC_GINBIGlyceraldehyde-3-phosphatedehydrogenase,cytosolicOS=GinkgobilobaPE=2SV=1length=1788numContigs=1	GO:0006094
isotig00474	0.705217	0.0409984	lcl|(6lib)_isotig00474gene=isogroup00065sp|Q32RS0|ODPB_STAPUPyruvatedehydrogenaseE1componentsubunitbetaOS=StaurastrumpunctulatumGN=pdhBPE=3SV=1length=2135numContigs=20	GO:0006096
isotig25776	0.90569	0.046802	lcl|(6lib)_isotig25776gene=isogroup10151sp|Q43117|KPYA_RICCOPyruvatekinaseisozymeA,chloroplasticOS=RicinuscommunisPE=1SV=1length=1915numContigs=1	GO:0006096
isotig26250	0.964936	0.00418282	lcl|(6lib)_isotig26250gene=isogroup10625sp|Q39769|G3PC_GINBIGlyceraldehyde-3-phosphatedehydrogenase,cytosolicOS=GinkgobilobaPE=2SV=1length=1788numContigs=1	GO:0006096
isotig18996	0.740982	0.000787404	lcl|(6lib)_isotig18996gene=isogroup05169sp|P51615|MAOX_VITVINADP-dependentmalicenzymeOS=VitisviniferaPE=2SV=1length=2220numContigs=2	GO:0006099
isotig31311	1.60825	0.00202709	lcl|(6lib)_isotig31311gene=isogroup15686sp|Q8LB02|DHSB2_ARATHSuccinatedehydrogenase[ubiquinone]iron-sulfursubunit2,mitochondrialOS=ArabidopsisthalianaGN=SDH2-2PE=1SV=2length=1035numContigs=1	GO:0006099
isotig18996	0.740982	0.000787404	lcl|(6lib)_isotig18996gene=isogroup05169sp|P51615|MAOX_VITVINADP-dependentmalicenzymeOS=VitisviniferaPE=2SV=1length=2220numContigs=2	GO:0006108
isotig26061	-1.18377	0.0117734	lcl|(6lib)_isotig26061gene=isogroup10436sp|Q9ZPY2|LAC6_ARATHLaccase-6OS=ArabidopsisthalianaGN=LAC6PE=2SV=1length=1843numContigs=1	GO:0006118
isotig31311	1.60825	0.00202709	lcl|(6lib)_isotig31311gene=isogroup15686sp|Q8LB02|DHSB2_ARATHSuccinatedehydrogenase[ubiquinone]iron-sulfursubunit2,mitochondrialOS=ArabidopsisthalianaGN=SDH2-2PE=1SV=2length=1035numContigs=1	GO:0006118
isotig37115	-0.902591	0.0087884	lcl|(6lib)_isotig37115gene=isogroup21490sp|Q55EK2|C524A_DICDIProbablecytochromeP450524A1OS=DictyosteliumdiscoideumGN=cyp524a1PE=3SV=1length=678numContigs=1	GO:0006118
isotig27725	0.880515	0.00161628	lcl|(6lib)_isotig27725gene=isogroup12100sp|P21616|AVP_PHAAUPyrophosphate-energizedvacuolarmembraneprotonpumpOS=PhaseolusaureusPE=1SV=3length=1487numContigs=1	GO:0006119
isotig29031	0.624326	0.0074815	lcl|(6lib)_isotig29031gene=isogroup13406sp|P26360|ATPG3_IPOBAATPsynthasesubunitgamma,mitochondrialOS=IpomoeabatatasGN=ATPCPE=1SV=2length=1284numContigs=1	GO:0006119
isotig25776	0.90569	0.046802	lcl|(6lib)_isotig25776gene=isogroup10151sp|Q43117|KPYA_RICCOPyruvatekinaseisozymeA,chloroplasticOS=RicinuscommunisPE=1SV=1length=1915numContigs=1	GO:0006144
isotig27546	-0.603348	0.0464053	lcl|(6lib)_isotig27546gene=isogroup11921sp|O95340|PAPS2_HUMANBifunctional3'-phosphoadenosine5'-phosphosulfatesynthetase2OS=HomosapiensGN=PAPSS2PE=1SV=2length=1521numContigs=1	GO:0006144
isotig26478	-0.713334	0.0303325	lcl|(6lib)_isotig26478gene=isogroup10853sp|P46265|TBB5_ORYSJTubulinbeta-5chainOS=Oryzasativasubsp.japonicaGN=TUBB5PE=1SV=1length=1749numContigs=1	GO:0006184
isotig31301	0.809233	0.00134862	lcl|(6lib)_isotig31301gene=isogroup15676sp|Q43697|TBB5_MAIZETubulinbeta-5chainOS=ZeamaysGN=TUBB5PE=2SV=1length=1041numContigs=1	GO:0006184
isotig47197	0.91289	0.0133063	lcl|(6lib)_isotig47197gene=isogroup31572sp|Q6VAF9|TBA4_GOSHITubulinalpha-4chainOS=GossypiumhirsutumPE=2SV=1length=347numContigs=1	GO:0006184
isotig26214	0.624514	0.00661962	lcl|(6lib)_isotig26214gene=isogroup10589sp|Q8YXQ7|CARA_ANASPCarbamoyl-phosphatesynthasesmallchainOS=Anabaenasp.(strainPCC7120)GN=carAPE=3SV=1length=1800numContigs=1	GO:0006206
isotig26214	0.624514	0.00661962	lcl|(6lib)_isotig26214gene=isogroup10589sp|Q8YXQ7|CARA_ANASPCarbamoyl-phosphatesynthasesmallchainOS=Anabaenasp.(strainPCC7120)GN=carAPE=3SV=1length=1800numContigs=1	GO:0006221
isotig28571	0.619784	0.0274419	lcl|(6lib)_isotig28571gene=isogroup12946sp|Q99J62|RFC4_MOUSEReplicationfactorCsubunit4OS=MusmusculusGN=Rfc4PE=1SV=1length=1355numContigs=1	GO:0006260
isotig44051	1.21774	0.00131972	lcl|(6lib)_isotig44051gene=isogroup28426sp|Q9LPR8|SCL3_ARATHScarecrow-likeprotein3OS=ArabidopsisthalianaGN=SCL3PE=2SV=1length=503numContigs=1	GO:0006351
isotig10605	-0.602021	0.00313583	lcl|(6lib)_isotig10605gene=isogroup01598sp|Q94LW3|KNOS3_ORYSJHomeoboxproteinknotted-1-like3OS=Oryzasativasubsp.japonicaGN=HOS66PE=2SV=1length=1354numContigs=4	GO:0006355
isotig30942	0.613633	0.028275	lcl|(6lib)_isotig30942gene=isogroup15317sp|Q8S7W9|HOX21_ORYSJHomeobox-leucinezipperproteinHOX21OS=Oryzasativasubsp.japonicaGN=HOX21PE=2SV=1length=1071numContigs=1	GO:0006355
isotig35622	0.722801	0.013885	lcl|(6lib)_isotig35622gene=isogroup19997NO_ANNOT_AVAILABLElength=749numContigs=1	GO:0006355
isotig18358	0.756322	0.0439709	lcl|(6lib)_isotig18358gene=isogroup04839sp|Q94KL5|BLH4_ARATHBEL1-likehomeodomainprotein4OS=ArabidopsisthalianaGN=BLH4PE=2SV=2length=1614numContigs=2	GO:0006355
isotig00630	0.600816	0.018335	lcl|(6lib)_isotig00630gene=isogroup00076sp|O24606|EIN3_ARATHProteinETHYLENEINSENSITIVE3OS=ArabidopsisthalianaGN=EIN3PE=1SV=1length=1914numContigs=8	GO:0006355
isotig43785	0.670592	0.025832	lcl|(6lib)_isotig43785gene=isogroup28160sp|Q9LUZ4|C3H66_ARATHZincfingerCCCHdomain-containingprotein66OS=ArabidopsisthalianaGN=At5g58620PE=2SV=1length=502numContigs=1	GO:0006355
isotig28297	0.632258	0.00300689	lcl|(6lib)_isotig28297gene=isogroup12672sp|Q8S1Z1|UTP11_ORYSJProbableU3smallnucleolarRNA-associatedprotein11OS=Oryzasativasubsp.japonicaGN=Os01g0810000PE=2SV=2length=1397numContigs=1	GO:0006364
isotig13459	0.600005	0.030108	lcl|(6lib)_isotig13459gene=isogroup02478sp|Q6DJE4|CPSF5_XENLACleavageandpolyadenylationspecificityfactorsubunit5OS=XenopuslaevisGN=cpsf5PE=2SV=1length=2040numContigs=3	GO:0006378
isotig06134	-0.607535	0.00615657	lcl|(6lib)_isotig06134gene=isogroup00622sp|Q9M0E2|RL282_ARATH60SribosomalproteinL28-2OS=ArabidopsisthalianaGN=RPL28CPE=2SV=1length=964numContigs=6	GO:0006412
isotig31311	1.60825	0.00202709	lcl|(6lib)_isotig31311gene=isogroup15686sp|Q8LB02|DHSB2_ARATHSuccinatedehydrogenase[ubiquinone]iron-sulfursubunit2,mitochondrialOS=ArabidopsisthalianaGN=SDH2-2PE=1SV=2length=1035numContigs=1	GO:0006412
isotig31645	0.843703	0.00075011	lcl|(6lib)_isotig31645gene=isogroup16020sp|P41127|RL131_ARATH60SribosomalproteinL13-1OS=ArabidopsisthalianaGN=RPL13BPE=1SV=1length=996numContigs=1	GO:0006412
isotig32280	0.790719	0.0043239	lcl|(6lib)_isotig32280gene=isogroup16655sp|Q0VMF9|RS6_ALCBS30SribosomalproteinS6OS=Alcanivoraxborkumensis(strainSK2/ATCC700651/DSM11573)GN=rpsFPE=3SV=1length=958numContigs=1	GO:0006412
isotig34794	0.797599	0.000528682	lcl|(6lib)_isotig34794gene=isogroup19169Q8L9S1length=792numContigs=1	GO:0006412
isotig36101	1.18577	0.00178906	lcl|(6lib)_isotig36101gene=isogroup20476sp|Q9M573|RL31_PERFR60SribosomalproteinL31OS=PerillafrutescensGN=RPL31PE=2SV=1length=724numContigs=1	GO:0006412
isotig38124	0.783463	0.0221374	lcl|(6lib)_isotig38124gene=isogroup22499sp|Q9AT34|RS15A_DAUCA40SribosomalproteinS15aOS=DaucuscarotaGN=RPS15APE=2SV=3length=646numContigs=1	GO:0006412
isotig40924	0.607327	0.0352441	lcl|(6lib)_isotig40924gene=isogroup25299sp|O22860|RL38_ARATH60SribosomalproteinL38OS=ArabidopsisthalianaGN=RPL38APE=2SV=1length=555numContigs=1	GO:0006412
isotig41514	0.844291	0.0114692	lcl|(6lib)_isotig41514gene=isogroup25889sp|P35687|RS21_ORYSJ40SribosomalproteinS21OS=Oryzasativasubsp.japonicaGN=RPS21PE=3SV=1length=541numContigs=1	GO:0006412
isotig44141	0.790778	0.0393966	lcl|(6lib)_isotig44141gene=isogroup28516sp|Q9FJA6|RS33_ARATH40SribosomalproteinS3-3OS=ArabidopsisthalianaGN=RPS3CPE=1SV=1length=498numContigs=1	GO:0006412
isotig27054	-0.717311	0.0187785	lcl|(6lib)_isotig27054gene=isogroup11429sp|Q5UPJ7|SYY_MIMIVTyrosyl-tRNAsynthetaseOS=AcanthamoebapolyphagamimivirusGN=YARSPE=1SV=1length=1616numContigs=1	GO:0006437
isotig13817	0.617254	0.00103322	lcl|(6lib)_isotig13817gene=isogroup02612sp|P29545|EF1B_ORYSJElongationfactor1-betaOS=Oryzasativasubsp.japonicaGN=Os07g0662500PE=1SV=3length=1482numContigs=3	GO:0006448
isotig38362	0.647134	0.0470009	lcl|(6lib)_isotig38362gene=isogroup22737sp|Q96539|CH10_BRANA10kDachaperoninOS=BrassicanapusPE=3SV=1length=636numContigs=1	GO:0006457
isotig30897	0.872907	0.0436259	lcl|(6lib)_isotig30897gene=isogroup15272sp|Q9SGP2|HSL1_ARATHReceptor-likeproteinkinaseHSL1OS=ArabidopsisthalianaGN=HSL1PE=2SV=1length=1076numContigs=1	GO:0006468
isotig23861	-0.706375	0.0275674	lcl|(6lib)_isotig23861gene=isogroup08236sp|Q8GUH1|PUB33_ARATHU-boxdomain-containingprotein33OS=ArabidopsisthalianaGN=PUB33PE=2SV=2length=2857numContigs=1	GO:0006468
isotig24387	0.651602	0.00153827	lcl|(6lib)_isotig24387gene=isogroup08762sp|O80977|VSR3_ARATHVacuolar-sortingreceptor3OS=ArabidopsisthalianaGN=VSR3PE=2SV=1length=2463numContigs=1	GO:0006508
isotig38293	0.777016	0.00486212	lcl|(6lib)_isotig38293gene=isogroup22668sp|O65351|SUBL_ARATHSubtilisin-likeproteaseOS=ArabidopsisthalianaGN=ARA12PE=1SV=1length=641numContigs=1	GO:0006508
isotig39102	0.809989	0.00179995	lcl|(6lib)_isotig39102gene=isogroup23477sp|Q42456|ASPR1_ORYSJAsparticproteinaseoryzasin-1OS=Oryzasativasubsp.japonicaGN=Os05g0567100PE=2SV=2length=612numContigs=1	GO:0006508
isotig46429	0.73262	0.0216511	lcl|(6lib)_isotig46429gene=isogroup30804sp|Q67Y83|SCP51_ARATHSerinecarboxypeptidase-like51OS=ArabidopsisthalianaGN=SCPL51PE=2SV=2length=455numContigs=1	GO:0006508
isotig14870	0.805286	0.0246884	lcl|(6lib)_isotig14870gene=isogroup03019sp|Q9FHW7|SKP1B_ARATHSKP1-likeprotein1BOS=ArabidopsisthalianaGN=SKP1BPE=1SV=1length=905numContigs=3	GO:0006511
isotig17320	-0.6178	0.00393308	lcl|(6lib)_isotig17320gene=isogroup04305sp|O24575|DCAM_MAIZES-adenosylmethioninedecarboxylaseproenzymeOS=ZeamaysGN=SAMDCPE=2SV=1length=2078numContigs=2	GO:0006525
isotig26214	0.624514	0.00661962	lcl|(6lib)_isotig26214gene=isogroup10589sp|Q8YXQ7|CARA_ANASPCarbamoyl-phosphatesynthasesmallchainOS=Anabaenasp.(strainPCC7120)GN=carAPE=3SV=1length=1800numContigs=1	GO:0006526
isotig02065	-0.837717	0.00120457	lcl|(6lib)_isotig02065gene=isogroup00172sp|Q9SNN0|SPE1_ORYSJArgininedecarboxylaseOS=Oryzasativasubsp.japonicaGN=ADC1PE=2SV=1length=1329numContigs=3	GO:0006527
isotig26214	0.624514	0.00661962	lcl|(6lib)_isotig26214gene=isogroup10589sp|Q8YXQ7|CARA_ANASPCarbamoyl-phosphatesynthasesmallchainOS=Anabaenasp.(strainPCC7120)GN=carAPE=3SV=1length=1800numContigs=1	GO:0006536
isotig26214	0.624514	0.00661962	lcl|(6lib)_isotig26214gene=isogroup10589sp|Q8YXQ7|CARA_ANASPCarbamoyl-phosphatesynthasesmallchainOS=Anabaenasp.(strainPCC7120)GN=carAPE=3SV=1length=1800numContigs=1	GO:0006543
isotig02065	-0.837717	0.00120457	lcl|(6lib)_isotig02065gene=isogroup00172sp|Q9SNN0|SPE1_ORYSJArgininedecarboxylaseOS=Oryzasativasubsp.japonicaGN=ADC1PE=2SV=1length=1329numContigs=3	GO:0006560
isotig17320	-0.6178	0.00393308	lcl|(6lib)_isotig17320gene=isogroup04305sp|O24575|DCAM_MAIZES-adenosylmethioninedecarboxylaseproenzymeOS=ZeamaysGN=SAMDCPE=2SV=1length=2078numContigs=2	GO:0006560
isotig31373	0.616546	0.00620146	lcl|(6lib)_isotig31373gene=isogroup15748sp|Q86I22|FAHD1_DICDIFumarylacetoacetatehydrolasedomain-containingprotein1homologOS=DictyosteliumdiscoideumGN=fahd1PE=3SV=1length=1036numContigs=1	GO:0006570
isotig27054	-0.717311	0.0187785	lcl|(6lib)_isotig27054gene=isogroup11429sp|Q5UPJ7|SYY_MIMIVTyrosyl-tRNAsynthetaseOS=AcanthamoebapolyphagamimivirusGN=YARSPE=1SV=1length=1616numContigs=1	GO:0006571
isotig17320	-0.6178	0.00393308	lcl|(6lib)_isotig17320gene=isogroup04305sp|O24575|DCAM_MAIZES-adenosylmethioninedecarboxylaseproenzymeOS=ZeamaysGN=SAMDCPE=2SV=1length=2078numContigs=2	GO:0006597
isotig12508	0.635741	0.0450242	lcl|(6lib)_isotig12508gene=isogroup02153sp|P38385|SC61G_ORYSJProteintransportproteinSec61subunitgammaOS=Oryzasativasubsp.japonicaGN=Os02g0178400PE=3SV=1length=1756numContigs=2	GO:0006605
isotig39102	0.809989	0.00179995	lcl|(6lib)_isotig39102gene=isogroup23477sp|Q42456|ASPR1_ORYSJAsparticproteinaseoryzasin-1OS=Oryzasativasubsp.japonicaGN=Os05g0567100PE=2SV=2length=612numContigs=1	GO:0006629
isotig03216	0.975955	0.046224	lcl|(6lib)_isotig03216gene=isogroup00273sp|Q06862|ACCC_ANASPBiotincarboxylaseOS=Anabaenasp.(strainPCC7120)GN=accCPE=3SV=1length=2782numContigs=9	GO:0006633
isotig26074	0.68722	0.00243904	lcl|(6lib)_isotig26074gene=isogroup10449sp|P23902|KASC1_HORVU3-oxoacyl-[acyl-carrier-protein]synthaseI,chloroplasticOS=HordeumvulgareGN=KAS12PE=1SV=1length=1834numContigs=1	GO:0006633
isotig03028	0.621655	0.00225421	lcl|(6lib)_isotig03028gene=isogroup00254sp|P28643|FABG_CUPLA3-oxoacyl-[acyl-carrier-protein]reductase,chloroplasticOS=CuphealanceolataGN=CLKR27PE=2SV=1length=1374numContigs=10	GO:0006633
isotig26680	0.98231	0.0298773	lcl|(6lib)_isotig26680gene=isogroup11055sp|P49243|FABH_ARATH3-oxoacyl-[acyl-carrier-protein]synthaseIII,chloroplasticOS=ArabidopsisthalianaGN=At1g62640PE=2SV=2length=1685numContigs=1	GO:0006633
isotig15563	-0.659918	0.00161216	lcl|(6lib)_isotig15563gene=isogroup03366sp|P0C7P7|Y1567_ARATHUncharacterizedUDP-glucosyltransferaseAt1g05670OS=ArabidopsisthalianaGN=At1g05670PE=2SV=1length=1692numContigs=3	GO:0006725
isotig01097	-1.0841	0.0154382	lcl|(6lib)_isotig01097gene=isogroup00105sp|Q2HXL0|RBOHC_SOLTURespiratoryburstoxidasehomologproteinCOS=SolanumtuberosumGN=RBOHCPE=1SV=2length=3594numContigs=16	GO:0006804
isotig24671	0.644843	0.00919359	lcl|(6lib)_isotig24671gene=isogroup09046sp|Q56ZZ7|PLST4_ARATHPlastidicglucosetransporter4OS=ArabidopsisthalianaGN=At5g16150PE=1SV=2length=2321numContigs=1	GO:0006810
isotig27725	0.880515	0.00161628	lcl|(6lib)_isotig27725gene=isogroup12100sp|P21616|AVP_PHAAUPyrophosphate-energizedvacuolarmembraneprotonpumpOS=PhaseolusaureusPE=1SV=3length=1487numContigs=1	GO:0006814
isotig43785	0.670592	0.025832	lcl|(6lib)_isotig43785gene=isogroup28160sp|Q9LUZ4|C3H66_ARATHZincfingerCCCHdomain-containingprotein66OS=ArabidopsisthalianaGN=At5g58620PE=2SV=1length=502numContigs=1	GO:0006888
isotig11093	-0.662937	0.0126472	lcl|(6lib)_isotig11093gene=isogroup01762sp|P93026|VSR1_ARATHVacuolar-sortingreceptor1OS=ArabidopsisthalianaGN=VSR1PE=1SV=2length=2612numContigs=4	GO:0006896
isotig02065	-0.837717	0.00120457	lcl|(6lib)_isotig02065gene=isogroup00172sp|Q9SNN0|SPE1_ORYSJArgininedecarboxylaseOS=Oryzasativasubsp.japonicaGN=ADC1PE=2SV=1length=1329numContigs=3	GO:0006950
isotig35935	1.59017	0.00419822	lcl|(6lib)_isotig35935gene=isogroup20310sp|Q9LUV2|POP3_ARATHProbableproteinPop3OS=ArabidopsisthalianaGN=At3g17210PE=1SV=1length=737numContigs=1	GO:0006952
isotig01097	-1.0841	0.0154382	lcl|(6lib)_isotig01097gene=isogroup00105sp|Q2HXL0|RBOHC_SOLTURespiratoryburstoxidasehomologproteinCOS=SolanumtuberosumGN=RBOHCPE=1SV=2length=3594numContigs=16	GO:0006979
isotig26478	-0.713334	0.0303325	lcl|(6lib)_isotig26478gene=isogroup10853sp|P46265|TBB5_ORYSJTubulinbeta-5chainOS=Oryzasativasubsp.japonicaGN=TUBB5PE=1SV=1length=1749numContigs=1	GO:0007018
isotig31301	0.809233	0.00134862	lcl|(6lib)_isotig31301gene=isogroup15676sp|Q43697|TBB5_MAIZETubulinbeta-5chainOS=ZeamaysGN=TUBB5PE=2SV=1length=1041numContigs=1	GO:0007018
isotig47197	0.91289	0.0133063	lcl|(6lib)_isotig47197gene=isogroup31572sp|Q6VAF9|TBA4_GOSHITubulinalpha-4chainOS=GossypiumhirsutumPE=2SV=1length=347numContigs=1	GO:0007018
isotig31468	0.683727	0.0245798	lcl|(6lib)_isotig31468gene=isogroup15843sp|Q6S001|KIF11_DICDIKinesin-relatedprotein11OS=DictyosteliumdiscoideumGN=kif11PE=3SV=1length=1022numContigs=1	GO:0007018
isotig05731	0.72558	0.00200865	lcl|(6lib)_isotig05731gene=isogroup00573sp|P80607|UPTG_MAIZEAlpha-1,4-glucan-proteinsynthase[UDP-forming]OS=ZeamaysGN=UPTGPE=1SV=2length=1582numContigs=7	GO:0007047
isotig26562	1.13991	0.0331145	lcl|(6lib)_isotig26562gene=isogroup10937sp|Q9CWK8|SNX2_MOUSESortingnexin-2OS=MusmusculusGN=Snx2PE=1SV=2length=1728numContigs=1	GO:0007154
isotig29178	0.701313	0.0023476	lcl|(6lib)_isotig29178gene=isogroup13553sp|Q9FKB6|Y5880_ARATHBTB/POZdomain-containingproteinAt5g48800OS=ArabidopsisthalianaGN=At5g48800PE=1SV=1length=1268numContigs=1	GO:0007165
isotig16053	0.780185	0.00421589	lcl|(6lib)_isotig16053gene=isogroup03668sp|B6ZLK2|CHD1_CHICKChromodomain-helicase-DNA-bindingprotein1OS=GallusgallusGN=CHD1PE=1SV=1length=5994numContigs=2	GO:0008026
isotig15792	0.715455	0.0181855	lcl|(6lib)_isotig15792gene=isogroup03503sp|Q6AWV1|POP5_ARATHProbableribonucleaseP/MRPproteinsubunitPOP5OS=ArabidopsisthalianaGN=EMB1687PE=2SV=1length=905numContigs=3	GO:0008033
isotig17267	0.665343	0.0319754	lcl|(6lib)_isotig17267gene=isogroup04278sp|Q6YZX6|ACOC_ORYSJPutativeaconitatehydratase,cytoplasmicOS=Oryzasativasubsp.japonicaGN=Os08g0191100PE=3SV=1length=3463numContigs=2	GO:0008152
isotig43705	0.608924	0.00906089	lcl|(6lib)_isotig43705gene=isogroup28080sp|P52591|PO121_RATNuclearenvelopeporemembraneproteinPOM121OS=RattusnorvegicusGN=Pom121PE=1SV=1length=493numContigs=1	GO:0008152
isotig24291	-0.601694	0.00166785	lcl|(6lib)_isotig24291gene=isogroup08666Q9ZPH9length=2521numContigs=1	GO:0008168
isotig37708	-0.743338	0.0291709	lcl|(6lib)_isotig37708gene=isogroup22083sp|Q94KB7|MLO6_ARATHMLO-likeprotein6OS=ArabidopsisthalianaGN=MLO6PE=2SV=2length=660numContigs=1	GO:0008219
isotig24387	0.651602	0.00153827	lcl|(6lib)_isotig24387gene=isogroup08762sp|O80977|VSR3_ARATHVacuolar-sortingreceptor3OS=ArabidopsisthalianaGN=VSR3PE=2SV=1length=2463numContigs=1	GO:0008233
isotig00474	0.705217	0.0409984	lcl|(6lib)_isotig00474gene=isogroup00065sp|Q32RS0|ODPB_STAPUPyruvatedehydrogenaseE1componentsubunitbetaOS=StaurastrumpunctulatumGN=pdhBPE=3SV=1length=2135numContigs=20	GO:0008270
isotig01744	4.39423	0.0240319	lcl|(6lib)_isotig01744gene=isogroup00147sp|Q9GZR2|REXO4_HUMANRNAexonuclease4OS=HomosapiensGN=REXO4PE=1SV=2length=1971numContigs=2	GO:0008270
isotig26250	0.964936	0.00418282	lcl|(6lib)_isotig26250gene=isogroup10625sp|Q39769|G3PC_GINBIGlyceraldehyde-3-phosphatedehydrogenase,cytosolicOS=GinkgobilobaPE=2SV=1length=1788numContigs=1	GO:0008270
isotig27925	0.833617	0.0282599	lcl|(6lib)_isotig27925gene=isogroup12300sp|Q8LCU7|MECR_ARATHProbabletrans-2-enoyl-CoAreductase,mitochondrialOS=ArabidopsisthalianaGN=At3g45770PE=1SV=1length=1454numContigs=1	GO:0008270
isotig29031	0.624326	0.0074815	lcl|(6lib)_isotig29031gene=isogroup13406sp|P26360|ATPG3_IPOBAATPsynthasesubunitgamma,mitochondrialOS=IpomoeabatatasGN=ATPCPE=1SV=2length=1284numContigs=1	GO:0008270
isotig31311	1.60825	0.00202709	lcl|(6lib)_isotig31311gene=isogroup15686sp|Q8LB02|DHSB2_ARATHSuccinatedehydrogenase[ubiquinone]iron-sulfursubunit2,mitochondrialOS=ArabidopsisthalianaGN=SDH2-2PE=1SV=2length=1035numContigs=1	GO:0008270
isotig31468	0.683727	0.0245798	lcl|(6lib)_isotig31468gene=isogroup15843sp|Q6S001|KIF11_DICDIKinesin-relatedprotein11OS=DictyosteliumdiscoideumGN=kif11PE=3SV=1length=1022numContigs=1	GO:0008270
isotig13028	-1.07374	0.0394146	lcl|(6lib)_isotig13028gene=isogroup02321sp|Q9MAX3|SUT12_ARATHSulfatetransporter1.2OS=ArabidopsisthalianaGN=SULTR1;2PE=1SV=1length=2109numContigs=4	GO:0008272
isotig17320	-0.6178	0.00393308	lcl|(6lib)_isotig17320gene=isogroup04305sp|O24575|DCAM_MAIZES-adenosylmethioninedecarboxylaseproenzymeOS=ZeamaysGN=SAMDCPE=2SV=1length=2078numContigs=2	GO:0008295
isotig02065	-0.837717	0.00120457	lcl|(6lib)_isotig02065gene=isogroup00172sp|Q9SNN0|SPE1_ORYSJArgininedecarboxylaseOS=Oryzasativasubsp.japonicaGN=ADC1PE=2SV=1length=1329numContigs=3	GO:0008295
isotig26061	-1.18377	0.0117734	lcl|(6lib)_isotig26061gene=isogroup10436sp|Q9ZPY2|LAC6_ARATHLaccase-6OS=ArabidopsisthalianaGN=LAC6PE=2SV=1length=1843numContigs=1	GO:0008447
isotig05731	0.72558	0.00200865	lcl|(6lib)_isotig05731gene=isogroup00573sp|P80607|UPTG_MAIZEAlpha-1,4-glucan-proteinsynthase[UDP-forming]OS=ZeamaysGN=UPTGPE=1SV=2length=1582numContigs=7	GO:0008466
isotig26543	0.761041	0.0106655	lcl|(6lib)_isotig26543gene=isogroup10918sp|Q2QXY1|GLDH2_ORYSJL-galactono-1,4-lactonedehydrogenase2,mitochondrialOS=Oryzasativasubsp.japonicaGN=GLDH2PE=3SV=1length=1730numContigs=1	GO:0008762
isotig02065	-0.837717	0.00120457	lcl|(6lib)_isotig02065gene=isogroup00172sp|Q9SNN0|SPE1_ORYSJArgininedecarboxylaseOS=Oryzasativasubsp.japonicaGN=ADC1PE=2SV=1length=1329numContigs=3	GO:0008792
isotig29009	0.652511	0.0136937	lcl|(6lib)_isotig29009gene=isogroup13384sp|Q9FUM9|HMT2_MAIZEHomocysteineS-methyltransferase2OS=ZeamaysGN=HMT-2PE=2SV=1length=1294numContigs=1	GO:0008898
isotig27509	0.748037	0.00769082	lcl|(6lib)_isotig27509gene=isogroup11884sp|Q5HZL9|HDHD3_XENLAHaloaciddehalogenase-likehydrolasedomain-containingprotein3OS=XenopuslaevisGN=hdhd3PE=2SV=1length=1525numContigs=1	GO:0008967
isotig31311	1.60825	0.00202709	lcl|(6lib)_isotig31311gene=isogroup15686sp|Q8LB02|DHSB2_ARATHSuccinatedehydrogenase[ubiquinone]iron-sulfursubunit2,mitochondrialOS=ArabidopsisthalianaGN=SDH2-2PE=1SV=2length=1035numContigs=1	GO:0009055
isotig37115	-0.902591	0.0087884	lcl|(6lib)_isotig37115gene=isogroup21490sp|Q55EK2|C524A_DICDIProbablecytochromeP450524A1OS=DictyosteliumdiscoideumGN=cyp524a1PE=3SV=1length=678numContigs=1	GO:0009055
isotig01097	-1.0841	0.0154382	lcl|(6lib)_isotig01097gene=isogroup00105sp|Q2HXL0|RBOHC_SOLTURespiratoryburstoxidasehomologproteinCOS=SolanumtuberosumGN=RBOHCPE=1SV=2length=3594numContigs=16	GO:0009060
isotig23861	-0.706375	0.0275674	lcl|(6lib)_isotig23861gene=isogroup08236sp|Q8GUH1|PUB33_ARATHU-boxdomain-containingprotein33OS=ArabidopsisthalianaGN=PUB33PE=2SV=2length=2857numContigs=1	GO:0009069
isotig30897	0.872907	0.0436259	lcl|(6lib)_isotig30897gene=isogroup15272sp|Q9SGP2|HSL1_ARATHReceptor-likeproteinkinaseHSL1OS=ArabidopsisthalianaGN=HSL1PE=2SV=1length=1076numContigs=1	GO:0009069
isotig29009	0.652511	0.0136937	lcl|(6lib)_isotig29009gene=isogroup13384sp|Q9FUM9|HMT2_MAIZEHomocysteineS-methyltransferase2OS=ZeamaysGN=HMT-2PE=2SV=1length=1294numContigs=1	GO:0009086
isotig27054	-0.717311	0.0187785	lcl|(6lib)_isotig27054gene=isogroup11429sp|Q5UPJ7|SYY_MIMIVTyrosyl-tRNAsynthetaseOS=AcanthamoebapolyphagamimivirusGN=YARSPE=1SV=1length=1616numContigs=1	GO:0009094
isotig00474	0.705217	0.0409984	lcl|(6lib)_isotig00474gene=isogroup00065sp|Q32RS0|ODPB_STAPUPyruvatedehydrogenaseE1componentsubunitbetaOS=StaurastrumpunctulatumGN=pdhBPE=3SV=1length=2135numContigs=20	GO:0009097
isotig00474	0.705217	0.0409984	lcl|(6lib)_isotig00474gene=isogroup00065sp|Q32RS0|ODPB_STAPUPyruvatedehydrogenaseE1componentsubunitbetaOS=StaurastrumpunctulatumGN=pdhBPE=3SV=1length=2135numContigs=20	GO:0009098
isotig00474	0.705217	0.0409984	lcl|(6lib)_isotig00474gene=isogroup00065sp|Q32RS0|ODPB_STAPUPyruvatedehydrogenaseE1componentsubunitbetaOS=StaurastrumpunctulatumGN=pdhBPE=3SV=1length=2135numContigs=20	GO:0009099
isotig03216	0.975955	0.046224	lcl|(6lib)_isotig03216gene=isogroup00273sp|Q06862|ACCC_ANASPBiotincarboxylaseOS=Anabaenasp.(strainPCC7120)GN=accCPE=3SV=1length=2782numContigs=9	GO:0009343
isotig01097	-1.0841	0.0154382	lcl|(6lib)_isotig01097gene=isogroup00105sp|Q2HXL0|RBOHC_SOLTURespiratoryburstoxidasehomologproteinCOS=SolanumtuberosumGN=RBOHCPE=1SV=2length=3594numContigs=16	GO:0009408
isotig27533	-1.0344	0.0171774	lcl|(6lib)_isotig27533gene=isogroup11908sp|Q54K39|GMPPB_DICDIMannose-1-phosphateguanyltransferasebetaOS=DictyosteliumdiscoideumGN=gmppBPE=2SV=1length=1522numContigs=1	GO:0009408
isotig38362	0.647134	0.0470009	lcl|(6lib)_isotig38362gene=isogroup22737sp|Q96539|CH10_BRANA10kDachaperoninOS=BrassicanapusPE=3SV=1length=636numContigs=1	GO:0009408
isotig24844	-0.742627	0.0128427	lcl|(6lib)_isotig24844gene=isogroup09219sp|Q0D4Z6|GH38_ORYSJProbableindole-3-aceticacid-amidosynthetaseGH3.8OS=Oryzasativasubsp.japonicaGN=GH3.8PE=2SV=1length=2229numContigs=1	GO:0009416
isotig29178	0.701313	0.0023476	lcl|(6lib)_isotig29178gene=isogroup13553sp|Q9FKB6|Y5880_ARATHBTB/POZdomain-containingproteinAt5g48800OS=ArabidopsisthalianaGN=At5g48800PE=1SV=1length=1268numContigs=1	GO:0009416
isotig07193	-0.905846	0.0028418	lcl|(6lib)_isotig07193gene=isogroup00806sp|Q7XKV4|BGL12_ORYSJBeta-glucosidase12OS=Oryzasativasubsp.japonicaGN=BGLU12PE=2SV=2length=1811numContigs=4	GO:0009505
isotig13817	0.617254	0.00103322	lcl|(6lib)_isotig13817gene=isogroup02612sp|P29545|EF1B_ORYSJElongationfactor1-betaOS=Oryzasativasubsp.japonicaGN=Os07g0662500PE=1SV=3length=1482numContigs=3	GO:0009506
contig17618	0.666618	0.0219479	lcl|(6lib)_contig17618gene=isogroup00262Q84ZL0length=640	GO:0009507
isotig26478	-0.713334	0.0303325	lcl|(6lib)_isotig26478gene=isogroup10853sp|P46265|TBB5_ORYSJTubulinbeta-5chainOS=Oryzasativasubsp.japonicaGN=TUBB5PE=1SV=1length=1749numContigs=1	GO:0009507
isotig27282	0.649237	0.0164303	lcl|(6lib)_isotig27282gene=isogroup11657sp|Q6H849|NRL4_ORYSJBifunctionalnitrilase/nitrilehydrataseNIT4OS=Oryzasativasubsp.japonicaGN=NIT4PE=2SV=1length=1571numContigs=1	GO:0009507
isotig27925	0.833617	0.0282599	lcl|(6lib)_isotig27925gene=isogroup12300sp|Q8LCU7|MECR_ARATHProbabletrans-2-enoyl-CoAreductase,mitochondrialOS=ArabidopsisthalianaGN=At3g45770PE=1SV=1length=1454numContigs=1	GO:0009507
isotig29031	0.624326	0.0074815	lcl|(6lib)_isotig29031gene=isogroup13406sp|P26360|ATPG3_IPOBAATPsynthasesubunitgamma,mitochondrialOS=IpomoeabatatasGN=ATPCPE=1SV=2length=1284numContigs=1	GO:0009507
isotig44141	0.790778	0.0393966	lcl|(6lib)_isotig44141gene=isogroup28516sp|Q9FJA6|RS33_ARATH40SribosomalproteinS3-3OS=ArabidopsisthalianaGN=RPS3CPE=1SV=1length=498numContigs=1	GO:0009507
isotig00887	-1.30871	0.0362	lcl|(6lib)_isotig00887gene=isogroup00088sp|P38419|LOXC1_ORYSJLipoxygenase7,chloroplasticOS=Oryzasativasubsp.japonicaGN=CM-LOX1PE=2SV=2length=2872numContigs=19	GO:0009535
isotig11093	-0.662937	0.0126472	lcl|(6lib)_isotig11093gene=isogroup01762sp|P93026|VSR1_ARATHVacuolar-sortingreceptor1OS=ArabidopsisthalianaGN=VSR1PE=1SV=2length=2612numContigs=4	GO:0009536
isotig13459	0.600005	0.030108	lcl|(6lib)_isotig13459gene=isogroup02478sp|Q6DJE4|CPSF5_XENLACleavageandpolyadenylationspecificityfactorsubunit5OS=XenopuslaevisGN=cpsf5PE=2SV=1length=2040numContigs=3	GO:0009536
isotig15435	0.631644	0.000584944	lcl|(6lib)_isotig15435gene=isogroup03297sp|Q9I9R3|S40A1_DANRESolutecarrierfamily40member1OS=DaniorerioGN=slc40a1PE=2SV=2length=3164numContigs=3	GO:0009536
isotig18371	0.801039	0.0161063	lcl|(6lib)_isotig18371gene=isogroup04846sp|A8MRX0|GSOX5_ARATHFlavin-containingmonooxygenaseFMOGS-OX5OS=ArabidopsisthalianaGN=FMOGS-OX5PE=2SV=2length=1648numContigs=2	GO:0009536
isotig23861	-0.706375	0.0275674	lcl|(6lib)_isotig23861gene=isogroup08236sp|Q8GUH1|PUB33_ARATHU-boxdomain-containingprotein33OS=ArabidopsisthalianaGN=PUB33PE=2SV=2length=2857numContigs=1	GO:0009536
isotig24844	-0.742627	0.0128427	lcl|(6lib)_isotig24844gene=isogroup09219sp|Q0D4Z6|GH38_ORYSJProbableindole-3-aceticacid-amidosynthetaseGH3.8OS=Oryzasativasubsp.japonicaGN=GH3.8PE=2SV=1length=2229numContigs=1	GO:0009536
isotig25776	0.90569	0.046802	lcl|(6lib)_isotig25776gene=isogroup10151sp|Q43117|KPYA_RICCOPyruvatekinaseisozymeA,chloroplasticOS=RicinuscommunisPE=1SV=1length=1915numContigs=1	GO:0009536
isotig26250	0.964936	0.00418282	lcl|(6lib)_isotig26250gene=isogroup10625sp|Q39769|G3PC_GINBIGlyceraldehyde-3-phosphatedehydrogenase,cytosolicOS=GinkgobilobaPE=2SV=1length=1788numContigs=1	GO:0009536
isotig26543	0.761041	0.0106655	lcl|(6lib)_isotig26543gene=isogroup10918sp|Q2QXY1|GLDH2_ORYSJL-galactono-1,4-lactonedehydrogenase2,mitochondrialOS=Oryzasativasubsp.japonicaGN=GLDH2PE=3SV=1length=1730numContigs=1	GO:0009536
isotig29178	0.701313	0.0023476	lcl|(6lib)_isotig29178gene=isogroup13553sp|Q9FKB6|Y5880_ARATHBTB/POZdomain-containingproteinAt5g48800OS=ArabidopsisthalianaGN=At5g48800PE=1SV=1length=1268numContigs=1	GO:0009536
isotig36337	0.859985	0.002516	lcl|(6lib)_isotig36337gene=isogroup20712sp|Q84J46|PP262_ARATHPentatricopeptiderepeat-containingproteinAt3g29290OS=ArabidopsisthalianaGN=EMB2076PE=2SV=1length=718numContigs=1	GO:0009536
isotig37175	-0.627876	0.0422264	lcl|(6lib)_isotig37175gene=isogroup21550NO_ANNOT_AVAILABLElength=682numContigs=1	GO:0009536
isotig19245	0.641334	0.0211254	lcl|(6lib)_isotig19245gene=isogroup05299sp|Q8JFY9|ENDUA_XENLAPoly(U)-specificendoribonuclease-AOS=XenopuslaevisGN=endou-APE=1SV=1length=1278numContigs=2	GO:0009536
isotig26250	0.964936	0.00418282	lcl|(6lib)_isotig26250gene=isogroup10625sp|Q39769|G3PC_GINBIGlyceraldehyde-3-phosphatedehydrogenase,cytosolicOS=GinkgobilobaPE=2SV=1length=1788numContigs=1	GO:0009555
isotig28297	0.632258	0.00300689	lcl|(6lib)_isotig28297gene=isogroup12672sp|Q8S1Z1|UTP11_ORYSJProbableU3smallnucleolarRNA-associatedprotein11OS=Oryzasativasubsp.japonicaGN=Os01g0810000PE=2SV=2length=1397numContigs=1	GO:0009561
isotig00887	-1.30871	0.0362	lcl|(6lib)_isotig00887gene=isogroup00088sp|P38419|LOXC1_ORYSJLipoxygenase7,chloroplasticOS=Oryzasativasubsp.japonicaGN=CM-LOX1PE=2SV=2length=2872numContigs=19	GO:0009570
isotig03216	0.975955	0.046224	lcl|(6lib)_isotig03216gene=isogroup00273sp|Q06862|ACCC_ANASPBiotincarboxylaseOS=Anabaenasp.(strainPCC7120)GN=accCPE=3SV=1length=2782numContigs=9	GO:0009570
isotig26074	0.68722	0.00243904	lcl|(6lib)_isotig26074gene=isogroup10449sp|P23902|KASC1_HORVU3-oxoacyl-[acyl-carrier-protein]synthaseI,chloroplasticOS=HordeumvulgareGN=KAS12PE=1SV=1length=1834numContigs=1	GO:0009570
isotig26214	0.624514	0.00661962	lcl|(6lib)_isotig26214gene=isogroup10589sp|Q8YXQ7|CARA_ANASPCarbamoyl-phosphatesynthasesmallchainOS=Anabaenasp.(strainPCC7120)GN=carAPE=3SV=1length=1800numContigs=1	GO:0009570
isotig00887	-1.30871	0.0362	lcl|(6lib)_isotig00887gene=isogroup00088sp|P38419|LOXC1_ORYSJLipoxygenase7,chloroplasticOS=Oryzasativasubsp.japonicaGN=CM-LOX1PE=2SV=2length=2872numContigs=19	GO:0009611
isotig35622	0.722801	0.013885	lcl|(6lib)_isotig35622gene=isogroup19997NO_ANNOT_AVAILABLElength=749numContigs=1	GO:0009611
isotig27282	0.649237	0.0164303	lcl|(6lib)_isotig27282gene=isogroup11657sp|Q6H849|NRL4_ORYSJBifunctionalnitrilase/nitrilehydrataseNIT4OS=Oryzasativasubsp.japonicaGN=NIT4PE=2SV=1length=1571numContigs=1	GO:0009617
isotig00887	-1.30871	0.0362	lcl|(6lib)_isotig00887gene=isogroup00088sp|P38419|LOXC1_ORYSJLipoxygenase7,chloroplasticOS=Oryzasativasubsp.japonicaGN=CM-LOX1PE=2SV=2length=2872numContigs=19	GO:0009620
isotig26854	1.48031	0.0186209	lcl|(6lib)_isotig26854gene=isogroup11229sp|Q8RXL8|Y1689_ARATHUncharacterizedmembraneproteinAt1g06890OS=ArabidopsisthalianaGN=At1g06890PE=1SV=1length=1659numContigs=1	GO:0009624
isotig02065	-0.837717	0.00120457	lcl|(6lib)_isotig02065gene=isogroup00172sp|Q9SNN0|SPE1_ORYSJArgininedecarboxylaseOS=Oryzasativasubsp.japonicaGN=ADC1PE=2SV=1length=1329numContigs=3	GO:0009628
isotig15563	-0.659918	0.00161216	lcl|(6lib)_isotig15563gene=isogroup03366sp|P0C7P7|Y1567_ARATHUncharacterizedUDP-glucosyltransferaseAt1g05670OS=ArabidopsisthalianaGN=At1g05670PE=2SV=1length=1692numContigs=3	GO:0009628
isotig27533	-1.0344	0.0171774	lcl|(6lib)_isotig27533gene=isogroup11908sp|Q54K39|GMPPB_DICDIMannose-1-phosphateguanyltransferasebetaOS=DictyosteliumdiscoideumGN=gmppBPE=2SV=1length=1522numContigs=1	GO:0009651
isotig35622	0.722801	0.013885	lcl|(6lib)_isotig35622gene=isogroup19997NO_ANNOT_AVAILABLElength=749numContigs=1	GO:0009651
isotig44141	0.790778	0.0393966	lcl|(6lib)_isotig44141gene=isogroup28516sp|Q9FJA6|RS33_ARATH40SribosomalproteinS3-3OS=ArabidopsisthalianaGN=RPS3CPE=1SV=1length=498numContigs=1	GO:0009651
isotig27725	0.880515	0.00161628	lcl|(6lib)_isotig27725gene=isogroup12100sp|P21616|AVP_PHAAUPyrophosphate-energizedvacuolarmembraneprotonpumpOS=PhaseolusaureusPE=1SV=3length=1487numContigs=1	GO:0009678
isotig00887	-1.30871	0.0362	lcl|(6lib)_isotig00887gene=isogroup00088sp|P38419|LOXC1_ORYSJLipoxygenase7,chloroplasticOS=Oryzasativasubsp.japonicaGN=CM-LOX1PE=2SV=2length=2872numContigs=19	GO:0009695
isotig24844	-0.742627	0.0128427	lcl|(6lib)_isotig24844gene=isogroup09219sp|Q0D4Z6|GH38_ORYSJProbableindole-3-aceticacid-amidosynthetaseGH3.8OS=Oryzasativasubsp.japonicaGN=GH3.8PE=2SV=1length=2229numContigs=1	GO:0009733
isotig35622	0.722801	0.013885	lcl|(6lib)_isotig35622gene=isogroup19997NO_ANNOT_AVAILABLElength=749numContigs=1	GO:0009733
isotig35622	0.722801	0.013885	lcl|(6lib)_isotig35622gene=isogroup19997NO_ANNOT_AVAILABLElength=749numContigs=1	GO:0009739
isotig30942	0.613633	0.028275	lcl|(6lib)_isotig30942gene=isogroup15317sp|Q8S7W9|HOX21_ORYSJHomeobox-leucinezipperproteinHOX21OS=Oryzasativasubsp.japonicaGN=HOX21PE=2SV=1length=1071numContigs=1	GO:0009739
isotig30942	0.613633	0.028275	lcl|(6lib)_isotig30942gene=isogroup15317sp|Q8S7W9|HOX21_ORYSJHomeobox-leucinezipperproteinHOX21OS=Oryzasativasubsp.japonicaGN=HOX21PE=2SV=1length=1071numContigs=1	GO:0009744
isotig35622	0.722801	0.013885	lcl|(6lib)_isotig35622gene=isogroup19997NO_ANNOT_AVAILABLElength=749numContigs=1	GO:0009751
isotig27533	-1.0344	0.0171774	lcl|(6lib)_isotig27533gene=isogroup11908sp|Q54K39|GMPPB_DICDIMannose-1-phosphateguanyltransferasebetaOS=DictyosteliumdiscoideumGN=gmppBPE=2SV=1length=1522numContigs=1	GO:0009753
isotig35622	0.722801	0.013885	lcl|(6lib)_isotig35622gene=isogroup19997NO_ANNOT_AVAILABLElength=749numContigs=1	GO:0009753
isotig00887	-1.30871	0.0362	lcl|(6lib)_isotig00887gene=isogroup00088sp|P38419|LOXC1_ORYSJLipoxygenase7,chloroplasticOS=Oryzasativasubsp.japonicaGN=CM-LOX1PE=2SV=2length=2872numContigs=19	GO:0009753
isotig26074	0.68722	0.00243904	lcl|(6lib)_isotig26074gene=isogroup10449sp|P23902|KASC1_HORVU3-oxoacyl-[acyl-carrier-protein]synthaseI,chloroplasticOS=HordeumvulgareGN=KAS12PE=1SV=1length=1834numContigs=1	GO:0009790
isotig36337	0.859985	0.002516	lcl|(6lib)_isotig36337gene=isogroup20712sp|Q84J46|PP262_ARATHPentatricopeptiderepeat-containingproteinAt3g29290OS=ArabidopsisthalianaGN=EMB2076PE=2SV=1length=718numContigs=1	GO:0009793
isotig28340	-0.642244	0.0046143	lcl|(6lib)_isotig28340gene=isogroup12715sp|P31685|4CL2_SOLTU4-coumarate--CoAligase2OS=SolanumtuberosumGN=4CL2PE=3SV=1length=1391numContigs=1	GO:0009805
isotig28340	-0.642244	0.0046143	lcl|(6lib)_isotig28340gene=isogroup12715sp|P31685|4CL2_SOLTU4-coumarate--CoAligase2OS=SolanumtuberosumGN=4CL2PE=3SV=1length=1391numContigs=1	GO:0009809
isotig28340	-0.642244	0.0046143	lcl|(6lib)_isotig28340gene=isogroup12715sp|P31685|4CL2_SOLTU4-coumarate--CoAligase2OS=SolanumtuberosumGN=4CL2PE=3SV=1length=1391numContigs=1	GO:0009811
isotig26288	0.703872	0.00043609	lcl|(6lib)_isotig26288gene=isogroup10663sp|Q6K908|ARP3_ORYSJActin-relatedprotein3OS=Oryzasativasubsp.japonicaGN=ARP3PE=2SV=1length=1786numContigs=1	GO:0009825
isotig07193	-0.905846	0.0028418	lcl|(6lib)_isotig07193gene=isogroup00806sp|Q7XKV4|BGL12_ORYSJBeta-glucosidase12OS=Oryzasativasubsp.japonicaGN=BGLU12PE=2SV=2length=1811numContigs=4	GO:0009860
isotig11093	-0.662937	0.0126472	lcl|(6lib)_isotig11093gene=isogroup01762sp|P93026|VSR1_ARATHVacuolar-sortingreceptor1OS=ArabidopsisthalianaGN=VSR1PE=1SV=2length=2612numContigs=4	GO:0009940
isotig00887	-1.30871	0.0362	lcl|(6lib)_isotig00887gene=isogroup00088sp|P38419|LOXC1_ORYSJLipoxygenase7,chloroplasticOS=Oryzasativasubsp.japonicaGN=CM-LOX1PE=2SV=2length=2872numContigs=19	GO:0009941
isotig03216	0.975955	0.046224	lcl|(6lib)_isotig03216gene=isogroup00273sp|Q06862|ACCC_ANASPBiotincarboxylaseOS=Anabaenasp.(strainPCC7120)GN=accCPE=3SV=1length=2782numContigs=9	GO:0009941
isotig12508	0.635741	0.0450242	lcl|(6lib)_isotig12508gene=isogroup02153sp|P38385|SC61G_ORYSJProteintransportproteinSec61subunitgammaOS=Oryzasativasubsp.japonicaGN=Os02g0178400PE=3SV=1length=1756numContigs=2	GO:0009941
isotig26074	0.68722	0.00243904	lcl|(6lib)_isotig26074gene=isogroup10449sp|P23902|KASC1_HORVU3-oxoacyl-[acyl-carrier-protein]synthaseI,chloroplasticOS=HordeumvulgareGN=KAS12PE=1SV=1length=1834numContigs=1	GO:0009941
isotig30743	0.623598	0.000762004	lcl|(6lib)_isotig30743gene=isogroup15118P89459length=1076numContigs=1	GO:0009941
isotig00474	0.705217	0.0409984	lcl|(6lib)_isotig00474gene=isogroup00065sp|Q32RS0|ODPB_STAPUPyruvatedehydrogenaseE1componentsubunitbetaOS=StaurastrumpunctulatumGN=pdhBPE=3SV=1length=2135numContigs=20	GO:0009941
isotig35622	0.722801	0.013885	lcl|(6lib)_isotig35622gene=isogroup19997NO_ANNOT_AVAILABLElength=749numContigs=1	GO:0009954
isotig18358	0.756322	0.0439709	lcl|(6lib)_isotig18358gene=isogroup04839sp|Q94KL5|BLH4_ARATHBEL1-likehomeodomainprotein4OS=ArabidopsisthalianaGN=BLH4PE=2SV=2length=1614numContigs=2	GO:0009965
isotig30942	0.613633	0.028275	lcl|(6lib)_isotig30942gene=isogroup15317sp|Q8S7W9|HOX21_ORYSJHomeobox-leucinezipperproteinHOX21OS=Oryzasativasubsp.japonicaGN=HOX21PE=2SV=1length=1071numContigs=1	GO:0009965
isotig27282	0.649237	0.0164303	lcl|(6lib)_isotig27282gene=isogroup11657sp|Q6H849|NRL4_ORYSJBifunctionalnitrilase/nitrilehydrataseNIT4OS=Oryzasativasubsp.japonicaGN=NIT4PE=2SV=1length=1571numContigs=1	GO:0009970
isotig07188	0.810284	0.0405293	lcl|(6lib)_isotig07188gene=isogroup00805sp|A6QLU8|NXN_BOVINNucleoredoxinOS=BostaurusGN=NXNPE=2SV=1length=2020numContigs=4	GO:0009987
isotig23306	-0.632052	0.0228072	lcl|(6lib)_isotig23306gene=isogroup07681sp|A2ZET6|ARFW_ORYSIAuxinresponsefactor23OS=Oryzasativasubsp.indicaGN=ARF23PE=2SV=1length=3823numContigs=1	GO:0009987
isotig26074	0.68722	0.00243904	lcl|(6lib)_isotig26074gene=isogroup10449sp|P23902|KASC1_HORVU3-oxoacyl-[acyl-carrier-protein]synthaseI,chloroplasticOS=HordeumvulgareGN=KAS12PE=1SV=1length=1834numContigs=1	GO:0010020
isotig01097	-1.0841	0.0154382	lcl|(6lib)_isotig01097gene=isogroup00105sp|Q2HXL0|RBOHC_SOLTURespiratoryburstoxidasehomologproteinCOS=SolanumtuberosumGN=RBOHCPE=1SV=2length=3594numContigs=16	GO:0010053
isotig26288	0.703872	0.00043609	lcl|(6lib)_isotig26288gene=isogroup10663sp|Q6K908|ARP3_ORYSJActin-relatedprotein3OS=Oryzasativasubsp.japonicaGN=ARP3PE=2SV=1length=1786numContigs=1	GO:0010090
isotig27533	-1.0344	0.0171774	lcl|(6lib)_isotig27533gene=isogroup11908sp|Q54K39|GMPPB_DICDIMannose-1-phosphateguanyltransferasebetaOS=DictyosteliumdiscoideumGN=gmppBPE=2SV=1length=1522numContigs=1	GO:0010193
isotig35622	0.722801	0.013885	lcl|(6lib)_isotig35622gene=isogroup19997NO_ANNOT_AVAILABLElength=749numContigs=1	GO:0010227
isotig24844	-0.742627	0.0128427	lcl|(6lib)_isotig24844gene=isogroup09219sp|Q0D4Z6|GH38_ORYSJProbableindole-3-aceticacid-amidosynthetaseGH3.8OS=Oryzasativasubsp.japonicaGN=GH3.8PE=2SV=1length=2229numContigs=1	GO:0010279
isotig23546	0.780078	0.00861006	lcl|(6lib)_isotig23546gene=isogroup07921sp|Q9Z8L2|MALQ_CHLPN4-alpha-glucanotransferaseOS=ChlamydiapneumoniaeGN=malQPE=3SV=1length=3321numContigs=1	GO:0010297
isotig30662	0.682649	0.02314	lcl|(6lib)_isotig30662gene=isogroup15037sp|Q9FFB3|VP241_ARATHVacuolarproteinsorting-associatedprotein24homolog1OS=ArabidopsisthalianaGN=VPS24-1PE=2SV=1length=1097numContigs=1	GO:0015031
isotig13028	-1.07374	0.0394146	lcl|(6lib)_isotig13028gene=isogroup02321sp|Q9MAX3|SUT12_ARATHSulfatetransporter1.2OS=ArabidopsisthalianaGN=SULTR1;2PE=1SV=1length=2109numContigs=4	GO:0015116
isotig12508	0.635741	0.0450242	lcl|(6lib)_isotig12508gene=isogroup02153sp|P38385|SC61G_ORYSJProteintransportproteinSec61subunitgammaOS=Oryzasativasubsp.japonicaGN=Os02g0178400PE=3SV=1length=1756numContigs=2	GO:0015450
isotig44141	0.790778	0.0393966	lcl|(6lib)_isotig44141gene=isogroup28516sp|Q9FJA6|RS33_ARATH40SribosomalproteinS3-3OS=ArabidopsisthalianaGN=RPS3CPE=1SV=1length=498numContigs=1	GO:0015935
isotig25776	0.90569	0.046802	lcl|(6lib)_isotig25776gene=isogroup10151sp|Q43117|KPYA_RICCOPyruvatekinaseisozymeA,chloroplasticOS=RicinuscommunisPE=1SV=1length=1915numContigs=1	GO:0015976
isotig27725	0.880515	0.00161628	lcl|(6lib)_isotig27725gene=isogroup12100sp|P21616|AVP_PHAAUPyrophosphate-energizedvacuolarmembraneprotonpumpOS=PhaseolusaureusPE=1SV=3length=1487numContigs=1	GO:0015992
isotig13028	-1.07374	0.0394146	lcl|(6lib)_isotig13028gene=isogroup02321sp|Q9MAX3|SUT12_ARATHSulfatetransporter1.2OS=ArabidopsisthalianaGN=SULTR1;2PE=1SV=1length=2109numContigs=4	GO:0016020
isotig24387	0.651602	0.00153827	lcl|(6lib)_isotig24387gene=isogroup08762sp|O80977|VSR3_ARATHVacuolar-sortingreceptor3OS=ArabidopsisthalianaGN=VSR3PE=2SV=1length=2463numContigs=1	GO:0016020
isotig24671	0.644843	0.00919359	lcl|(6lib)_isotig24671gene=isogroup09046sp|Q56ZZ7|PLST4_ARATHPlastidicglucosetransporter4OS=ArabidopsisthalianaGN=At5g16150PE=1SV=2length=2321numContigs=1	GO:0016020
isotig26074	0.68722	0.00243904	lcl|(6lib)_isotig26074gene=isogroup10449sp|P23902|KASC1_HORVU3-oxoacyl-[acyl-carrier-protein]synthaseI,chloroplasticOS=HordeumvulgareGN=KAS12PE=1SV=1length=1834numContigs=1	GO:0016020
isotig26105	-0.926465	0.00421854	lcl|(6lib)_isotig26105gene=isogroup10480NO_ANNOT_AVAILABLElength=1821numContigs=1	GO:0016020
isotig26250	0.964936	0.00418282	lcl|(6lib)_isotig26250gene=isogroup10625sp|Q39769|G3PC_GINBIGlyceraldehyde-3-phosphatedehydrogenase,cytosolicOS=GinkgobilobaPE=2SV=1length=1788numContigs=1	GO:0016020
isotig26543	0.761041	0.0106655	lcl|(6lib)_isotig26543gene=isogroup10918sp|Q2QXY1|GLDH2_ORYSJL-galactono-1,4-lactonedehydrogenase2,mitochondrialOS=Oryzasativasubsp.japonicaGN=GLDH2PE=3SV=1length=1730numContigs=1	GO:0016020
isotig26562	1.13991	0.0331145	lcl|(6lib)_isotig26562gene=isogroup10937sp|Q9CWK8|SNX2_MOUSESortingnexin-2OS=MusmusculusGN=Snx2PE=1SV=2length=1728numContigs=1	GO:0016020
isotig17051	-0.832638	0.00637109	lcl|(6lib)_isotig17051gene=isogroup04168sp|Q3UDW8|HGNAT_MOUSEHeparan-alpha-glucosaminideN-acetyltransferaseOS=MusmusculusGN=HgsnatPE=1SV=1length=2279numContigs=2	GO:0016020
isotig25261	-0.692742	0.0202888	lcl|(6lib)_isotig25261gene=isogroup09636sp|A4IIS8|S47A1_XENTRMultidrugandtoxinextrusionprotein1OS=XenopustropicalisGN=slc47a1PE=2SV=1length=2078numContigs=1	GO:0016020
isotig47152	0.638913	0.00875366	lcl|(6lib)_isotig47152gene=isogroup31527sp|Q9SP35|TIM17_ARATHMitochondrialimportinnermembranetranslocasesubunitTim17OS=ArabidopsisthalianaGN=TIM17PE=2SV=2length=370numContigs=1	GO:0016020
isotig17933	-0.628493	0.00268296	lcl|(6lib)_isotig17933gene=isogroup04617sp|P46032|PTR2_ARATHPeptidetransporterPTR2OS=ArabidopsisthalianaGN=PTR2PE=1SV=1length=2074numContigs=2	GO:0016020
isotig29665	0.600538	0.0157861	lcl|(6lib)_isotig29665gene=isogroup14040sp|Q9SUT9|RTNLB_ARATHReticulon-likeproteinB2OS=ArabidopsisthalianaGN=RTNLB2PE=1SV=1length=1206numContigs=1	GO:0016020
isotig12144	1.25968	0.0286488	lcl|(6lib)_isotig12144gene=isogroup02062NO_ANNOT_AVAILABLElength=1781numContigs=3	GO:0016020
isotig46572	0.703235	0.00171305	lcl|(6lib)_isotig46572gene=isogroup30947NO_ANNOT_AVAILABLElength=456numContigs=1	GO:0016020
isotig15435	0.631644	0.000584944	lcl|(6lib)_isotig15435gene=isogroup03297sp|Q9I9R3|S40A1_DANRESolutecarrierfamily40member1OS=DaniorerioGN=slc40a1PE=2SV=2length=3164numContigs=3	GO:0016021
isotig30897	0.872907	0.0436259	lcl|(6lib)_isotig30897gene=isogroup15272sp|Q9SGP2|HSL1_ARATHReceptor-likeproteinkinaseHSL1OS=ArabidopsisthalianaGN=HSL1PE=2SV=1length=1076numContigs=1	GO:0016021
isotig37708	-0.743338	0.0291709	lcl|(6lib)_isotig37708gene=isogroup22083sp|Q94KB7|MLO6_ARATHMLO-likeprotein6OS=ArabidopsisthalianaGN=MLO6PE=2SV=2length=660numContigs=1	GO:0016021
isotig26854	1.48031	0.0186209	lcl|(6lib)_isotig26854gene=isogroup11229sp|Q8RXL8|Y1689_ARATHUncharacterizedmembraneproteinAt1g06890OS=ArabidopsisthalianaGN=At1g06890PE=1SV=1length=1659numContigs=1	GO:0016021
isotig07193	-0.905846	0.0028418	lcl|(6lib)_isotig07193gene=isogroup00806sp|Q7XKV4|BGL12_ORYSJBeta-glucosidase12OS=Oryzasativasubsp.japonicaGN=BGLU12PE=2SV=2length=1811numContigs=4	GO:0016023
isotig11093	-0.662937	0.0126472	lcl|(6lib)_isotig11093gene=isogroup01762sp|P93026|VSR1_ARATHVacuolar-sortingreceptor1OS=ArabidopsisthalianaGN=VSR1PE=1SV=2length=2612numContigs=4	GO:0016023
isotig24387	0.651602	0.00153827	lcl|(6lib)_isotig24387gene=isogroup08762sp|O80977|VSR3_ARATHVacuolar-sortingreceptor3OS=ArabidopsisthalianaGN=VSR3PE=2SV=1length=2463numContigs=1	GO:0016023
isotig24844	-0.742627	0.0128427	lcl|(6lib)_isotig24844gene=isogroup09219sp|Q0D4Z6|GH38_ORYSJProbableindole-3-aceticacid-amidosynthetaseGH3.8OS=Oryzasativasubsp.japonicaGN=GH3.8PE=2SV=1length=2229numContigs=1	GO:0016023
isotig30350	1.04954	0.0166578	lcl|(6lib)_isotig30350gene=isogroup14725sp|Q7XKV4|BGL12_ORYSJBeta-glucosidase12OS=Oryzasativasubsp.japonicaGN=BGLU12PE=2SV=2length=1133numContigs=1	GO:0016023
isotig33135	1.07862	0.00110558	lcl|(6lib)_isotig33135gene=isogroup17510sp|Q8GW72|FUCO1_ARATHAlpha-L-fucosidase1OS=ArabidopsisthalianaGN=FUC1PE=1SV=1length=893numContigs=1	GO:0016023
isotig37115	-0.902591	0.0087884	lcl|(6lib)_isotig37115gene=isogroup21490sp|Q55EK2|C524A_DICDIProbablecytochromeP450524A1OS=DictyosteliumdiscoideumGN=cyp524a1PE=3SV=1length=678numContigs=1	GO:0016023
isotig41514	0.844291	0.0114692	lcl|(6lib)_isotig41514gene=isogroup25889sp|P35687|RS21_ORYSJ40SribosomalproteinS21OS=Oryzasativasubsp.japonicaGN=RPS21PE=3SV=1length=541numContigs=1	GO:0016023
isotig18126	-0.668887	0.0308579	lcl|(6lib)_isotig18126gene=isogroup04717sp|Q766C3|NEP1_NEPGRAsparticproteinasenepenthesin-1OS=NepenthesgracilisGN=nep1PE=1SV=1length=1688numContigs=2	GO:0016023
isotig19997	0.692731	0.0342637	lcl|(6lib)_isotig19997gene=isogroup05694sp|P0C2F6|RNHX1_ARATHPutativeribonucleaseHproteinAt1g65750OS=ArabidopsisthalianaGN=At1g65750PE=3SV=1length=1129numContigs=2	GO:0016023
isotig28747	0.638903	0.00578314	lcl|(6lib)_isotig28747gene=isogroup13122NO_ANNOT_AVAILABLElength=1327numContigs=1	GO:0016023
isotig37175	-0.627876	0.0422264	lcl|(6lib)_isotig37175gene=isogroup21550NO_ANNOT_AVAILABLElength=682numContigs=1	GO:0016023
isotig42770	0.608299	0.0292714	lcl|(6lib)_isotig42770gene=isogroup27145NO_ANNOT_AVAILABLElength=522numContigs=1	GO:0016023
isotig34567	0.619078	0.040881	lcl|(6lib)_isotig34567gene=isogroup18942Q17RH7length=805numContigs=1	GO:0016023
isotig26214	0.624514	0.00661962	lcl|(6lib)_isotig26214gene=isogroup10589sp|Q8YXQ7|CARA_ANASPCarbamoyl-phosphatesynthasesmallchainOS=Anabaenasp.(strainPCC7120)GN=carAPE=3SV=1length=1800numContigs=1	GO:0016036
isotig11072	0.622565	0.00146765	lcl|(6lib)_isotig11072gene=isogroup01754sp|Q7TP48|APMAP_RATAdipocyteplasmamembrane-associatedproteinOS=RattusnorvegicusGN=ApmapPE=2SV=2length=1300numContigs=4	GO:0016114
isotig00887	-1.30871	0.0362	lcl|(6lib)_isotig00887gene=isogroup00088sp|P38419|LOXC1_ORYSJLipoxygenase7,chloroplasticOS=Oryzasativasubsp.japonicaGN=CM-LOX1PE=2SV=2length=2872numContigs=19	GO:0016165
isotig01097	-1.0841	0.0154382	lcl|(6lib)_isotig01097gene=isogroup00105sp|Q2HXL0|RBOHC_SOLTURespiratoryburstoxidasehomologproteinCOS=SolanumtuberosumGN=RBOHCPE=1SV=2length=3594numContigs=16	GO:0016174
isotig26562	1.13991	0.0331145	lcl|(6lib)_isotig26562gene=isogroup10937sp|Q9CWK8|SNX2_MOUSESortingnexin-2OS=MusmusculusGN=Snx2PE=1SV=2length=1728numContigs=1	GO:0016192
isotig28340	-0.642244	0.0046143	lcl|(6lib)_isotig28340gene=isogroup12715sp|P31685|4CL2_SOLTU4-coumarate--CoAligase2OS=SolanumtuberosumGN=4CL2PE=3SV=1length=1391numContigs=1	GO:0016207
isotig25776	0.90569	0.046802	lcl|(6lib)_isotig25776gene=isogroup10151sp|Q43117|KPYA_RICCOPyruvatekinaseisozymeA,chloroplasticOS=RicinuscommunisPE=1SV=1length=1915numContigs=1	GO:0016310
isotig31311	1.60825	0.00202709	lcl|(6lib)_isotig31311gene=isogroup15686sp|Q8LB02|DHSB2_ARATHSuccinatedehydrogenase[ubiquinone]iron-sulfursubunit2,mitochondrialOS=ArabidopsisthalianaGN=SDH2-2PE=1SV=2length=1035numContigs=1	GO:0016491
isotig07188	0.810284	0.0405293	lcl|(6lib)_isotig07188gene=isogroup00805sp|A6QLU8|NXN_BOVINNucleoredoxinOS=BostaurusGN=NXNPE=2SV=1length=2020numContigs=4	GO:0016491
isotig18996	0.740982	0.000787404	lcl|(6lib)_isotig18996gene=isogroup05169sp|P51615|MAOX_VITVINADP-dependentmalicenzymeOS=VitisviniferaPE=2SV=1length=2220numContigs=2	GO:0016619
isotig26543	0.761041	0.0106655	lcl|(6lib)_isotig26543gene=isogroup10918sp|Q2QXY1|GLDH2_ORYSJL-galactono-1,4-lactonedehydrogenase2,mitochondrialOS=Oryzasativasubsp.japonicaGN=GLDH2PE=3SV=1length=1730numContigs=1	GO:0016633
isotig18371	0.801039	0.0161063	lcl|(6lib)_isotig18371gene=isogroup04846sp|A8MRX0|GSOX5_ARATHFlavin-containingmonooxygenaseFMOGS-OX5OS=ArabidopsisthalianaGN=FMOGS-OX5PE=2SV=2length=1648numContigs=2	GO:0016705
isotig21200	-0.670742	0.00725779	lcl|(6lib)_isotig21200gene=isogroup06336sp|P10978|POLX_TOBACRetrovirus-relatedPolpolyproteinfromtransposonTNT1-94OS=NicotianatabacumPE=2SV=1length=850numContigs=2	GO:0016740
isotig27475	-0.677798	0.0225073	lcl|(6lib)_isotig27475gene=isogroup11850sp|Q9SK82|COGT2_ARATHCytokinin-O-glucosyltransferase2OS=ArabidopsisthalianaGN=UGT85A1PE=1SV=1length=1536numContigs=1	GO:0016740
isotig15409	-0.926859	0.0236541	lcl|(6lib)_isotig15409gene=isogroup03283sp|Q43716|UFOG_PETHYAnthocyanidin3-O-glucosyltransferaseOS=PetuniahybridaGN=RTPE=2SV=1length=1652numContigs=3	GO:0016740
isotig26074	0.68722	0.00243904	lcl|(6lib)_isotig26074gene=isogroup10449sp|P23902|KASC1_HORVU3-oxoacyl-[acyl-carrier-protein]synthaseI,chloroplasticOS=HordeumvulgareGN=KAS12PE=1SV=1length=1834numContigs=1	GO:0016747
isotig27925	0.833617	0.0282599	lcl|(6lib)_isotig27925gene=isogroup12300sp|Q8LCU7|MECR_ARATHProbabletrans-2-enoyl-CoAreductase,mitochondrialOS=ArabidopsisthalianaGN=At3g45770PE=1SV=1length=1454numContigs=1	GO:0016747
isotig13459	0.600005	0.030108	lcl|(6lib)_isotig13459gene=isogroup02478sp|Q6DJE4|CPSF5_XENLACleavageandpolyadenylationspecificityfactorsubunit5OS=XenopuslaevisGN=cpsf5PE=2SV=1length=2040numContigs=3	GO:0016787
isotig18126	-0.668887	0.0308579	lcl|(6lib)_isotig18126gene=isogroup04717sp|Q766C3|NEP1_NEPGRAsparticproteinasenepenthesin-1OS=NepenthesgracilisGN=nep1PE=1SV=1length=1688numContigs=2	GO:0016787
isotig21200	-0.670742	0.00725779	lcl|(6lib)_isotig21200gene=isogroup06336sp|P10978|POLX_TOBACRetrovirus-relatedPolpolyproteinfromtransposonTNT1-94OS=NicotianatabacumPE=2SV=1length=850numContigs=2	GO:0016787
isotig31373	0.616546	0.00620146	lcl|(6lib)_isotig31373gene=isogroup15748sp|Q86I22|FAHD1_DICDIFumarylacetoacetatehydrolasedomain-containingprotein1homologOS=DictyosteliumdiscoideumGN=fahd1PE=3SV=1length=1036numContigs=1	GO:0016787
contig08428	-0.622825	0.016135	lcl|(6lib)_contig08428gene=isogroup00010sp|P10978|POLX_TOBACRetrovirus-relatedPolpolyproteinfromtransposonTNT1-94OS=NicotianatabacumPE=2SV=1length=1376	GO:0016787
isotig11072	0.622565	0.00146765	lcl|(6lib)_isotig11072gene=isogroup01754sp|Q7TP48|APMAP_RATAdipocyteplasmamembrane-associatedproteinOS=RattusnorvegicusGN=ApmapPE=2SV=2length=1300numContigs=4	GO:0016844
isotig17651	0.690506	0.0359427	lcl|(6lib)_isotig17651gene=isogroup04473sp|Q41008|ACCA_PEAAcetyl-coenzymeAcarboxylasecarboxyltransferasesubunitalphaOS=PisumsativumGN=ACCAPE=1SV=1length=2801numContigs=2	GO:0016874
isotig20290	-1.15495	0.00339168	lcl|(6lib)_isotig20290gene=isogroup05850sp|P35135|UBC4_SOLLCUbiquitin-conjugatingenzymeE2-17kDaOS=SolanumlycopersicumPE=2SV=1length=1028numContigs=2	GO:0016881
isotig28571	0.619784	0.0274419	lcl|(6lib)_isotig28571gene=isogroup12946sp|Q99J62|RFC4_MOUSEReplicationfactorCsubunit4OS=MusmusculusGN=Rfc4PE=1SV=1length=1355numContigs=1	GO:0017111
isotig11093	-0.662937	0.0126472	lcl|(6lib)_isotig11093gene=isogroup01762sp|P93026|VSR1_ARATHVacuolar-sortingreceptor1OS=ArabidopsisthalianaGN=VSR1PE=1SV=2length=2612numContigs=4	GO:0017119
isotig24387	0.651602	0.00153827	lcl|(6lib)_isotig24387gene=isogroup08762sp|O80977|VSR3_ARATHVacuolar-sortingreceptor3OS=ArabidopsisthalianaGN=VSR3PE=2SV=1length=2463numContigs=1	GO:0017119
isotig31373	0.616546	0.00620146	lcl|(6lib)_isotig31373gene=isogroup15748sp|Q86I22|FAHD1_DICDIFumarylacetoacetatehydrolasedomain-containingprotein1homologOS=DictyosteliumdiscoideumGN=fahd1PE=3SV=1length=1036numContigs=1	GO:0018800
isotig27925	0.833617	0.0282599	lcl|(6lib)_isotig27925gene=isogroup12300sp|Q8LCU7|MECR_ARATHProbabletrans-2-enoyl-CoAreductase,mitochondrialOS=ArabidopsisthalianaGN=At3g45770PE=1SV=1length=1454numContigs=1	GO:0019166
isotig27282	0.649237	0.0164303	lcl|(6lib)_isotig27282gene=isogroup11657sp|Q6H849|NRL4_ORYSJBifunctionalnitrilase/nitrilehydrataseNIT4OS=Oryzasativasubsp.japonicaGN=NIT4PE=2SV=1length=1571numContigs=1	GO:0019499
isotig15563	-0.659918	0.00161216	lcl|(6lib)_isotig15563gene=isogroup03366sp|P0C7P7|Y1567_ARATHUncharacterizedUDP-glucosyltransferaseAt1g05670OS=ArabidopsisthalianaGN=At1g05670PE=2SV=1length=1692numContigs=3	GO:0019752
isotig18371	0.801039	0.0161063	lcl|(6lib)_isotig18371gene=isogroup04846sp|A8MRX0|GSOX5_ARATHFlavin-containingmonooxygenaseFMOGS-OX5OS=ArabidopsisthalianaGN=FMOGS-OX5PE=2SV=2length=1648numContigs=2	GO:0019761
isotig32280	0.790719	0.0043239	lcl|(6lib)_isotig32280gene=isogroup16655sp|Q0VMF9|RS6_ALCBS30SribosomalproteinS6OS=Alcanivoraxborkumensis(strainSK2/ATCC700651/DSM11573)GN=rpsFPE=3SV=1length=958numContigs=1	GO:0019843
isotig26061	-1.18377	0.0117734	lcl|(6lib)_isotig26061gene=isogroup10436sp|Q9ZPY2|LAC6_ARATHLaccase-6OS=ArabidopsisthalianaGN=LAC6PE=2SV=1length=1843numContigs=1	GO:0019852
isotig26543	0.761041	0.0106655	lcl|(6lib)_isotig26543gene=isogroup10918sp|Q2QXY1|GLDH2_ORYSJL-galactono-1,4-lactonedehydrogenase2,mitochondrialOS=Oryzasativasubsp.japonicaGN=GLDH2PE=3SV=1length=1730numContigs=1	GO:0019852
isotig27533	-1.0344	0.0171774	lcl|(6lib)_isotig27533gene=isogroup11908sp|Q54K39|GMPPB_DICDIMannose-1-phosphateguanyltransferasebetaOS=DictyosteliumdiscoideumGN=gmppBPE=2SV=1length=1522numContigs=1	GO:0019853
isotig22708	0.616361	0.00647613	lcl|(6lib)_isotig22708gene=isogroup07131sp|P93211|14336_SOLLC14-3-3protein6OS=SolanumlycopersicumGN=TFT6PE=2SV=2length=1206numContigs=3	GO:0019904
isotig37115	-0.902591	0.0087884	lcl|(6lib)_isotig37115gene=isogroup21490sp|Q55EK2|C524A_DICDIProbablecytochromeP450524A1OS=DictyosteliumdiscoideumGN=cyp524a1PE=3SV=1length=678numContigs=1	GO:0020037
isotig01097	-1.0841	0.0154382	lcl|(6lib)_isotig01097gene=isogroup00105sp|Q2HXL0|RBOHC_SOLTURespiratoryburstoxidasehomologproteinCOS=SolanumtuberosumGN=RBOHCPE=1SV=2length=3594numContigs=16	GO:0022626
isotig44141	0.790778	0.0393966	lcl|(6lib)_isotig44141gene=isogroup28516sp|Q9FJA6|RS33_ARATH40SribosomalproteinS3-3OS=ArabidopsisthalianaGN=RPS3CPE=1SV=1length=498numContigs=1	GO:0022626
isotig38124	0.783463	0.0221374	lcl|(6lib)_isotig38124gene=isogroup22499sp|Q9AT34|RS15A_DAUCA40SribosomalproteinS15aOS=DaucuscarotaGN=RPS15APE=2SV=3length=646numContigs=1	GO:0022627
isotig41514	0.844291	0.0114692	lcl|(6lib)_isotig41514gene=isogroup25889sp|P35687|RS21_ORYSJ40SribosomalproteinS21OS=Oryzasativasubsp.japonicaGN=RPS21PE=3SV=1length=541numContigs=1	GO:0022627
isotig24671	0.644843	0.00919359	lcl|(6lib)_isotig24671gene=isogroup09046sp|Q56ZZ7|PLST4_ARATHPlastidicglucosetransporter4OS=ArabidopsisthalianaGN=At5g16150PE=1SV=2length=2321numContigs=1	GO:0022857
isotig31311	1.60825	0.00202709	lcl|(6lib)_isotig31311gene=isogroup15686sp|Q8LB02|DHSB2_ARATHSuccinatedehydrogenase[ubiquinone]iron-sulfursubunit2,mitochondrialOS=ArabidopsisthalianaGN=SDH2-2PE=1SV=2length=1035numContigs=1	GO:0022900
isotig37115	-0.902591	0.0087884	lcl|(6lib)_isotig37115gene=isogroup21490sp|Q55EK2|C524A_DICDIProbablecytochromeP450524A1OS=DictyosteliumdiscoideumGN=cyp524a1PE=3SV=1length=678numContigs=1	GO:0022900
isotig05731	0.72558	0.00200865	lcl|(6lib)_isotig05731gene=isogroup00573sp|P80607|UPTG_MAIZEAlpha-1,4-glucan-proteinsynthase[UDP-forming]OS=ZeamaysGN=UPTGPE=1SV=2length=1582numContigs=7	GO:0030054
isotig05731	0.72558	0.00200865	lcl|(6lib)_isotig05731gene=isogroup00573sp|P80607|UPTG_MAIZEAlpha-1,4-glucan-proteinsynthase[UDP-forming]OS=ZeamaysGN=UPTGPE=1SV=2length=1582numContigs=7	GO:0030244
isotig27533	-1.0344	0.0171774	lcl|(6lib)_isotig27533gene=isogroup11908sp|Q54K39|GMPPB_DICDIMannose-1-phosphateguanyltransferasebetaOS=DictyosteliumdiscoideumGN=gmppBPE=2SV=1length=1522numContigs=1	GO:0030244
isotig26288	0.703872	0.00043609	lcl|(6lib)_isotig26288gene=isogroup10663sp|Q6K908|ARP3_ORYSJActin-relatedprotein3OS=Oryzasativasubsp.japonicaGN=ARP3PE=2SV=1length=1786numContigs=1	GO:0030833
isotig25776	0.90569	0.046802	lcl|(6lib)_isotig25776gene=isogroup10151sp|Q43117|KPYA_RICCOPyruvatekinaseisozymeA,chloroplasticOS=RicinuscommunisPE=1SV=1length=1915numContigs=1	GO:0030955
isotig27725	0.880515	0.00161628	lcl|(6lib)_isotig27725gene=isogroup12100sp|P21616|AVP_PHAAUPyrophosphate-energizedvacuolarmembraneprotonpumpOS=PhaseolusaureusPE=1SV=3length=1487numContigs=1	GO:0030955
isotig28297	0.632258	0.00300689	lcl|(6lib)_isotig28297gene=isogroup12672sp|Q8S1Z1|UTP11_ORYSJProbableU3smallnucleolarRNA-associatedprotein11OS=Oryzasativasubsp.japonicaGN=Os01g0810000PE=2SV=2length=1397numContigs=1	GO:0032040
isotig24291	-0.601694	0.00166785	lcl|(6lib)_isotig24291gene=isogroup08666Q9ZPH9length=2521numContigs=1	GO:0032259
isotig29009	0.652511	0.0136937	lcl|(6lib)_isotig29009gene=isogroup13384sp|Q9FUM9|HMT2_MAIZEHomocysteineS-methyltransferase2OS=ZeamaysGN=HMT-2PE=2SV=1length=1294numContigs=1	GO:0032259
isotig27725	0.880515	0.00161628	lcl|(6lib)_isotig27725gene=isogroup12100sp|P21616|AVP_PHAAUPyrophosphate-energizedvacuolarmembraneprotonpumpOS=PhaseolusaureusPE=1SV=3length=1487numContigs=1	GO:0032440
isotig24844	-0.742627	0.0128427	lcl|(6lib)_isotig24844gene=isogroup09219sp|Q0D4Z6|GH38_ORYSJProbableindole-3-aceticacid-amidosynthetaseGH3.8OS=Oryzasativasubsp.japonicaGN=GH3.8PE=2SV=1length=2229numContigs=1	GO:0032940
isotig01097	-1.0841	0.0154382	lcl|(6lib)_isotig01097gene=isogroup00105sp|Q2HXL0|RBOHC_SOLTURespiratoryburstoxidasehomologproteinCOS=SolanumtuberosumGN=RBOHCPE=1SV=2length=3594numContigs=16	GO:0033198
isotig29009	0.652511	0.0136937	lcl|(6lib)_isotig29009gene=isogroup13384sp|Q9FUM9|HMT2_MAIZEHomocysteineS-methyltransferase2OS=ZeamaysGN=HMT-2PE=2SV=1length=1294numContigs=1	GO:0033528
isotig15563	-0.659918	0.00161216	lcl|(6lib)_isotig15563gene=isogroup03366sp|P0C7P7|Y1567_ARATHUncharacterizedUDP-glucosyltransferaseAt1g05670OS=ArabidopsisthalianaGN=At1g05670PE=2SV=1length=1692numContigs=3	GO:0033554
isotig26680	0.98231	0.0298773	lcl|(6lib)_isotig26680gene=isogroup11055sp|P49243|FABH_ARATH3-oxoacyl-[acyl-carrier-protein]synthaseIII,chloroplasticOS=ArabidopsisthalianaGN=At1g62640PE=2SV=2length=1685numContigs=1	GO:0033818
isotig15435	0.631644	0.000584944	lcl|(6lib)_isotig15435gene=isogroup03297sp|Q9I9R3|S40A1_DANRESolutecarrierfamily40member1OS=DaniorerioGN=slc40a1PE=2SV=2length=3164numContigs=3	GO:0034755
isotig26562	1.13991	0.0331145	lcl|(6lib)_isotig26562gene=isogroup10937sp|Q9CWK8|SNX2_MOUSESortingnexin-2OS=MusmusculusGN=Snx2PE=1SV=2length=1728numContigs=1	GO:0035091
isotig15563	-0.659918	0.00161216	lcl|(6lib)_isotig15563gene=isogroup03366sp|P0C7P7|Y1567_ARATHUncharacterizedUDP-glucosyltransferaseAt1g05670OS=ArabidopsisthalianaGN=At1g05670PE=2SV=1length=1692numContigs=3	GO:0035251
isotig07188	0.810284	0.0405293	lcl|(6lib)_isotig07188gene=isogroup00805sp|A6QLU8|NXN_BOVINNucleoredoxinOS=BostaurusGN=NXNPE=2SV=1length=2020numContigs=4	GO:0042221
isotig06134	-0.607535	0.00615657	lcl|(6lib)_isotig06134gene=isogroup00622sp|Q9M0E2|RL282_ARATH60SribosomalproteinL28-2OS=ArabidopsisthalianaGN=RPL28CPE=2SV=1length=964numContigs=6	GO:0042254
isotig31311	1.60825	0.00202709	lcl|(6lib)_isotig31311gene=isogroup15686sp|Q8LB02|DHSB2_ARATHSuccinatedehydrogenase[ubiquinone]iron-sulfursubunit2,mitochondrialOS=ArabidopsisthalianaGN=SDH2-2PE=1SV=2length=1035numContigs=1	GO:0042254
isotig31645	0.843703	0.00075011	lcl|(6lib)_isotig31645gene=isogroup16020sp|P41127|RL131_ARATH60SribosomalproteinL13-1OS=ArabidopsisthalianaGN=RPL13BPE=1SV=1length=996numContigs=1	GO:0042254
isotig32280	0.790719	0.0043239	lcl|(6lib)_isotig32280gene=isogroup16655sp|Q0VMF9|RS6_ALCBS30SribosomalproteinS6OS=Alcanivoraxborkumensis(strainSK2/ATCC700651/DSM11573)GN=rpsFPE=3SV=1length=958numContigs=1	GO:0042254
isotig34794	0.797599	0.000528682	lcl|(6lib)_isotig34794gene=isogroup19169Q8L9S1length=792numContigs=1	GO:0042254
isotig36101	1.18577	0.00178906	lcl|(6lib)_isotig36101gene=isogroup20476sp|Q9M573|RL31_PERFR60SribosomalproteinL31OS=PerillafrutescensGN=RPL31PE=2SV=1length=724numContigs=1	GO:0042254
isotig38124	0.783463	0.0221374	lcl|(6lib)_isotig38124gene=isogroup22499sp|Q9AT34|RS15A_DAUCA40SribosomalproteinS15aOS=DaucuscarotaGN=RPS15APE=2SV=3length=646numContigs=1	GO:0042254
isotig40924	0.607327	0.0352441	lcl|(6lib)_isotig40924gene=isogroup25299sp|O22860|RL38_ARATH60SribosomalproteinL38OS=ArabidopsisthalianaGN=RPL38APE=2SV=1length=555numContigs=1	GO:0042254
isotig41514	0.844291	0.0114692	lcl|(6lib)_isotig41514gene=isogroup25889sp|P35687|RS21_ORYSJ40SribosomalproteinS21OS=Oryzasativasubsp.japonicaGN=RPS21PE=3SV=1length=541numContigs=1	GO:0042254
isotig44141	0.790778	0.0393966	lcl|(6lib)_isotig44141gene=isogroup28516sp|Q9FJA6|RS33_ARATH40SribosomalproteinS3-3OS=ArabidopsisthalianaGN=RPS3CPE=1SV=1length=498numContigs=1	GO:0042254
isotig11072	0.622565	0.00146765	lcl|(6lib)_isotig11072gene=isogroup01754sp|Q7TP48|APMAP_RATAdipocyteplasmamembrane-associatedproteinOS=RattusnorvegicusGN=ApmapPE=2SV=2length=1300numContigs=4	GO:0042432
isotig35622	0.722801	0.013885	lcl|(6lib)_isotig35622gene=isogroup19997NO_ANNOT_AVAILABLElength=749numContigs=1	GO:0042542
isotig28571	0.619784	0.0274419	lcl|(6lib)_isotig28571gene=isogroup12946sp|Q99J62|RFC4_MOUSEReplicationfactorCsubunit4OS=MusmusculusGN=Rfc4PE=1SV=1length=1355numContigs=1	GO:0042575
isotig13817	0.617254	0.00103322	lcl|(6lib)_isotig13817gene=isogroup02612sp|P29545|EF1B_ORYSJElongationfactor1-betaOS=Oryzasativasubsp.japonicaGN=Os07g0662500PE=1SV=3length=1482numContigs=3	GO:0042742
isotig27533	-1.0344	0.0171774	lcl|(6lib)_isotig27533gene=isogroup11908sp|Q54K39|GMPPB_DICDIMannose-1-phosphateguanyltransferasebetaOS=DictyosteliumdiscoideumGN=gmppBPE=2SV=1length=1522numContigs=1	GO:0042742
isotig29031	0.624326	0.0074815	lcl|(6lib)_isotig29031gene=isogroup13406sp|P26360|ATPG3_IPOBAATPsynthasesubunitgamma,mitochondrialOS=IpomoeabatatasGN=ATPCPE=1SV=2length=1284numContigs=1	GO:0042777
isotig38293	0.777016	0.00486212	lcl|(6lib)_isotig38293gene=isogroup22668sp|O65351|SUBL_ARATHSubtilisin-likeproteaseOS=ArabidopsisthalianaGN=ARA12PE=1SV=1length=641numContigs=1	GO:0042802
isotig20094	-0.825303	0.0114277	lcl|(6lib)_isotig20094gene=isogroup05746sp|Q84MC2|Y5195_ARATHUPF0717proteinAt5g11950OS=ArabidopsisthalianaGN=At5g11950PE=1SV=1length=1118numContigs=2	GO:0042803
isotig03028	0.621655	0.00225421	lcl|(6lib)_isotig03028gene=isogroup00254sp|P28643|FABG_CUPLA3-oxoacyl-[acyl-carrier-protein]reductase,chloroplasticOS=CuphealanceolataGN=CLKR27PE=2SV=1length=1374numContigs=10	GO:0042967
isotig26680	0.98231	0.0298773	lcl|(6lib)_isotig26680gene=isogroup11055sp|P49243|FABH_ARATH3-oxoacyl-[acyl-carrier-protein]synthaseIII,chloroplasticOS=ArabidopsisthalianaGN=At1g62640PE=2SV=2length=1685numContigs=1	GO:0042967
isotig01097	-1.0841	0.0154382	lcl|(6lib)_isotig01097gene=isogroup00105sp|Q2HXL0|RBOHC_SOLTURespiratoryburstoxidasehomologproteinCOS=SolanumtuberosumGN=RBOHCPE=1SV=2length=3594numContigs=16	GO:0043069
isotig38293	0.777016	0.00486212	lcl|(6lib)_isotig38293gene=isogroup22668sp|O65351|SUBL_ARATHSubtilisin-likeproteaseOS=ArabidopsisthalianaGN=ARA12PE=1SV=1length=641numContigs=1	GO:0043086
isotig43785	0.670592	0.025832	lcl|(6lib)_isotig43785gene=isogroup28160sp|Q9LUZ4|C3H66_ARATHZincfingerCCCHdomain-containingprotein66OS=ArabidopsisthalianaGN=At5g58620PE=2SV=1length=502numContigs=1	GO:0043090
isotig07193	-0.905846	0.0028418	lcl|(6lib)_isotig07193gene=isogroup00806sp|Q7XKV4|BGL12_ORYSJBeta-glucosidase12OS=Oryzasativasubsp.japonicaGN=BGLU12PE=2SV=2length=1811numContigs=4	GO:0043169
isotig23546	0.780078	0.00861006	lcl|(6lib)_isotig23546gene=isogroup07921sp|Q9Z8L2|MALQ_CHLPN4-alpha-glucanotransferaseOS=ChlamydiapneumoniaeGN=malQPE=3SV=1length=3321numContigs=1	GO:0043169
isotig30350	1.04954	0.0166578	lcl|(6lib)_isotig30350gene=isogroup14725sp|Q7XKV4|BGL12_ORYSJBeta-glucosidase12OS=Oryzasativasubsp.japonicaGN=BGLU12PE=2SV=2length=1133numContigs=1	GO:0043169
isotig33135	1.07862	0.00110558	lcl|(6lib)_isotig33135gene=isogroup17510sp|Q8GW72|FUCO1_ARATHAlpha-L-fucosidase1OS=ArabidopsisthalianaGN=FUC1PE=1SV=1length=893numContigs=1	GO:0043169
isotig18358	0.756322	0.0439709	lcl|(6lib)_isotig18358gene=isogroup04839sp|Q94KL5|BLH4_ARATHBEL1-likehomeodomainprotein4OS=ArabidopsisthalianaGN=BLH4PE=2SV=2length=1614numContigs=2	GO:0043565
isotig14365	0.779453	0.0489568	lcl|(6lib)_isotig14365gene=isogroup02833sp|Q8LCG7|NFYC2_ARATHNucleartranscriptionfactorYsubunitC-2OS=ArabidopsisthalianaGN=NFYC2PE=2SV=2length=1329numContigs=3	GO:0043565
isotig27251	0.626272	0.0102075	lcl|(6lib)_isotig27251gene=isogroup11626sp|A3C4S4|GME1_ORYSJGDP-mannose3,5-epimerase1OS=Oryzasativasubsp.japonicaGN=GME-1PE=1SV=1length=1579numContigs=1	GO:0044237
isotig21200	-0.670742	0.00725779	lcl|(6lib)_isotig21200gene=isogroup06336sp|P10978|POLX_TOBACRetrovirus-relatedPolpolyproteinfromtransposonTNT1-94OS=NicotianatabacumPE=2SV=1length=850numContigs=2	GO:0044238
isotig03028	0.621655	0.00225421	lcl|(6lib)_isotig03028gene=isogroup00254sp|P28643|FABG_CUPLA3-oxoacyl-[acyl-carrier-protein]reductase,chloroplasticOS=CuphealanceolataGN=CLKR27PE=2SV=1length=1374numContigs=10	GO:0044434
isotig00474	0.705217	0.0409984	lcl|(6lib)_isotig00474gene=isogroup00065sp|Q32RS0|ODPB_STAPUPyruvatedehydrogenaseE1componentsubunitbetaOS=StaurastrumpunctulatumGN=pdhBPE=3SV=1length=2135numContigs=20	GO:0045254
isotig00630	0.600816	0.018335	lcl|(6lib)_isotig00630gene=isogroup00076sp|O24606|EIN3_ARATHProteinETHYLENEINSENSITIVE3OS=ArabidopsisthalianaGN=EIN3PE=1SV=1length=1914numContigs=8	GO:0045449
isotig10605	-0.602021	0.00313583	lcl|(6lib)_isotig10605gene=isogroup01598sp|Q94LW3|KNOS3_ORYSJHomeoboxproteinknotted-1-like3OS=Oryzasativasubsp.japonicaGN=HOS66PE=2SV=1length=1354numContigs=4	GO:0045449
isotig18358	0.756322	0.0439709	lcl|(6lib)_isotig18358gene=isogroup04839sp|Q94KL5|BLH4_ARATHBEL1-likehomeodomainprotein4OS=ArabidopsisthalianaGN=BLH4PE=2SV=2length=1614numContigs=2	GO:0045449
isotig30942	0.613633	0.028275	lcl|(6lib)_isotig30942gene=isogroup15317sp|Q8S7W9|HOX21_ORYSJHomeobox-leucinezipperproteinHOX21OS=Oryzasativasubsp.japonicaGN=HOX21PE=2SV=1length=1071numContigs=1	GO:0045449
isotig26061	-1.18377	0.0117734	lcl|(6lib)_isotig26061gene=isogroup10436sp|Q9ZPY2|LAC6_ARATHLaccase-6OS=ArabidopsisthalianaGN=LAC6PE=2SV=1length=1843numContigs=1	GO:0046274
isotig27509	0.748037	0.00769082	lcl|(6lib)_isotig27509gene=isogroup11884sp|Q5HZL9|HDHD3_XENLAHaloaciddehalogenase-likehydrolasedomain-containingprotein3OS=XenopuslaevisGN=hdhd3PE=2SV=1length=1525numContigs=1	GO:0046487
isotig26478	-0.713334	0.0303325	lcl|(6lib)_isotig26478gene=isogroup10853sp|P46265|TBB5_ORYSJTubulinbeta-5chainOS=Oryzasativasubsp.japonicaGN=TUBB5PE=1SV=1length=1749numContigs=1	GO:0046686
isotig27282	0.649237	0.0164303	lcl|(6lib)_isotig27282gene=isogroup11657sp|Q6H849|NRL4_ORYSJBifunctionalnitrilase/nitrilehydrataseNIT4OS=Oryzasativasubsp.japonicaGN=NIT4PE=2SV=1length=1571numContigs=1	GO:0046686
isotig03216	0.975955	0.046224	lcl|(6lib)_isotig03216gene=isogroup00273sp|Q06862|ACCC_ANASPBiotincarboxylaseOS=Anabaenasp.(strainPCC7120)GN=accCPE=3SV=1length=2782numContigs=9	GO:0046872
isotig18996	0.740982	0.000787404	lcl|(6lib)_isotig18996gene=isogroup05169sp|P51615|MAOX_VITVINADP-dependentmalicenzymeOS=VitisviniferaPE=2SV=1length=2220numContigs=2	GO:0046872
isotig21845	0.621499	0.0193478	lcl|(6lib)_isotig21845gene=isogroup06677sp|Q8RWG8|RBP1B_ARATHRan-bindingprotein1homologbOS=ArabidopsisthalianaGN=RANBP1BPE=1SV=2length=1098numContigs=2	GO:0046907
isotig29031	0.624326	0.0074815	lcl|(6lib)_isotig29031gene=isogroup13406sp|P26360|ATPG3_IPOBAATPsynthasesubunitgamma,mitochondrialOS=IpomoeabatatasGN=ATPCPE=1SV=2length=1284numContigs=1	GO:0046933
isotig29031	0.624326	0.0074815	lcl|(6lib)_isotig29031gene=isogroup13406sp|P26360|ATPG3_IPOBAATPsynthasesubunitgamma,mitochondrialOS=IpomoeabatatasGN=ATPCPE=1SV=2length=1284numContigs=1	GO:0046961
isotig27282	0.649237	0.0164303	lcl|(6lib)_isotig27282gene=isogroup11657sp|Q6H849|NRL4_ORYSJBifunctionalnitrilase/nitrilehydrataseNIT4OS=Oryzasativasubsp.japonicaGN=NIT4PE=2SV=1length=1571numContigs=1	GO:0047427
isotig27282	0.649237	0.0164303	lcl|(6lib)_isotig27282gene=isogroup11657sp|Q6H849|NRL4_ORYSJBifunctionalnitrilase/nitrilehydrataseNIT4OS=Oryzasativasubsp.japonicaGN=NIT4PE=2SV=1length=1571numContigs=1	GO:0047558
isotig27251	0.626272	0.0102075	lcl|(6lib)_isotig27251gene=isogroup11626sp|A3C4S4|GME1_ORYSJGDP-mannose3,5-epimerase1OS=Oryzasativasubsp.japonicaGN=GME-1PE=1SV=1length=1579numContigs=1	GO:0047918
isotig13817	0.617254	0.00103322	lcl|(6lib)_isotig13817gene=isogroup02612sp|P29545|EF1B_ORYSJElongationfactor1-betaOS=Oryzasativasubsp.japonicaGN=Os07g0662500PE=1SV=3length=1482numContigs=3	GO:0048046
isotig26061	-1.18377	0.0117734	lcl|(6lib)_isotig26061gene=isogroup10436sp|Q9ZPY2|LAC6_ARATHLaccase-6OS=ArabidopsisthalianaGN=LAC6PE=2SV=1length=1843numContigs=1	GO:0048046
isotig27282	0.649237	0.0164303	lcl|(6lib)_isotig27282gene=isogroup11657sp|Q6H849|NRL4_ORYSJBifunctionalnitrilase/nitrilehydrataseNIT4OS=Oryzasativasubsp.japonicaGN=NIT4PE=2SV=1length=1571numContigs=1	GO:0048046
isotig35622	0.722801	0.013885	lcl|(6lib)_isotig35622gene=isogroup19997NO_ANNOT_AVAILABLElength=749numContigs=1	GO:0048439
isotig26250	0.964936	0.00418282	lcl|(6lib)_isotig26250gene=isogroup10625sp|Q39769|G3PC_GINBIGlyceraldehyde-3-phosphatedehydrogenase,cytosolicOS=GinkgobilobaPE=2SV=1length=1788numContigs=1	GO:0048658
isotig30942	0.613633	0.028275	lcl|(6lib)_isotig30942gene=isogroup15317sp|Q8S7W9|HOX21_ORYSJHomeobox-leucinezipperproteinHOX21OS=Oryzasativasubsp.japonicaGN=HOX21PE=2SV=1length=1071numContigs=1	GO:0048826
isotig00474	0.705217	0.0409984	lcl|(6lib)_isotig00474gene=isogroup00065sp|Q32RS0|ODPB_STAPUPyruvatedehydrogenaseE1componentsubunitbetaOS=StaurastrumpunctulatumGN=pdhBPE=3SV=1length=2135numContigs=20	GO:0048868
isotig07188	0.810284	0.0405293	lcl|(6lib)_isotig07188gene=isogroup00805sp|A6QLU8|NXN_BOVINNucleoredoxinOS=BostaurusGN=NXNPE=2SV=1length=2020numContigs=4	GO:0048868
isotig26543	0.761041	0.0106655	lcl|(6lib)_isotig26543gene=isogroup10918sp|Q2QXY1|GLDH2_ORYSJL-galactono-1,4-lactonedehydrogenase2,mitochondrialOS=Oryzasativasubsp.japonicaGN=GLDH2PE=3SV=1length=1730numContigs=1	GO:0050660
isotig26250	0.964936	0.00418282	lcl|(6lib)_isotig26250gene=isogroup10625sp|Q39769|G3PC_GINBIGlyceraldehyde-3-phosphatedehydrogenase,cytosolicOS=GinkgobilobaPE=2SV=1length=1788numContigs=1	GO:0050661
isotig18371	0.801039	0.0161063	lcl|(6lib)_isotig18371gene=isogroup04846sp|A8MRX0|GSOX5_ARATHFlavin-containingmonooxygenaseFMOGS-OX5OS=ArabidopsisthalianaGN=FMOGS-OX5PE=2SV=2length=1648numContigs=2	GO:0050662
isotig27251	0.626272	0.0102075	lcl|(6lib)_isotig27251gene=isogroup11626sp|A3C4S4|GME1_ORYSJGDP-mannose3,5-epimerase1OS=Oryzasativasubsp.japonicaGN=GME-1PE=1SV=1length=1579numContigs=1	GO:0050662
isotig01097	-1.0841	0.0154382	lcl|(6lib)_isotig01097gene=isogroup00105sp|Q2HXL0|RBOHC_SOLTURespiratoryburstoxidasehomologproteinCOS=SolanumtuberosumGN=RBOHCPE=1SV=2length=3594numContigs=16	GO:0050832
isotig37303	0.844758	0.00226103	lcl|(6lib)_isotig37303gene=isogroup21678sp|Q9FKB6|Y5880_ARATHBTB/POZdomain-containingproteinAt5g48800OS=ArabidopsisthalianaGN=At5g48800PE=1SV=1length=670numContigs=1	GO:0050896
isotig27282	0.649237	0.0164303	lcl|(6lib)_isotig27282gene=isogroup11657sp|Q6H849|NRL4_ORYSJBifunctionalnitrilase/nitrilehydrataseNIT4OS=Oryzasativasubsp.japonicaGN=NIT4PE=2SV=1length=1571numContigs=1	GO:0050898
isotig15792	0.715455	0.0181855	lcl|(6lib)_isotig15792gene=isogroup03503sp|Q6AWV1|POP5_ARATHProbableribonucleaseP/MRPproteinsubunitPOP5OS=ArabidopsisthalianaGN=EMB1687PE=2SV=1length=905numContigs=3	GO:0051252
isotig26478	-0.713334	0.0303325	lcl|(6lib)_isotig26478gene=isogroup10853sp|P46265|TBB5_ORYSJTubulinbeta-5chainOS=Oryzasativasubsp.japonicaGN=TUBB5PE=1SV=1length=1749numContigs=1	GO:0051258
isotig31301	0.809233	0.00134862	lcl|(6lib)_isotig31301gene=isogroup15676sp|Q43697|TBB5_MAIZETubulinbeta-5chainOS=ZeamaysGN=TUBB5PE=2SV=1length=1041numContigs=1	GO:0051258
isotig47197	0.91289	0.0133063	lcl|(6lib)_isotig47197gene=isogroup31572sp|Q6VAF9|TBA4_GOSHITubulinalpha-4chainOS=GossypiumhirsutumPE=2SV=1length=347numContigs=1	GO:0051258
isotig03028	0.621655	0.00225421	lcl|(6lib)_isotig03028gene=isogroup00254sp|P28643|FABG_CUPLA3-oxoacyl-[acyl-carrier-protein]reductase,chloroplasticOS=CuphealanceolataGN=CLKR27PE=2SV=1length=1374numContigs=10	GO:0051287
isotig26250	0.964936	0.00418282	lcl|(6lib)_isotig26250gene=isogroup10625sp|Q39769|G3PC_GINBIGlyceraldehyde-3-phosphatedehydrogenase,cytosolicOS=GinkgobilobaPE=2SV=1length=1788numContigs=1	GO:0051287
isotig18996	0.740982	0.000787404	lcl|(6lib)_isotig18996gene=isogroup05169sp|P51615|MAOX_VITVINADP-dependentmalicenzymeOS=VitisviniferaPE=2SV=1length=2220numContigs=2	GO:0051287
isotig27282	0.649237	0.0164303	lcl|(6lib)_isotig27282gene=isogroup11657sp|Q6H849|NRL4_ORYSJBifunctionalnitrilase/nitrilehydrataseNIT4OS=Oryzasativasubsp.japonicaGN=NIT4PE=2SV=1length=1571numContigs=1	GO:0051410
isotig31311	1.60825	0.00202709	lcl|(6lib)_isotig31311gene=isogroup15686sp|Q8LB02|DHSB2_ARATHSuccinatedehydrogenase[ubiquinone]iron-sulfursubunit2,mitochondrialOS=ArabidopsisthalianaGN=SDH2-2PE=1SV=2length=1035numContigs=1	GO:0051537
isotig17267	0.665343	0.0319754	lcl|(6lib)_isotig17267gene=isogroup04278sp|Q6YZX6|ACOC_ORYSJPutativeaconitatehydratase,cytoplasmicOS=Oryzasativasubsp.japonicaGN=Os08g0191100PE=3SV=1length=3463numContigs=2	GO:0051539
isotig35935	1.59017	0.00419822	lcl|(6lib)_isotig35935gene=isogroup20310sp|Q9LUV2|POP3_ARATHProbableproteinPop3OS=ArabidopsisthalianaGN=At3g17210PE=1SV=1length=737numContigs=1	GO:0051707
isotig17267	0.665343	0.0319754	lcl|(6lib)_isotig17267gene=isogroup04278sp|Q6YZX6|ACOC_ORYSJPutativeaconitatehydratase,cytoplasmicOS=Oryzasativasubsp.japonicaGN=Os08g0191100PE=3SV=1length=3463numContigs=2	GO:0052632
isotig17267	0.665343	0.0319754	lcl|(6lib)_isotig17267gene=isogroup04278sp|Q6YZX6|ACOC_ORYSJPutativeaconitatehydratase,cytoplasmicOS=Oryzasativasubsp.japonicaGN=Os08g0191100PE=3SV=1length=3463numContigs=2	GO:0052633
isotig26061	-1.18377	0.0117734	lcl|(6lib)_isotig26061gene=isogroup10436sp|Q9ZPY2|LAC6_ARATHLaccase-6OS=ArabidopsisthalianaGN=LAC6PE=2SV=1length=1843numContigs=1	GO:0052716
isotig00474	0.705217	0.0409984	lcl|(6lib)_isotig00474gene=isogroup00065sp|Q32RS0|ODPB_STAPUPyruvatedehydrogenaseE1componentsubunitbetaOS=StaurastrumpunctulatumGN=pdhBPE=3SV=1length=2135numContigs=20	GO:0055114
isotig00887	-1.30871	0.0362	lcl|(6lib)_isotig00887gene=isogroup00088sp|P38419|LOXC1_ORYSJLipoxygenase7,chloroplasticOS=Oryzasativasubsp.japonicaGN=CM-LOX1PE=2SV=2length=2872numContigs=19	GO:0055114
isotig03028	0.621655	0.00225421	lcl|(6lib)_isotig03028gene=isogroup00254sp|P28643|FABG_CUPLA3-oxoacyl-[acyl-carrier-protein]reductase,chloroplasticOS=CuphealanceolataGN=CLKR27PE=2SV=1length=1374numContigs=10	GO:0055114
isotig26061	-1.18377	0.0117734	lcl|(6lib)_isotig26061gene=isogroup10436sp|Q9ZPY2|LAC6_ARATHLaccase-6OS=ArabidopsisthalianaGN=LAC6PE=2SV=1length=1843numContigs=1	GO:0055114
isotig26250	0.964936	0.00418282	lcl|(6lib)_isotig26250gene=isogroup10625sp|Q39769|G3PC_GINBIGlyceraldehyde-3-phosphatedehydrogenase,cytosolicOS=GinkgobilobaPE=2SV=1length=1788numContigs=1	GO:0055114
isotig26543	0.761041	0.0106655	lcl|(6lib)_isotig26543gene=isogroup10918sp|Q2QXY1|GLDH2_ORYSJL-galactono-1,4-lactonedehydrogenase2,mitochondrialOS=Oryzasativasubsp.japonicaGN=GLDH2PE=3SV=1length=1730numContigs=1	GO:0055114
isotig27725	0.880515	0.00161628	lcl|(6lib)_isotig27725gene=isogroup12100sp|P21616|AVP_PHAAUPyrophosphate-energizedvacuolarmembraneprotonpumpOS=PhaseolusaureusPE=1SV=3length=1487numContigs=1	GO:0055114
isotig27925	0.833617	0.0282599	lcl|(6lib)_isotig27925gene=isogroup12300sp|Q8LCU7|MECR_ARATHProbabletrans-2-enoyl-CoAreductase,mitochondrialOS=ArabidopsisthalianaGN=At3g45770PE=1SV=1length=1454numContigs=1	GO:0055114
isotig27533	-1.0344	0.0171774	lcl|(6lib)_isotig27533gene=isogroup11908sp|Q54K39|GMPPB_DICDIMannose-1-phosphateguanyltransferasebetaOS=DictyosteliumdiscoideumGN=gmppBPE=2SV=1length=1522numContigs=1	GO:0060359
isotig26214	0.624514	0.00661962	lcl|(6lib)_isotig26214gene=isogroup10589sp|Q8YXQ7|CARA_ANASPCarbamoyl-phosphatesynthasesmallchainOS=Anabaenasp.(strainPCC7120)GN=carAPE=3SV=1length=1800numContigs=1	GO:0070409
isotig26250	0.964936	0.00418282	lcl|(6lib)_isotig26250gene=isogroup10625sp|Q39769|G3PC_GINBIGlyceraldehyde-3-phosphatedehydrogenase,cytosolicOS=GinkgobilobaPE=2SV=1length=1788numContigs=1	GO:0080022
isotig26543	0.761041	0.0106655	lcl|(6lib)_isotig26543gene=isogroup10918sp|Q2QXY1|GLDH2_ORYSJL-galactono-1,4-lactonedehydrogenase2,mitochondrialOS=Oryzasativasubsp.japonicaGN=GLDH2PE=3SV=1length=1730numContigs=1	GO:0080049
isotig27282	0.649237	0.0164303	lcl|(6lib)_isotig27282gene=isogroup11657sp|Q6H849|NRL4_ORYSJBifunctionalnitrilase/nitrilehydrataseNIT4OS=Oryzasativasubsp.japonicaGN=NIT4PE=2SV=1length=1571numContigs=1	GO:0080061
isotig27282	0.649237	0.0164303	lcl|(6lib)_isotig27282gene=isogroup11657sp|Q6H849|NRL4_ORYSJBifunctionalnitrilase/nitrilehydrataseNIT4OS=Oryzasativasubsp.japonicaGN=NIT4PE=2SV=1length=1571numContigs=1	GO:0080109
isotig26250	0.964936	0.00418282	lcl|(6lib)_isotig26250gene=isogroup10625sp|Q39769|G3PC_GINBIGlyceraldehyde-3-phosphatedehydrogenase,cytosolicOS=GinkgobilobaPE=2SV=1length=1788numContigs=1	GO:0080144
isotig23546	0.780078	0.00861006	lcl|(6lib)_isotig23546gene=isogroup07921sp|Q9Z8L2|MALQ_CHLPN4-alpha-glucanotransferaseOS=ChlamydiapneumoniaeGN=malQPE=3SV=1length=3321numContigs=1	GO:2001070
isotig03216	0.975955	0.046224	lcl|(6lib)_isotig03216gene=isogroup00273sp|Q06862|ACCC_ANASPBiotincarboxylaseOS=Anabaenasp.(strainPCC7120)GN=accCPE=3SV=1length=2782numContigs=9	GO:2001295

## Sheet: All GO Candidates 16WAP
Isotig	fold change (Log2)	p-value	Annotation	GO
isotig26061	-1.46558	0.00282058	lcl|(6lib)_isotig26061gene=isogroup10436sp|Q9ZPY2|LAC6_ARATHLaccase-6OS=ArabidopsisthalianaGN=LAC6PE=2SV=1length=1843numContigs=1	EC:1.10.3.3
isotig01097	-1.50788	0.0144409	lcl|(6lib)_isotig01097gene=isogroup00105sp|Q2HXL0|RBOHC_SOLTURespiratoryburstoxidasehomologproteinCOS=SolanumtuberosumGN=RBOHCPE=1SV=2length=3594numContigs=16	EC:1.11.1.7
isotig28451	-0.89208	0.0215308	lcl|(6lib)_isotig28451gene=isogroup12826sp|P51091|LDOX_MALDOLeucoanthocyanidindioxygenaseOS=MalusdomesticaGN=ANSPE=2SV=1length=1370numContigs=1	EC:1.14.11.19
isotig26250	0.652858	0.0129545	lcl|(6lib)_isotig26250gene=isogroup10625sp|Q39769|G3PC_GINBIGlyceraldehyde-3-phosphatedehydrogenase,cytosolicOS=GinkgobilobaPE=2SV=1length=1788numContigs=1	EC:1.2.1.12
isotig35707	-0.61202	0.0180656	lcl|(6lib)_isotig35707gene=isogroup20082sp|Q38944|DET2_ARATHProbablesteroidreductaseDET2OS=ArabidopsisthalianaGN=DET2PE=2SV=2length=745numContigs=1	EC:1.3.1.30
isotig27925	0.867401	0.0436951	lcl|(6lib)_isotig27925gene=isogroup12300sp|Q8LCU7|MECR_ARATHProbabletrans-2-enoyl-CoAreductase,mitochondrialOS=ArabidopsisthalianaGN=At3g45770PE=1SV=1length=1454numContigs=1	EC:1.3.1.38
isotig01097	-1.50788	0.0144409	lcl|(6lib)_isotig01097gene=isogroup00105sp|Q2HXL0|RBOHC_SOLTURespiratoryburstoxidasehomologproteinCOS=SolanumtuberosumGN=RBOHCPE=1SV=2length=3594numContigs=16	EC:1.6.3.1
isotig38404	-0.620151	0.0329167	lcl|(6lib)_isotig38404gene=isogroup22779sp|Q06509|COMT1_MAIZECaffeicacid3-O-methyltransferaseOS=ZeamaysPE=3SV=1length=637numContigs=1	EC:2.1.1.149
isotig38404	-0.620151	0.0329167	lcl|(6lib)_isotig38404gene=isogroup22779sp|Q06509|COMT1_MAIZECaffeicacid3-O-methyltransferaseOS=ZeamaysPE=3SV=1length=637numContigs=1	EC:2.1.1.68
isotig38404	-0.620151	0.0329167	lcl|(6lib)_isotig38404gene=isogroup22779sp|Q06509|COMT1_MAIZECaffeicacid3-O-methyltransferaseOS=ZeamaysPE=3SV=1length=637numContigs=1	EC:2.1.1.76
isotig27925	0.867401	0.0436951	lcl|(6lib)_isotig27925gene=isogroup12300sp|Q8LCU7|MECR_ARATHProbabletrans-2-enoyl-CoAreductase,mitochondrialOS=ArabidopsisthalianaGN=At3g45770PE=1SV=1length=1454numContigs=1	EC:2.3.1.0
isotig18176	-0.871624	0.00169082	lcl|(6lib)_isotig18176gene=isogroup04743sp|P49175|INV1_MAIZEBeta-fructofuranosidase1OS=ZeamaysGN=IVR1PE=3SV=1length=2572numContigs=2	EC:2.4.1.99
isotig29190	0.702595	0.0243171	lcl|(6lib)_isotig29190gene=isogroup13565sp|Q9M401|BCAT3_ARATHBranched-chain-amino-acidaminotransferase3,chloroplasticOS=ArabidopsisthalianaGN=BCAT3PE=1SV=1length=1268numContigs=1	EC:2.6.1.42
isotig29798	0.619048	0.0468466	lcl|(6lib)_isotig29798gene=isogroup14173sp|Q9FE20|PBS1_ARATHSerine/threonine-proteinkinasePBS1OS=ArabidopsisthalianaGN=PBS1PE=1SV=1length=1191numContigs=1	EC:2.7.10.2
isotig29546	-0.685189	0.0153693	lcl|(6lib)_isotig29546gene=isogroup13921sp|Q8RXG3|M2K5_ARATHMitogen-activatedproteinkinasekinase5OS=ArabidopsisthalianaGN=MKK5PE=1SV=2length=1221numContigs=1	EC:2.7.11.0
isotig29798	0.619048	0.0468466	lcl|(6lib)_isotig29798gene=isogroup14173sp|Q9FE20|PBS1_ARATHSerine/threonine-proteinkinasePBS1OS=ArabidopsisthalianaGN=PBS1PE=1SV=1length=1191numContigs=1	EC:2.7.11.0
isotig19349	1.44822	0.00671667	lcl|(6lib)_isotig19349gene=isogroup05354sp|Q41140|PFPA_RICCOPyrophosphate--fructose6-phosphate1-phosphotransferasesubunitalphaOS=RicinuscommunisGN=PFP-ALPHAPE=3SV=1length=1608numContigs=2	EC:2.7.1.11
isotig19437	0.672163	0.0396066	lcl|(6lib)_isotig19437gene=isogroup05400sp|Q3E9C0|CDPKY_ARATHCalcium-dependentproteinkinase34OS=ArabidopsisthalianaGN=CPK34PE=2SV=1length=1765numContigs=2	EC:2.7.11.17
isotig19349	1.44822	0.00671667	lcl|(6lib)_isotig19349gene=isogroup05354sp|Q41140|PFPA_RICCOPyrophosphate--fructose6-phosphate1-phosphotransferasesubunitalphaOS=RicinuscommunisGN=PFP-ALPHAPE=3SV=1length=1608numContigs=2	EC:2.7.1.90
isotig19451	-0.745367	0.0060137	lcl|(6lib)_isotig19451gene=isogroup05407sp|Q8YXG8|ARGB_ANASPAcetylglutamatekinaseOS=Anabaenasp.(strainPCC7120)GN=argBPE=3SV=1length=1222numContigs=2	EC:2.7.2.11
isotig19451	-0.745367	0.0060137	lcl|(6lib)_isotig19451gene=isogroup05407sp|Q8YXG8|ARGB_ANASPAcetylglutamatekinaseOS=Anabaenasp.(strainPCC7120)GN=argBPE=3SV=1length=1222numContigs=2	EC:2.7.2.8
isotig10719	0.721261	0.0490143	lcl|(6lib)_isotig10719gene=isogroup01628sp|Q9ZT66|E134_MAIZEEndo-1,3;1,4-beta-D-glucanaseOS=ZeamaysPE=1SV=1length=947numContigs=4	EC:3.1.1.45
isotig07193	-0.838259	0.00125225	lcl|(6lib)_isotig07193gene=isogroup00806sp|Q7XKV4|BGL12_ORYSJBeta-glucosidase12OS=Oryzasativasubsp.japonicaGN=BGLU12PE=2SV=2length=1811numContigs=4	EC:3.2.1.0
isotig18176	-0.871624	0.00169082	lcl|(6lib)_isotig18176gene=isogroup04743sp|P49175|INV1_MAIZEBeta-fructofuranosidase1OS=ZeamaysGN=IVR1PE=3SV=1length=2572numContigs=2	EC:3.2.1.26
isotig18176	-0.871624	0.00169082	lcl|(6lib)_isotig18176gene=isogroup04743sp|P49175|INV1_MAIZEBeta-fructofuranosidase1OS=ZeamaysGN=IVR1PE=3SV=1length=2572numContigs=2	EC:3.2.1.48
isotig18176	-0.871624	0.00169082	lcl|(6lib)_isotig18176gene=isogroup04743sp|P49175|INV1_MAIZEBeta-fructofuranosidase1OS=ZeamaysGN=IVR1PE=3SV=1length=2572numContigs=2	EC:3.2.1.80
isotig27029	0.848749	0.0428529	lcl|(6lib)_isotig27029gene=isogroup11404sp|Q3T0E5|APMAP_BOVINAdipocyteplasmamembrane-associatedproteinOS=BostaurusGN=APMAPPE=2SV=1length=1619numContigs=1	EC:4.3.3.2
isotig32796	0.635101	0.0390023	lcl|(6lib)_isotig32796gene=isogroup17171sp|O33513|CBBY_RHOCAProteincbbYOS=RhodobactercapsulatusGN=cbbYPE=3SV=1length=915numContigs=1	EC:5.4.2.6
isotig27054	-0.870373	0.0309482	lcl|(6lib)_isotig27054gene=isogroup11429sp|Q5UPJ7|SYY_MIMIVTyrosyl-tRNAsynthetaseOS=AcanthamoebapolyphagamimivirusGN=YARSPE=1SV=1length=1616numContigs=1	EC:6.1.1.1
isotig20290	-1.39457	0.00193823	lcl|(6lib)_isotig20290gene=isogroup05850sp|P35135|UBC4_SOLLCUbiquitin-conjugatingenzymeE2-17kDaOS=SolanumlycopersicumPE=2SV=1length=1028numContigs=2	EC:6.3.2.0
isotig19451	-0.745367	0.0060137	lcl|(6lib)_isotig19451gene=isogroup05407sp|Q8YXG8|ARGB_ANASPAcetylglutamatekinaseOS=Anabaenasp.(strainPCC7120)GN=argBPE=3SV=1length=1222numContigs=2	GO:0000051
isotig23566	0.661837	0.0108547	lcl|(6lib)_isotig23566gene=isogroup07941sp|Q8H252|RBR_COCNURetinoblastoma-relatedproteinOS=CocosnuciferaGN=Rb1PE=2SV=1length=3277numContigs=1	GO:0000082
isotig27054	-0.870373	0.0309482	lcl|(6lib)_isotig27054gene=isogroup11429sp|Q5UPJ7|SYY_MIMIVTyrosyl-tRNAsynthetaseOS=AcanthamoebapolyphagamimivirusGN=YARSPE=1SV=1length=1616numContigs=1	GO:0000162
isotig18176	-0.871624	0.00169082	lcl|(6lib)_isotig18176gene=isogroup04743sp|P49175|INV1_MAIZEBeta-fructofuranosidase1OS=ZeamaysGN=IVR1PE=3SV=1length=2572numContigs=2	GO:0000325
isotig23566	0.661837	0.0108547	lcl|(6lib)_isotig23566gene=isogroup07941sp|Q8H252|RBR_COCNURetinoblastoma-relatedproteinOS=CocosnuciferaGN=Rb1PE=2SV=1length=3277numContigs=1	GO:0001558
isotig23566	0.661837	0.0108547	lcl|(6lib)_isotig23566gene=isogroup07941sp|Q8H252|RBR_COCNURetinoblastoma-relatedproteinOS=CocosnuciferaGN=Rb1PE=2SV=1length=3277numContigs=1	GO:0001708
isotig01744	4.75031	0.0195885	lcl|(6lib)_isotig01744gene=isogroup00147sp|Q9GZR2|REXO4_HUMANRNAexonuclease4OS=HomosapiensGN=REXO4PE=1SV=2length=1971numContigs=2	GO:0003676
isotig33858	0.640189	0.0054288	lcl|(6lib)_isotig33858gene=isogroup18233sp|O22969|Y2416_ARATHUncharacterizedproteinAt2g34160OS=ArabidopsisthalianaGN=At2g34160PE=1SV=1length=843numContigs=1	GO:0003676
isotig31645	0.641716	0.0077412	lcl|(6lib)_isotig31645gene=isogroup16020sp|P41127|RL131_ARATH60SribosomalproteinL13-1OS=ArabidopsisthalianaGN=RPL13BPE=1SV=1length=996numContigs=1	GO:0003735
isotig32280	0.659691	0.0364343	lcl|(6lib)_isotig32280gene=isogroup16655sp|Q0VMF9|RS6_ALCBS30SribosomalproteinS6OS=Alcanivoraxborkumensis(strainSK2/ATCC700651/DSM11573)GN=rpsFPE=3SV=1length=958numContigs=1	GO:0003735
isotig34794	0.872399	0.00133634	lcl|(6lib)_isotig34794gene=isogroup19169Q8L9S1length=792numContigs=1	GO:0003735
isotig36101	1.02593	0.00523816	lcl|(6lib)_isotig36101gene=isogroup20476sp|Q9M573|RL31_PERFR60SribosomalproteinL31OS=PerillafrutescensGN=RPL31PE=2SV=1length=724numContigs=1	GO:0003735
isotig38124	0.678441	0.029559	lcl|(6lib)_isotig38124gene=isogroup22499sp|Q9AT34|RS15A_DAUCA40SribosomalproteinS15aOS=DaucuscarotaGN=RPS15APE=2SV=3length=646numContigs=1	GO:0003735
isotig41514	0.626551	0.0343871	lcl|(6lib)_isotig41514gene=isogroup25889sp|P35687|RS21_ORYSJ40SribosomalproteinS21OS=Oryzasativasubsp.japonicaGN=RPS21PE=3SV=1length=541numContigs=1	GO:0003735
isotig19349	1.44822	0.00671667	lcl|(6lib)_isotig19349gene=isogroup05354sp|Q41140|PFPA_RICCOPyrophosphate--fructose6-phosphate1-phosphotransferasesubunitalphaOS=RicinuscommunisGN=PFP-ALPHAPE=3SV=1length=1608numContigs=2	GO:0003872
isotig19451	-0.745367	0.0060137	lcl|(6lib)_isotig19451gene=isogroup05407sp|Q8YXG8|ARGB_ANASPAcetylglutamatekinaseOS=Anabaenasp.(strainPCC7120)GN=argBPE=3SV=1length=1222numContigs=2	GO:0003991
isotig19451	-0.745367	0.0060137	lcl|(6lib)_isotig19451gene=isogroup05407sp|Q8YXG8|ARGB_ANASPAcetylglutamatekinaseOS=Anabaenasp.(strainPCC7120)GN=argBPE=3SV=1length=1222numContigs=2	GO:0004349
isotig26250	0.652858	0.0129545	lcl|(6lib)_isotig26250gene=isogroup10625sp|Q39769|G3PC_GINBIGlyceraldehyde-3-phosphatedehydrogenase,cytosolicOS=GinkgobilobaPE=2SV=1length=1788numContigs=1	GO:0004365
isotig28322	-0.945615	0.028628	lcl|(6lib)_isotig28322gene=isogroup12697sp|Q9SBQ9|F3PH_PETHYFlavonoid3'-monooxygenaseOS=PetuniahybridaGN=CYP75B2PE=2SV=1length=1394numContigs=1	GO:0004497
isotig01744	4.75031	0.0195885	lcl|(6lib)_isotig01744gene=isogroup00147sp|Q9GZR2|REXO4_HUMANRNAexonuclease4OS=HomosapiensGN=REXO4PE=1SV=2length=1971numContigs=2	GO:0004527
isotig15792	0.70836	0.0259028	lcl|(6lib)_isotig15792gene=isogroup03503sp|Q6AWV1|POP5_ARATHProbableribonucleaseP/MRPproteinsubunitPOP5OS=ArabidopsisthalianaGN=EMB1687PE=2SV=1length=905numContigs=3	GO:0004540
isotig07193	-0.838259	0.00125225	lcl|(6lib)_isotig07193gene=isogroup00806sp|Q7XKV4|BGL12_ORYSJBeta-glucosidase12OS=Oryzasativasubsp.japonicaGN=BGLU12PE=2SV=2length=1811numContigs=4	GO:0004553
isotig18176	-0.871624	0.00169082	lcl|(6lib)_isotig18176gene=isogroup04743sp|P49175|INV1_MAIZEBeta-fructofuranosidase1OS=ZeamaysGN=IVR1PE=3SV=1length=2572numContigs=2	GO:0004575
isotig01097	-1.50788	0.0144409	lcl|(6lib)_isotig01097gene=isogroup00105sp|Q2HXL0|RBOHC_SOLTURespiratoryburstoxidasehomologproteinCOS=SolanumtuberosumGN=RBOHCPE=1SV=2length=3594numContigs=16	GO:0004601
isotig07975	-0.721126	0.0265981	lcl|(6lib)_isotig07975gene=isogroup00964sp|Q9LP24|Y1571_ARATHProbableleucine-richrepeatreceptor-likeproteinkinaseAt1g35710OS=ArabidopsisthalianaGN=At1g35710PE=2SV=1length=1975numContigs=5	GO:0004672
isotig29546	-0.685189	0.0153693	lcl|(6lib)_isotig29546gene=isogroup13921sp|Q8RXG3|M2K5_ARATHMitogen-activatedproteinkinasekinase5OS=ArabidopsisthalianaGN=MKK5PE=1SV=2length=1221numContigs=1	GO:0004674
isotig29798	0.619048	0.0468466	lcl|(6lib)_isotig29798gene=isogroup14173sp|Q9FE20|PBS1_ARATHSerine/threonine-proteinkinasePBS1OS=ArabidopsisthalianaGN=PBS1PE=1SV=1length=1191numContigs=1	GO:0004674
isotig19437	0.672163	0.0396066	lcl|(6lib)_isotig19437gene=isogroup05400sp|Q3E9C0|CDPKY_ARATHCalcium-dependentproteinkinase34OS=ArabidopsisthalianaGN=CPK34PE=2SV=1length=1765numContigs=2	GO:0004683
isotig29798	0.619048	0.0468466	lcl|(6lib)_isotig29798gene=isogroup14173sp|Q9FE20|PBS1_ARATHSerine/threonine-proteinkinasePBS1OS=ArabidopsisthalianaGN=PBS1PE=1SV=1length=1191numContigs=1	GO:0004715
isotig27054	-0.870373	0.0309482	lcl|(6lib)_isotig27054gene=isogroup11429sp|Q5UPJ7|SYY_MIMIVTyrosyl-tRNAsynthetaseOS=AcanthamoebapolyphagamimivirusGN=YARSPE=1SV=1length=1616numContigs=1	GO:0004831
isotig26269	0.69584	0.0102499	lcl|(6lib)_isotig26269gene=isogroup10644sp|Q56Z59|PATL3_ARATHPatellin-3OS=ArabidopsisthalianaGN=PATL3PE=1SV=2length=1789numContigs=1	GO:0005215
isotig15293	-0.625495	0.0497121	lcl|(6lib)_isotig15293gene=isogroup03222sp|Q53P54|PHT46_ORYSJProbableaniontransporter6OS=Oryzasativasubsp.japonicaGN=PHT4;6PE=2SV=1length=1910numContigs=3	GO:0005315
isotig17508	-0.616258	0.0432502	lcl|(6lib)_isotig17508gene=isogroup04400sp|Q07423|HEX6_RICCOHexosecarrierproteinHEX6OS=RicinuscommunisGN=HEX6PE=2SV=1length=2081numContigs=3	GO:0005351
isotig25717	-1.11356	0.00973947	lcl|(6lib)_isotig25717gene=isogroup10092sp|P93147|C81E1_GLYECIsoflavone2'-hydroxylaseOS=GlycyrrhizaechinataGN=CYP81E1PE=1SV=2length=1931numContigs=1	GO:0005488
isotig26061	-1.46558	0.00282058	lcl|(6lib)_isotig26061gene=isogroup10436sp|Q9ZPY2|LAC6_ARATHLaccase-6OS=ArabidopsisthalianaGN=LAC6PE=2SV=1length=1843numContigs=1	GO:0005507
isotig26250	0.652858	0.0129545	lcl|(6lib)_isotig26250gene=isogroup10625sp|Q39769|G3PC_GINBIGlyceraldehyde-3-phosphatedehydrogenase,cytosolicOS=GinkgobilobaPE=2SV=1length=1788numContigs=1	GO:0005507
isotig27925	0.867401	0.0436951	lcl|(6lib)_isotig27925gene=isogroup12300sp|Q8LCU7|MECR_ARATHProbabletrans-2-enoyl-CoAreductase,mitochondrialOS=ArabidopsisthalianaGN=At3g45770PE=1SV=1length=1454numContigs=1	GO:0005507
isotig01097	-1.50788	0.0144409	lcl|(6lib)_isotig01097gene=isogroup00105sp|Q2HXL0|RBOHC_SOLTURespiratoryburstoxidasehomologproteinCOS=SolanumtuberosumGN=RBOHCPE=1SV=2length=3594numContigs=16	GO:0005509
isotig19437	0.672163	0.0396066	lcl|(6lib)_isotig19437gene=isogroup05400sp|Q3E9C0|CDPKY_ARATHCalcium-dependentproteinkinase34OS=ArabidopsisthalianaGN=CPK34PE=2SV=1length=1765numContigs=2	GO:0005509
isotig19349	1.44822	0.00671667	lcl|(6lib)_isotig19349gene=isogroup05354sp|Q41140|PFPA_RICCOPyrophosphate--fructose6-phosphate1-phosphotransferasesubunitalphaOS=RicinuscommunisGN=PFP-ALPHAPE=3SV=1length=1608numContigs=2	GO:0005524
isotig19437	0.672163	0.0396066	lcl|(6lib)_isotig19437gene=isogroup05400sp|Q3E9C0|CDPKY_ARATHCalcium-dependentproteinkinase34OS=ArabidopsisthalianaGN=CPK34PE=2SV=1length=1765numContigs=2	GO:0005524
isotig27054	-0.870373	0.0309482	lcl|(6lib)_isotig27054gene=isogroup11429sp|Q5UPJ7|SYY_MIMIVTyrosyl-tRNAsynthetaseOS=AcanthamoebapolyphagamimivirusGN=YARSPE=1SV=1length=1616numContigs=1	GO:0005524
isotig27925	0.867401	0.0436951	lcl|(6lib)_isotig27925gene=isogroup12300sp|Q8LCU7|MECR_ARATHProbabletrans-2-enoyl-CoAreductase,mitochondrialOS=ArabidopsisthalianaGN=At3g45770PE=1SV=1length=1454numContigs=1	GO:0005524
isotig29546	-0.685189	0.0153693	lcl|(6lib)_isotig29546gene=isogroup13921sp|Q8RXG3|M2K5_ARATHMitogen-activatedproteinkinasekinase5OS=ArabidopsisthalianaGN=MKK5PE=1SV=2length=1221numContigs=1	GO:0005524
isotig29798	0.619048	0.0468466	lcl|(6lib)_isotig29798gene=isogroup14173sp|Q9FE20|PBS1_ARATHSerine/threonine-proteinkinasePBS1OS=ArabidopsisthalianaGN=PBS1PE=1SV=1length=1191numContigs=1	GO:0005524
isotig01494	-0.813444	0.0185019	lcl|(6lib)_isotig01494gene=isogroup00127sp|P09189|HSP7C_PETHYHeatshockcognate70kDaproteinOS=PetuniahybridaGN=HSP70PE=2SV=1length=2267numContigs=13	GO:0005524
isotig20290	-1.39457	0.00193823	lcl|(6lib)_isotig20290gene=isogroup05850sp|P35135|UBC4_SOLLCUbiquitin-conjugatingenzymeE2-17kDaOS=SolanumlycopersicumPE=2SV=1length=1028numContigs=2	GO:0005524
isotig38124	0.678441	0.029559	lcl|(6lib)_isotig38124gene=isogroup22499sp|Q9AT34|RS15A_DAUCA40SribosomalproteinS15aOS=DaucuscarotaGN=RPS15APE=2SV=3length=646numContigs=1	GO:0005618
isotig01744	4.75031	0.0195885	lcl|(6lib)_isotig01744gene=isogroup00147sp|Q9GZR2|REXO4_HUMANRNAexonuclease4OS=HomosapiensGN=REXO4PE=1SV=2length=1971numContigs=2	GO:0005622
isotig26269	0.69584	0.0102499	lcl|(6lib)_isotig26269gene=isogroup10644sp|Q56Z59|PATL3_ARATHPatellin-3OS=ArabidopsisthalianaGN=PATL3PE=1SV=2length=1789numContigs=1	GO:0005622
isotig42685	0.758046	0.00133585	lcl|(6lib)_isotig42685gene=isogroup27060sp|Q39261|ZFP2_ARATHZincfingerprotein2OS=ArabidopsisthalianaGN=ZFP2PE=2SV=1length=523numContigs=1	GO:0005622
isotig10719	0.721261	0.0490143	lcl|(6lib)_isotig10719gene=isogroup01628sp|Q9ZT66|E134_MAIZEEndo-1,3;1,4-beta-D-glucanaseOS=ZeamaysPE=1SV=1length=947numContigs=4	GO:0005634
isotig14365	0.676002	0.0317409	lcl|(6lib)_isotig14365gene=isogroup02833sp|Q8LCG7|NFYC2_ARATHNucleartranscriptionfactorYsubunitC-2OS=ArabidopsisthalianaGN=NFYC2PE=2SV=2length=1329numContigs=3	GO:0005634
isotig23566	0.661837	0.0108547	lcl|(6lib)_isotig23566gene=isogroup07941sp|Q8H252|RBR_COCNURetinoblastoma-relatedproteinOS=CocosnuciferaGN=Rb1PE=2SV=1length=3277numContigs=1	GO:0005634
isotig27925	0.867401	0.0436951	lcl|(6lib)_isotig27925gene=isogroup12300sp|Q8LCU7|MECR_ARATHProbabletrans-2-enoyl-CoAreductase,mitochondrialOS=ArabidopsisthalianaGN=At3g45770PE=1SV=1length=1454numContigs=1	GO:0005634
isotig38404	-0.620151	0.0329167	lcl|(6lib)_isotig38404gene=isogroup22779sp|Q06509|COMT1_MAIZECaffeicacid3-O-methyltransferaseOS=ZeamaysPE=3SV=1length=637numContigs=1	GO:0005634
isotig10719	0.721261	0.0490143	lcl|(6lib)_isotig10719gene=isogroup01628sp|Q9ZT66|E134_MAIZEEndo-1,3;1,4-beta-D-glucanaseOS=ZeamaysPE=1SV=1length=947numContigs=4	GO:0005737
isotig14365	0.676002	0.0317409	lcl|(6lib)_isotig14365gene=isogroup02833sp|Q8LCG7|NFYC2_ARATHNucleartranscriptionfactorYsubunitC-2OS=ArabidopsisthalianaGN=NFYC2PE=2SV=2length=1329numContigs=3	GO:0005737
isotig38404	-0.620151	0.0329167	lcl|(6lib)_isotig38404gene=isogroup22779sp|Q06509|COMT1_MAIZECaffeicacid3-O-methyltransferaseOS=ZeamaysPE=3SV=1length=637numContigs=1	GO:0005737
isotig27054	-0.870373	0.0309482	lcl|(6lib)_isotig27054gene=isogroup11429sp|Q5UPJ7|SYY_MIMIVTyrosyl-tRNAsynthetaseOS=AcanthamoebapolyphagamimivirusGN=YARSPE=1SV=1length=1616numContigs=1	GO:0005737
isotig27925	0.867401	0.0436951	lcl|(6lib)_isotig27925gene=isogroup12300sp|Q8LCU7|MECR_ARATHProbabletrans-2-enoyl-CoAreductase,mitochondrialOS=ArabidopsisthalianaGN=At3g45770PE=1SV=1length=1454numContigs=1	GO:0005739
isotig29546	-0.685189	0.0153693	lcl|(6lib)_isotig29546gene=isogroup13921sp|Q8RXG3|M2K5_ARATHMitogen-activatedproteinkinasekinase5OS=ArabidopsisthalianaGN=MKK5PE=1SV=2length=1221numContigs=1	GO:0005739
isotig01097	-1.50788	0.0144409	lcl|(6lib)_isotig01097gene=isogroup00105sp|Q2HXL0|RBOHC_SOLTURespiratoryburstoxidasehomologproteinCOS=SolanumtuberosumGN=RBOHCPE=1SV=2length=3594numContigs=16	GO:0005773
isotig15792	0.70836	0.0259028	lcl|(6lib)_isotig15792gene=isogroup03503sp|Q6AWV1|POP5_ARATHProbableribonucleaseP/MRPproteinsubunitPOP5OS=ArabidopsisthalianaGN=EMB1687PE=2SV=1length=905numContigs=3	GO:0005773
isotig38124	0.678441	0.029559	lcl|(6lib)_isotig38124gene=isogroup22499sp|Q9AT34|RS15A_DAUCA40SribosomalproteinS15aOS=DaucuscarotaGN=RPS15APE=2SV=3length=646numContigs=1	GO:0005774
isotig27029	0.848749	0.0428529	lcl|(6lib)_isotig27029gene=isogroup11404sp|Q3T0E5|APMAP_BOVINAdipocyteplasmamembrane-associatedproteinOS=BostaurusGN=APMAPPE=2SV=1length=1619numContigs=1	GO:0005783
isotig24686	0.815245	0.00880511	lcl|(6lib)_isotig24686gene=isogroup09061sp|Q3E6Y3|Y1869_ARATHUncharacterizedproteinAt1g28695OS=ArabidopsisthalianaGN=At1g28695PE=2SV=1length=2312numContigs=1	GO:0005783
isotig15293	-0.625495	0.0497121	lcl|(6lib)_isotig15293gene=isogroup03222sp|Q53P54|PHT46_ORYSJProbableaniontransporter6OS=Oryzasativasubsp.japonicaGN=PHT4;6PE=2SV=1length=1910numContigs=3	GO:0005794
isotig23566	0.661837	0.0108547	lcl|(6lib)_isotig23566gene=isogroup07941sp|Q8H252|RBR_COCNURetinoblastoma-relatedproteinOS=CocosnuciferaGN=Rb1PE=2SV=1length=3277numContigs=1	GO:0005829
isotig32280	0.659691	0.0364343	lcl|(6lib)_isotig32280gene=isogroup16655sp|Q0VMF9|RS6_ALCBS30SribosomalproteinS6OS=Alcanivoraxborkumensis(strainSK2/ATCC700651/DSM11573)GN=rpsFPE=3SV=1length=958numContigs=1	GO:0005840
isotig31645	0.641716	0.0077412	lcl|(6lib)_isotig31645gene=isogroup16020sp|P41127|RL131_ARATH60SribosomalproteinL13-1OS=ArabidopsisthalianaGN=RPL13BPE=1SV=1length=996numContigs=1	GO:0005840
isotig36101	1.02593	0.00523816	lcl|(6lib)_isotig36101gene=isogroup20476sp|Q9M573|RL31_PERFR60SribosomalproteinL31OS=PerillafrutescensGN=RPL31PE=2SV=1length=724numContigs=1	GO:0005840
isotig34794	0.872399	0.00133634	lcl|(6lib)_isotig34794gene=isogroup19169Q8L9S1length=792numContigs=1	GO:0005840
isotig10719	0.721261	0.0490143	lcl|(6lib)_isotig10719gene=isogroup01628sp|Q9ZT66|E134_MAIZEEndo-1,3;1,4-beta-D-glucanaseOS=ZeamaysPE=1SV=1length=947numContigs=4	GO:0005886
isotig25923	-0.85537	0.00238606	lcl|(6lib)_isotig25923gene=isogroup10298sp|O13787|SEC62_SCHPOTranslocationproteinsec62OS=SchizosaccharomycespombeGN=sec62PE=2SV=1length=1876numContigs=1	GO:0005886
isotig27029	0.848749	0.0428529	lcl|(6lib)_isotig27029gene=isogroup11404sp|Q3T0E5|APMAP_BOVINAdipocyteplasmamembrane-associatedproteinOS=BostaurusGN=APMAPPE=2SV=1length=1619numContigs=1	GO:0005886
isotig27499	-0.673872	0.0191261	lcl|(6lib)_isotig27499gene=isogroup11874sp|Q9LYT3|TT12_ARATHProteinTRANSPARENTTESTA12OS=ArabidopsisthalianaGN=TT12PE=2SV=1length=1532numContigs=1	GO:0005886
isotig29798	0.619048	0.0468466	lcl|(6lib)_isotig29798gene=isogroup14173sp|Q9FE20|PBS1_ARATHSerine/threonine-proteinkinasePBS1OS=ArabidopsisthalianaGN=PBS1PE=1SV=1length=1191numContigs=1	GO:0005886
isotig38124	0.678441	0.029559	lcl|(6lib)_isotig38124gene=isogroup22499sp|Q9AT34|RS15A_DAUCA40SribosomalproteinS15aOS=DaucuscarotaGN=RPS15APE=2SV=3length=646numContigs=1	GO:0005886
isotig38404	-0.620151	0.0329167	lcl|(6lib)_isotig38404gene=isogroup22779sp|Q06509|COMT1_MAIZECaffeicacid3-O-methyltransferaseOS=ZeamaysPE=3SV=1length=637numContigs=1	GO:0005886
isotig01097	-1.50788	0.0144409	lcl|(6lib)_isotig01097gene=isogroup00105sp|Q2HXL0|RBOHC_SOLTURespiratoryburstoxidasehomologproteinCOS=SolanumtuberosumGN=RBOHCPE=1SV=2length=3594numContigs=16	GO:0005887
isotig19349	1.44822	0.00671667	lcl|(6lib)_isotig19349gene=isogroup05354sp|Q41140|PFPA_RICCOPyrophosphate--fructose6-phosphate1-phosphotransferasesubunitalphaOS=RicinuscommunisGN=PFP-ALPHAPE=3SV=1length=1608numContigs=2	GO:0005945
isotig07193	-0.838259	0.00125225	lcl|(6lib)_isotig07193gene=isogroup00806sp|Q7XKV4|BGL12_ORYSJBeta-glucosidase12OS=Oryzasativasubsp.japonicaGN=BGLU12PE=2SV=2length=1811numContigs=4	GO:0005975
isotig18176	-0.871624	0.00169082	lcl|(6lib)_isotig18176gene=isogroup04743sp|P49175|INV1_MAIZEBeta-fructofuranosidase1OS=ZeamaysGN=IVR1PE=3SV=1length=2572numContigs=2	GO:0005982
isotig32796	0.635101	0.0390023	lcl|(6lib)_isotig32796gene=isogroup17171sp|O33513|CBBY_RHOCAProteincbbYOS=RhodobactercapsulatusGN=cbbYPE=3SV=1length=915numContigs=1	GO:0005982
isotig18176	-0.871624	0.00169082	lcl|(6lib)_isotig18176gene=isogroup04743sp|P49175|INV1_MAIZEBeta-fructofuranosidase1OS=ZeamaysGN=IVR1PE=3SV=1length=2572numContigs=2	GO:0005985
isotig32796	0.635101	0.0390023	lcl|(6lib)_isotig32796gene=isogroup17171sp|O33513|CBBY_RHOCAProteincbbYOS=RhodobactercapsulatusGN=cbbYPE=3SV=1length=915numContigs=1	GO:0005985
isotig19349	1.44822	0.00671667	lcl|(6lib)_isotig19349gene=isogroup05354sp|Q41140|PFPA_RICCOPyrophosphate--fructose6-phosphate1-phosphotransferasesubunitalphaOS=RicinuscommunisGN=PFP-ALPHAPE=3SV=1length=1608numContigs=2	GO:0006000
isotig19349	1.44822	0.00671667	lcl|(6lib)_isotig19349gene=isogroup05354sp|Q41140|PFPA_RICCOPyrophosphate--fructose6-phosphate1-phosphotransferasesubunitalphaOS=RicinuscommunisGN=PFP-ALPHAPE=3SV=1length=1608numContigs=2	GO:0006012
isotig19349	1.44822	0.00671667	lcl|(6lib)_isotig19349gene=isogroup05354sp|Q41140|PFPA_RICCOPyrophosphate--fructose6-phosphate1-phosphotransferasesubunitalphaOS=RicinuscommunisGN=PFP-ALPHAPE=3SV=1length=1608numContigs=2	GO:0006013
isotig19349	1.44822	0.00671667	lcl|(6lib)_isotig19349gene=isogroup05354sp|Q41140|PFPA_RICCOPyrophosphate--fructose6-phosphate1-phosphotransferasesubunitalphaOS=RicinuscommunisGN=PFP-ALPHAPE=3SV=1length=1608numContigs=2	GO:0006094
isotig26250	0.652858	0.0129545	lcl|(6lib)_isotig26250gene=isogroup10625sp|Q39769|G3PC_GINBIGlyceraldehyde-3-phosphatedehydrogenase,cytosolicOS=GinkgobilobaPE=2SV=1length=1788numContigs=1	GO:0006094
isotig19349	1.44822	0.00671667	lcl|(6lib)_isotig19349gene=isogroup05354sp|Q41140|PFPA_RICCOPyrophosphate--fructose6-phosphate1-phosphotransferasesubunitalphaOS=RicinuscommunisGN=PFP-ALPHAPE=3SV=1length=1608numContigs=2	GO:0006096
isotig26250	0.652858	0.0129545	lcl|(6lib)_isotig26250gene=isogroup10625sp|Q39769|G3PC_GINBIGlyceraldehyde-3-phosphatedehydrogenase,cytosolicOS=GinkgobilobaPE=2SV=1length=1788numContigs=1	GO:0006096
isotig19349	1.44822	0.00671667	lcl|(6lib)_isotig19349gene=isogroup05354sp|Q41140|PFPA_RICCOPyrophosphate--fructose6-phosphate1-phosphotransferasesubunitalphaOS=RicinuscommunisGN=PFP-ALPHAPE=3SV=1length=1608numContigs=2	GO:0006098
isotig26061	-1.46558	0.00282058	lcl|(6lib)_isotig26061gene=isogroup10436sp|Q9ZPY2|LAC6_ARATHLaccase-6OS=ArabidopsisthalianaGN=LAC6PE=2SV=1length=1843numContigs=1	GO:0006118
isotig23566	0.661837	0.0108547	lcl|(6lib)_isotig23566gene=isogroup07941sp|Q8H252|RBR_COCNURetinoblastoma-relatedproteinOS=CocosnuciferaGN=Rb1PE=2SV=1length=3277numContigs=1	GO:0006349
isotig23566	0.661837	0.0108547	lcl|(6lib)_isotig23566gene=isogroup07941sp|Q8H252|RBR_COCNURetinoblastoma-relatedproteinOS=CocosnuciferaGN=Rb1PE=2SV=1length=3277numContigs=1	GO:0006355
isotig31645	0.641716	0.0077412	lcl|(6lib)_isotig31645gene=isogroup16020sp|P41127|RL131_ARATH60SribosomalproteinL13-1OS=ArabidopsisthalianaGN=RPL13BPE=1SV=1length=996numContigs=1	GO:0006412
isotig32280	0.659691	0.0364343	lcl|(6lib)_isotig32280gene=isogroup16655sp|Q0VMF9|RS6_ALCBS30SribosomalproteinS6OS=Alcanivoraxborkumensis(strainSK2/ATCC700651/DSM11573)GN=rpsFPE=3SV=1length=958numContigs=1	GO:0006412
isotig34794	0.872399	0.00133634	lcl|(6lib)_isotig34794gene=isogroup19169Q8L9S1length=792numContigs=1	GO:0006412
isotig36101	1.02593	0.00523816	lcl|(6lib)_isotig36101gene=isogroup20476sp|Q9M573|RL31_PERFR60SribosomalproteinL31OS=PerillafrutescensGN=RPL31PE=2SV=1length=724numContigs=1	GO:0006412
isotig38124	0.678441	0.029559	lcl|(6lib)_isotig38124gene=isogroup22499sp|Q9AT34|RS15A_DAUCA40SribosomalproteinS15aOS=DaucuscarotaGN=RPS15APE=2SV=3length=646numContigs=1	GO:0006412
isotig41514	0.626551	0.0343871	lcl|(6lib)_isotig41514gene=isogroup25889sp|P35687|RS21_ORYSJ40SribosomalproteinS21OS=Oryzasativasubsp.japonicaGN=RPS21PE=3SV=1length=541numContigs=1	GO:0006412
isotig27054	-0.870373	0.0309482	lcl|(6lib)_isotig27054gene=isogroup11429sp|Q5UPJ7|SYY_MIMIVTyrosyl-tRNAsynthetaseOS=AcanthamoebapolyphagamimivirusGN=YARSPE=1SV=1length=1616numContigs=1	GO:0006437
isotig21051	0.602438	0.0200561	lcl|(6lib)_isotig21051gene=isogroup06255sp|A4VIV5|RNFB_PSEU5ElectrontransportcomplexproteinrnfBOS=Pseudomonasstutzeri(strainA1501)GN=rnfBPE=3SV=1length=1125numContigs=2	GO:0006457
isotig19437	0.672163	0.0396066	lcl|(6lib)_isotig19437gene=isogroup05400sp|Q3E9C0|CDPKY_ARATHCalcium-dependentproteinkinase34OS=ArabidopsisthalianaGN=CPK34PE=2SV=1length=1765numContigs=2	GO:0006468
isotig29798	0.619048	0.0468466	lcl|(6lib)_isotig29798gene=isogroup14173sp|Q9FE20|PBS1_ARATHSerine/threonine-proteinkinasePBS1OS=ArabidopsisthalianaGN=PBS1PE=1SV=1length=1191numContigs=1	GO:0006468
isotig29546	-0.685189	0.0153693	lcl|(6lib)_isotig29546gene=isogroup13921sp|Q8RXG3|M2K5_ARATHMitogen-activatedproteinkinasekinase5OS=ArabidopsisthalianaGN=MKK5PE=1SV=2length=1221numContigs=1	GO:0006468
isotig19451	-0.745367	0.0060137	lcl|(6lib)_isotig19451gene=isogroup05407sp|Q8YXG8|ARGB_ANASPAcetylglutamatekinaseOS=Anabaenasp.(strainPCC7120)GN=argBPE=3SV=1length=1222numContigs=2	GO:0006526
isotig19451	-0.745367	0.0060137	lcl|(6lib)_isotig19451gene=isogroup05407sp|Q8YXG8|ARGB_ANASPAcetylglutamatekinaseOS=Anabaenasp.(strainPCC7120)GN=argBPE=3SV=1length=1222numContigs=2	GO:0006537
isotig19451	-0.745367	0.0060137	lcl|(6lib)_isotig19451gene=isogroup05407sp|Q8YXG8|ARGB_ANASPAcetylglutamatekinaseOS=Anabaenasp.(strainPCC7120)GN=argBPE=3SV=1length=1222numContigs=2	GO:0006561
isotig27054	-0.870373	0.0309482	lcl|(6lib)_isotig27054gene=isogroup11429sp|Q5UPJ7|SYY_MIMIVTyrosyl-tRNAsynthetaseOS=AcanthamoebapolyphagamimivirusGN=YARSPE=1SV=1length=1616numContigs=1	GO:0006571
isotig01097	-1.50788	0.0144409	lcl|(6lib)_isotig01097gene=isogroup00105sp|Q2HXL0|RBOHC_SOLTURespiratoryburstoxidasehomologproteinCOS=SolanumtuberosumGN=RBOHCPE=1SV=2length=3594numContigs=16	GO:0006804
isotig26269	0.69584	0.0102499	lcl|(6lib)_isotig26269gene=isogroup10644sp|Q56Z59|PATL3_ARATHPatellin-3OS=ArabidopsisthalianaGN=PATL3PE=1SV=2length=1789numContigs=1	GO:0006810
isotig30246	0.737473	0.00930828	lcl|(6lib)_isotig30246gene=isogroup14621sp|Q9SAI4|NIP61_ARATHAquaporinNIP6-1OS=ArabidopsisthalianaGN=NIP6-1PE=1SV=1length=1142numContigs=1	GO:0006810
isotig15293	-0.625495	0.0497121	lcl|(6lib)_isotig15293gene=isogroup03222sp|Q53P54|PHT46_ORYSJProbableaniontransporter6OS=Oryzasativasubsp.japonicaGN=PHT4;6PE=2SV=1length=1910numContigs=3	GO:0006817
isotig27499	-0.673872	0.0191261	lcl|(6lib)_isotig27499gene=isogroup11874sp|Q9LYT3|TT12_ARATHProteinTRANSPARENTTESTA12OS=ArabidopsisthalianaGN=TT12PE=2SV=1length=1532numContigs=1	GO:0006855
isotig15305	-0.913718	0.0366269	lcl|(6lib)_isotig15305gene=isogroup03228sp|Q9LYT3|TT12_ARATHProteinTRANSPARENTTESTA12OS=ArabidopsisthalianaGN=TT12PE=2SV=1length=1883numContigs=3	GO:0006855
isotig32689	0.619486	0.0354527	lcl|(6lib)_isotig32689gene=isogroup17064sp|Q5RDP9|AP3S2_PONABAP-3complexsubunitsigma-2OS=PongoabeliiGN=AP3S2PE=2SV=1length=924numContigs=1	GO:0006886
isotig35935	2.0716	0.00491326	lcl|(6lib)_isotig35935gene=isogroup20310sp|Q9LUV2|POP3_ARATHProbableproteinPop3OS=ArabidopsisthalianaGN=At3g17210PE=1SV=1length=737numContigs=1	GO:0006952
isotig01097	-1.50788	0.0144409	lcl|(6lib)_isotig01097gene=isogroup00105sp|Q2HXL0|RBOHC_SOLTURespiratoryburstoxidasehomologproteinCOS=SolanumtuberosumGN=RBOHCPE=1SV=2length=3594numContigs=16	GO:0006979
isotig28451	-0.89208	0.0215308	lcl|(6lib)_isotig28451gene=isogroup12826sp|P51091|LDOX_MALDOLeucoanthocyanidindioxygenaseOS=MalusdomesticaGN=ANSPE=2SV=1length=1370numContigs=1	GO:0007033
isotig15792	0.70836	0.0259028	lcl|(6lib)_isotig15792gene=isogroup03503sp|Q6AWV1|POP5_ARATHProbableribonucleaseP/MRPproteinsubunitPOP5OS=ArabidopsisthalianaGN=EMB1687PE=2SV=1length=905numContigs=3	GO:0008033
isotig35707	-0.61202	0.0180656	lcl|(6lib)_isotig35707gene=isogroup20082sp|Q38944|DET2_ARATHProbablesteroidreductaseDET2OS=ArabidopsisthalianaGN=DET2PE=2SV=2length=745numContigs=1	GO:0008207
isotig37708	-1.16408	0.0414878	lcl|(6lib)_isotig37708gene=isogroup22083sp|Q94KB7|MLO6_ARATHMLO-likeprotein6OS=ArabidopsisthalianaGN=MLO6PE=2SV=2length=660numContigs=1	GO:0008219
isotig01744	4.75031	0.0195885	lcl|(6lib)_isotig01744gene=isogroup00147sp|Q9GZR2|REXO4_HUMANRNAexonuclease4OS=HomosapiensGN=REXO4PE=1SV=2length=1971numContigs=2	GO:0008270
isotig26250	0.652858	0.0129545	lcl|(6lib)_isotig26250gene=isogroup10625sp|Q39769|G3PC_GINBIGlyceraldehyde-3-phosphatedehydrogenase,cytosolicOS=GinkgobilobaPE=2SV=1length=1788numContigs=1	GO:0008270
isotig27925	0.867401	0.0436951	lcl|(6lib)_isotig27925gene=isogroup12300sp|Q8LCU7|MECR_ARATHProbabletrans-2-enoyl-CoAreductase,mitochondrialOS=ArabidopsisthalianaGN=At3g45770PE=1SV=1length=1454numContigs=1	GO:0008270
isotig26061	-1.46558	0.00282058	lcl|(6lib)_isotig26061gene=isogroup10436sp|Q9ZPY2|LAC6_ARATHLaccase-6OS=ArabidopsisthalianaGN=LAC6PE=2SV=1length=1843numContigs=1	GO:0008447
isotig25923	-0.85537	0.00238606	lcl|(6lib)_isotig25923gene=isogroup10298sp|O13787|SEC62_SCHPOTranslocationproteinsec62OS=SchizosaccharomycespombeGN=sec62PE=2SV=1length=1876numContigs=1	GO:0008565
isotig32689	0.619486	0.0354527	lcl|(6lib)_isotig32689gene=isogroup17064sp|Q5RDP9|AP3S2_PONABAP-3complexsubunitsigma-2OS=PongoabeliiGN=AP3S2PE=2SV=1length=924numContigs=1	GO:0008565
isotig17508	-0.616258	0.0432502	lcl|(6lib)_isotig17508gene=isogroup04400sp|Q07423|HEX6_RICCOHexosecarrierproteinHEX6OS=RicinuscommunisGN=HEX6PE=2SV=1length=2081numContigs=3	GO:0008643
isotig32796	0.635101	0.0390023	lcl|(6lib)_isotig32796gene=isogroup17171sp|O33513|CBBY_RHOCAProteincbbYOS=RhodobactercapsulatusGN=cbbYPE=3SV=1length=915numContigs=1	GO:0008801
isotig10719	0.721261	0.0490143	lcl|(6lib)_isotig10719gene=isogroup01628sp|Q9ZT66|E134_MAIZEEndo-1,3;1,4-beta-D-glucanaseOS=ZeamaysPE=1SV=1length=947numContigs=4	GO:0008806
isotig01097	-1.50788	0.0144409	lcl|(6lib)_isotig01097gene=isogroup00105sp|Q2HXL0|RBOHC_SOLTURespiratoryburstoxidasehomologproteinCOS=SolanumtuberosumGN=RBOHCPE=1SV=2length=3594numContigs=16	GO:0009060
isotig19437	0.672163	0.0396066	lcl|(6lib)_isotig19437gene=isogroup05400sp|Q3E9C0|CDPKY_ARATHCalcium-dependentproteinkinase34OS=ArabidopsisthalianaGN=CPK34PE=2SV=1length=1765numContigs=2	GO:0009069
isotig29546	-0.685189	0.0153693	lcl|(6lib)_isotig29546gene=isogroup13921sp|Q8RXG3|M2K5_ARATHMitogen-activatedproteinkinasekinase5OS=ArabidopsisthalianaGN=MKK5PE=1SV=2length=1221numContigs=1	GO:0009069
isotig29798	0.619048	0.0468466	lcl|(6lib)_isotig29798gene=isogroup14173sp|Q9FE20|PBS1_ARATHSerine/threonine-proteinkinasePBS1OS=ArabidopsisthalianaGN=PBS1PE=1SV=1length=1191numContigs=1	GO:0009069
isotig29190	0.702595	0.0243171	lcl|(6lib)_isotig29190gene=isogroup13565sp|Q9M401|BCAT3_ARATHBranched-chain-amino-acidaminotransferase3,chloroplasticOS=ArabidopsisthalianaGN=BCAT3PE=1SV=1length=1268numContigs=1	GO:0009081
isotig27054	-0.870373	0.0309482	lcl|(6lib)_isotig27054gene=isogroup11429sp|Q5UPJ7|SYY_MIMIVTyrosyl-tRNAsynthetaseOS=AcanthamoebapolyphagamimivirusGN=YARSPE=1SV=1length=1616numContigs=1	GO:0009094
isotig01097	-1.50788	0.0144409	lcl|(6lib)_isotig01097gene=isogroup00105sp|Q2HXL0|RBOHC_SOLTURespiratoryburstoxidasehomologproteinCOS=SolanumtuberosumGN=RBOHCPE=1SV=2length=3594numContigs=16	GO:0009408
isotig35707	-0.61202	0.0180656	lcl|(6lib)_isotig35707gene=isogroup20082sp|Q38944|DET2_ARATHProbablesteroidreductaseDET2OS=ArabidopsisthalianaGN=DET2PE=2SV=2length=745numContigs=1	GO:0009416
isotig07193	-0.838259	0.00125225	lcl|(6lib)_isotig07193gene=isogroup00806sp|Q7XKV4|BGL12_ORYSJBeta-glucosidase12OS=Oryzasativasubsp.japonicaGN=BGLU12PE=2SV=2length=1811numContigs=4	GO:0009505
isotig18176	-0.871624	0.00169082	lcl|(6lib)_isotig18176gene=isogroup04743sp|P49175|INV1_MAIZEBeta-fructofuranosidase1OS=ZeamaysGN=IVR1PE=3SV=1length=2572numContigs=2	GO:0009505
isotig19451	-0.745367	0.0060137	lcl|(6lib)_isotig19451gene=isogroup05407sp|Q8YXG8|ARGB_ANASPAcetylglutamatekinaseOS=Anabaenasp.(strainPCC7120)GN=argBPE=3SV=1length=1222numContigs=2	GO:0009507
isotig27925	0.867401	0.0436951	lcl|(6lib)_isotig27925gene=isogroup12300sp|Q8LCU7|MECR_ARATHProbabletrans-2-enoyl-CoAreductase,mitochondrialOS=ArabidopsisthalianaGN=At3g45770PE=1SV=1length=1454numContigs=1	GO:0009507
isotig21051	0.602438	0.0200561	lcl|(6lib)_isotig21051gene=isogroup06255sp|A4VIV5|RNFB_PSEU5ElectrontransportcomplexproteinrnfBOS=Pseudomonasstutzeri(strainA1501)GN=rnfBPE=3SV=1length=1125numContigs=2	GO:0009536
isotig26250	0.652858	0.0129545	lcl|(6lib)_isotig26250gene=isogroup10625sp|Q39769|G3PC_GINBIGlyceraldehyde-3-phosphatedehydrogenase,cytosolicOS=GinkgobilobaPE=2SV=1length=1788numContigs=1	GO:0009536
isotig37175	-0.69337	0.0333941	lcl|(6lib)_isotig37175gene=isogroup21550NO_ANNOT_AVAILABLElength=682numContigs=1	GO:0009536
isotig19245	0.767464	0.0263875	lcl|(6lib)_isotig19245gene=isogroup05299sp|Q8JFY9|ENDUA_XENLAPoly(U)-specificendoribonuclease-AOS=XenopuslaevisGN=endou-APE=1SV=1length=1278numContigs=2	GO:0009536
isotig42691	-0.895017	0.0464888	lcl|(6lib)_isotig42691gene=isogroup27066P97445length=524numContigs=1	GO:0009536
isotig23566	0.661837	0.0108547	lcl|(6lib)_isotig23566gene=isogroup07941sp|Q8H252|RBR_COCNURetinoblastoma-relatedproteinOS=CocosnuciferaGN=Rb1PE=2SV=1length=3277numContigs=1	GO:0009553
isotig26250	0.652858	0.0129545	lcl|(6lib)_isotig26250gene=isogroup10625sp|Q39769|G3PC_GINBIGlyceraldehyde-3-phosphatedehydrogenase,cytosolicOS=GinkgobilobaPE=2SV=1length=1788numContigs=1	GO:0009555
isotig23566	0.661837	0.0108547	lcl|(6lib)_isotig23566gene=isogroup07941sp|Q8H252|RBR_COCNURetinoblastoma-relatedproteinOS=CocosnuciferaGN=Rb1PE=2SV=1length=3277numContigs=1	GO:0009567
isotig32796	0.635101	0.0390023	lcl|(6lib)_isotig32796gene=isogroup17171sp|O33513|CBBY_RHOCAProteincbbYOS=RhodobactercapsulatusGN=cbbYPE=3SV=1length=915numContigs=1	GO:0009570
isotig28451	-0.89208	0.0215308	lcl|(6lib)_isotig28451gene=isogroup12826sp|P51091|LDOX_MALDOLeucoanthocyanidindioxygenaseOS=MalusdomesticaGN=ANSPE=2SV=1length=1370numContigs=1	GO:0009611
isotig27499	-0.673872	0.0191261	lcl|(6lib)_isotig27499gene=isogroup11874sp|Q9LYT3|TT12_ARATHProteinTRANSPARENTTESTA12OS=ArabidopsisthalianaGN=TT12PE=2SV=1length=1532numContigs=1	GO:0009624
isotig15293	-0.625495	0.0497121	lcl|(6lib)_isotig15293gene=isogroup03222sp|Q53P54|PHT46_ORYSJProbableaniontransporter6OS=Oryzasativasubsp.japonicaGN=PHT4;6PE=2SV=1length=1910numContigs=3	GO:0009624
isotig10719	0.721261	0.0490143	lcl|(6lib)_isotig10719gene=isogroup01628sp|Q9ZT66|E134_MAIZEEndo-1,3;1,4-beta-D-glucanaseOS=ZeamaysPE=1SV=1length=947numContigs=4	GO:0009651
isotig19349	1.44822	0.00671667	lcl|(6lib)_isotig19349gene=isogroup05354sp|Q41140|PFPA_RICCOPyrophosphate--fructose6-phosphate1-phosphotransferasesubunitalphaOS=RicinuscommunisGN=PFP-ALPHAPE=3SV=1length=1608numContigs=2	GO:0009744
isotig19349	1.44822	0.00671667	lcl|(6lib)_isotig19349gene=isogroup05354sp|Q41140|PFPA_RICCOPyrophosphate--fructose6-phosphate1-phosphotransferasesubunitalphaOS=RicinuscommunisGN=PFP-ALPHAPE=3SV=1length=1608numContigs=2	GO:0009749
isotig19349	1.44822	0.00671667	lcl|(6lib)_isotig19349gene=isogroup05354sp|Q41140|PFPA_RICCOPyrophosphate--fructose6-phosphate1-phosphotransferasesubunitalphaOS=RicinuscommunisGN=PFP-ALPHAPE=3SV=1length=1608numContigs=2	GO:0009750
isotig28451	-0.89208	0.0215308	lcl|(6lib)_isotig28451gene=isogroup12826sp|P51091|LDOX_MALDOLeucoanthocyanidindioxygenaseOS=MalusdomesticaGN=ANSPE=2SV=1length=1370numContigs=1	GO:0009753
isotig38404	-0.620151	0.0329167	lcl|(6lib)_isotig38404gene=isogroup22779sp|Q06509|COMT1_MAIZECaffeicacid3-O-methyltransferaseOS=ZeamaysPE=3SV=1length=637numContigs=1	GO:0009805
isotig38404	-0.620151	0.0329167	lcl|(6lib)_isotig38404gene=isogroup22779sp|Q06509|COMT1_MAIZECaffeicacid3-O-methyltransferaseOS=ZeamaysPE=3SV=1length=637numContigs=1	GO:0009809
isotig38404	-0.620151	0.0329167	lcl|(6lib)_isotig38404gene=isogroup22779sp|Q06509|COMT1_MAIZECaffeicacid3-O-methyltransferaseOS=ZeamaysPE=3SV=1length=637numContigs=1	GO:0009811
isotig07193	-0.838259	0.00125225	lcl|(6lib)_isotig07193gene=isogroup00806sp|Q7XKV4|BGL12_ORYSJBeta-glucosidase12OS=Oryzasativasubsp.japonicaGN=BGLU12PE=2SV=2length=1811numContigs=4	GO:0009860
isotig35707	-0.61202	0.0180656	lcl|(6lib)_isotig35707gene=isogroup20082sp|Q38944|DET2_ARATHProbablesteroidreductaseDET2OS=ArabidopsisthalianaGN=DET2PE=2SV=2length=745numContigs=1	GO:0009917
isotig30246	0.737473	0.00930828	lcl|(6lib)_isotig30246gene=isogroup14621sp|Q9SAI4|NIP61_ARATHAquaporinNIP6-1OS=ArabidopsisthalianaGN=NIP6-1PE=1SV=1length=1142numContigs=1	GO:0009987
isotig28451	-0.89208	0.0215308	lcl|(6lib)_isotig28451gene=isogroup12826sp|P51091|LDOX_MALDOLeucoanthocyanidindioxygenaseOS=MalusdomesticaGN=ANSPE=2SV=1length=1370numContigs=1	GO:0010023
isotig01097	-1.50788	0.0144409	lcl|(6lib)_isotig01097gene=isogroup00105sp|Q2HXL0|RBOHC_SOLTURespiratoryburstoxidasehomologproteinCOS=SolanumtuberosumGN=RBOHCPE=1SV=2length=3594numContigs=16	GO:0010053
isotig23566	0.661837	0.0108547	lcl|(6lib)_isotig23566gene=isogroup07941sp|Q8H252|RBR_COCNURetinoblastoma-relatedproteinOS=CocosnuciferaGN=Rb1PE=2SV=1length=3277numContigs=1	GO:0010090
isotig35707	-0.61202	0.0180656	lcl|(6lib)_isotig35707gene=isogroup20082sp|Q38944|DET2_ARATHProbablesteroidreductaseDET2OS=ArabidopsisthalianaGN=DET2PE=2SV=2length=745numContigs=1	GO:0010268
isotig25923	-0.85537	0.00238606	lcl|(6lib)_isotig25923gene=isogroup10298sp|O13787|SEC62_SCHPOTranslocationproteinsec62OS=SchizosaccharomycespombeGN=sec62PE=2SV=1length=1876numContigs=1	GO:0015031
isotig15305	-0.913718	0.0366269	lcl|(6lib)_isotig15305gene=isogroup03228sp|Q9LYT3|TT12_ARATHProteinTRANSPARENTTESTA12OS=ArabidopsisthalianaGN=TT12PE=2SV=1length=1883numContigs=3	GO:0015238
isotig27499	-0.673872	0.0191261	lcl|(6lib)_isotig27499gene=isogroup11874sp|Q9LYT3|TT12_ARATHProteinTRANSPARENTTESTA12OS=ArabidopsisthalianaGN=TT12PE=2SV=1length=1532numContigs=1	GO:0015238
isotig15305	-0.913718	0.0366269	lcl|(6lib)_isotig15305gene=isogroup03228sp|Q9LYT3|TT12_ARATHProteinTRANSPARENTTESTA12OS=ArabidopsisthalianaGN=TT12PE=2SV=1length=1883numContigs=3	GO:0015297
isotig27499	-0.673872	0.0191261	lcl|(6lib)_isotig27499gene=isogroup11874sp|Q9LYT3|TT12_ARATHProteinTRANSPARENTTESTA12OS=ArabidopsisthalianaGN=TT12PE=2SV=1length=1532numContigs=1	GO:0015297
isotig19349	1.44822	0.00671667	lcl|(6lib)_isotig19349gene=isogroup05354sp|Q41140|PFPA_RICCOPyrophosphate--fructose6-phosphate1-phosphotransferasesubunitalphaOS=RicinuscommunisGN=PFP-ALPHAPE=3SV=1length=1608numContigs=2	GO:0015979
isotig15305	-0.913718	0.0366269	lcl|(6lib)_isotig15305gene=isogroup03228sp|Q9LYT3|TT12_ARATHProteinTRANSPARENTTESTA12OS=ArabidopsisthalianaGN=TT12PE=2SV=1length=1883numContigs=3	GO:0016020
isotig26250	0.652858	0.0129545	lcl|(6lib)_isotig26250gene=isogroup10625sp|Q39769|G3PC_GINBIGlyceraldehyde-3-phosphatedehydrogenase,cytosolicOS=GinkgobilobaPE=2SV=1length=1788numContigs=1	GO:0016020
isotig30246	0.737473	0.00930828	lcl|(6lib)_isotig30246gene=isogroup14621sp|Q9SAI4|NIP61_ARATHAquaporinNIP6-1OS=ArabidopsisthalianaGN=NIP6-1PE=1SV=1length=1142numContigs=1	GO:0016020
isotig17508	-0.616258	0.0432502	lcl|(6lib)_isotig17508gene=isogroup04400sp|Q07423|HEX6_RICCOHexosecarrierproteinHEX6OS=RicinuscommunisGN=HEX6PE=2SV=1length=2081numContigs=3	GO:0016020
isotig25261	-0.645416	0.0339808	lcl|(6lib)_isotig25261gene=isogroup09636sp|A4IIS8|S47A1_XENTRMultidrugandtoxinextrusionprotein1OS=XenopustropicalisGN=slc47a1PE=2SV=1length=2078numContigs=1	GO:0016020
isotig15395	-0.609093	0.0461361	lcl|(6lib)_isotig15395gene=isogroup03275sp|Q6CGU8|MCH1_YARLIProbabletransporterMCH1OS=YarrowialipolyticaGN=MCH1PE=3SV=1length=1740numContigs=3	GO:0016020
isotig12144	1.69798	0.0270034	lcl|(6lib)_isotig12144gene=isogroup02062NO_ANNOT_AVAILABLElength=1781numContigs=3	GO:0016020
isotig15293	-0.625495	0.0497121	lcl|(6lib)_isotig15293gene=isogroup03222sp|Q53P54|PHT46_ORYSJProbableaniontransporter6OS=Oryzasativasubsp.japonicaGN=PHT4;6PE=2SV=1length=1910numContigs=3	GO:0016021
isotig25923	-0.85537	0.00238606	lcl|(6lib)_isotig25923gene=isogroup10298sp|O13787|SEC62_SCHPOTranslocationproteinsec62OS=SchizosaccharomycespombeGN=sec62PE=2SV=1length=1876numContigs=1	GO:0016021
isotig26269	0.69584	0.0102499	lcl|(6lib)_isotig26269gene=isogroup10644sp|Q56Z59|PATL3_ARATHPatellin-3OS=ArabidopsisthalianaGN=PATL3PE=1SV=2length=1789numContigs=1	GO:0016021
isotig37708	-1.16408	0.0414878	lcl|(6lib)_isotig37708gene=isogroup22083sp|Q94KB7|MLO6_ARATHMLO-likeprotein6OS=ArabidopsisthalianaGN=MLO6PE=2SV=2length=660numContigs=1	GO:0016021
isotig07193	-0.838259	0.00125225	lcl|(6lib)_isotig07193gene=isogroup00806sp|Q7XKV4|BGL12_ORYSJBeta-glucosidase12OS=Oryzasativasubsp.japonicaGN=BGLU12PE=2SV=2length=1811numContigs=4	GO:0016023
isotig41514	0.626551	0.0343871	lcl|(6lib)_isotig41514gene=isogroup25889sp|P35687|RS21_ORYSJ40SribosomalproteinS21OS=Oryzasativasubsp.japonicaGN=RPS21PE=3SV=1length=541numContigs=1	GO:0016023
isotig07792	-0.611497	0.0314861	lcl|(6lib)_isotig07792gene=isogroup00925sp|C0LGP4|Y3475_ARATHProbableLRRreceptor-likeserine/threonine-proteinkinaseAt3g47570OS=ArabidopsisthalianaGN=At3g47570PE=1SV=1length=2282numContigs=3	GO:0016023
isotig07727	0.69789	0.0336233	lcl|(6lib)_isotig07727gene=isogroup00914sp|C0LGF5|Y1341_ARATHProbableLRRreceptor-likeserine/threonine-proteinkinaseAt1g34110OS=ArabidopsisthalianaGN=At1g34110PE=2SV=2length=2864numContigs=5	GO:0016023
isotig19997	1.06951	0.039372	lcl|(6lib)_isotig19997gene=isogroup05694sp|P0C2F6|RNHX1_ARATHPutativeribonucleaseHproteinAt1g65750OS=ArabidopsisthalianaGN=At1g65750PE=3SV=1length=1129numContigs=2	GO:0016023
isotig37175	-0.69337	0.0333941	lcl|(6lib)_isotig37175gene=isogroup21550NO_ANNOT_AVAILABLElength=682numContigs=1	GO:0016023
isotig37009	0.664628	0.0161306	lcl|(6lib)_isotig37009gene=isogroup21384NO_ANNOT_AVAILABLElength=687numContigs=1	GO:0016023
isotig27029	0.848749	0.0428529	lcl|(6lib)_isotig27029gene=isogroup11404sp|Q3T0E5|APMAP_BOVINAdipocyteplasmamembrane-associatedproteinOS=BostaurusGN=APMAPPE=2SV=1length=1619numContigs=1	GO:0016114
isotig35707	-0.61202	0.0180656	lcl|(6lib)_isotig35707gene=isogroup20082sp|Q38944|DET2_ARATHProbablesteroidreductaseDET2OS=ArabidopsisthalianaGN=DET2PE=2SV=2length=745numContigs=1	GO:0016132
isotig01097	-1.50788	0.0144409	lcl|(6lib)_isotig01097gene=isogroup00105sp|Q2HXL0|RBOHC_SOLTURespiratoryburstoxidasehomologproteinCOS=SolanumtuberosumGN=RBOHCPE=1SV=2length=3594numContigs=16	GO:0016174
Isotig	H/L	p-value	lcl|(6lib)_isotig01097gene=isogroup00105sp|Q2HXL0|RBOHC_SOLTURespiratoryburstoxidasehomologproteinCOS=SolanumtuberosumGN=RBOHCPE=1SV=2length=3594numContigs=16	GO:0016174
isotig32689	0.619486	0.0354527	lcl|(6lib)_isotig32689gene=isogroup17064sp|Q5RDP9|AP3S2_PONABAP-3complexsubunitsigma-2OS=PongoabeliiGN=AP3S2PE=2SV=1length=924numContigs=1	GO:0016192
isotig19349	1.44822	0.00671667	lcl|(6lib)_isotig19349gene=isogroup05354sp|Q41140|PFPA_RICCOPyrophosphate--fructose6-phosphate1-phosphotransferasesubunitalphaOS=RicinuscommunisGN=PFP-ALPHAPE=3SV=1length=1608numContigs=2	GO:0016310
isotig19451	-0.745367	0.0060137	lcl|(6lib)_isotig19451gene=isogroup05407sp|Q8YXG8|ARGB_ANASPAcetylglutamatekinaseOS=Anabaenasp.(strainPCC7120)GN=argBPE=3SV=1length=1222numContigs=2	GO:0016310
isotig32630	0.602111	0.0322647	lcl|(6lib)_isotig32630gene=isogroup17005sp|Q54NS8|AIFB_DICDIApoptosis-inducingfactorhomologBOS=DictyosteliumdiscoideumGN=aifBPE=3SV=1length=929numContigs=1	GO:0016491
isotig25717	-1.11356	0.00973947	lcl|(6lib)_isotig25717gene=isogroup10092sp|P93147|C81E1_GLYECIsoflavone2'-hydroxylaseOS=GlycyrrhizaechinataGN=CYP81E1PE=1SV=2length=1931numContigs=1	GO:0016491
isotig28322	-0.945615	0.028628	lcl|(6lib)_isotig28322gene=isogroup12697sp|Q9SBQ9|F3PH_PETHYFlavonoid3'-monooxygenaseOS=PetuniahybridaGN=CYP75B2PE=2SV=1length=1394numContigs=1	GO:0016705
isotig27925	0.867401	0.0436951	lcl|(6lib)_isotig27925gene=isogroup12300sp|Q8LCU7|MECR_ARATHProbabletrans-2-enoyl-CoAreductase,mitochondrialOS=ArabidopsisthalianaGN=At3g45770PE=1SV=1length=1454numContigs=1	GO:0016747
isotig32796	0.635101	0.0390023	lcl|(6lib)_isotig32796gene=isogroup17171sp|O33513|CBBY_RHOCAProteincbbYOS=RhodobactercapsulatusGN=cbbYPE=3SV=1length=915numContigs=1	GO:0016787
isotig27029	0.848749	0.0428529	lcl|(6lib)_isotig27029gene=isogroup11404sp|Q3T0E5|APMAP_BOVINAdipocyteplasmamembrane-associatedproteinOS=BostaurusGN=APMAPPE=2SV=1length=1619numContigs=1	GO:0016844
isotig32471	0.605433	0.0352594	lcl|(6lib)_isotig32471gene=isogroup16846sp|Q9FH99|FB302_ARATHF-boxproteinAt5g67140OS=ArabidopsisthalianaGN=At5g67140PE=2SV=1length=941numContigs=1	GO:0016874
isotig20290	-1.39457	0.00193823	lcl|(6lib)_isotig20290gene=isogroup05850sp|P35135|UBC4_SOLLCUbiquitin-conjugatingenzymeE2-17kDaOS=SolanumlycopersicumPE=2SV=1length=1028numContigs=2	GO:0016881
isotig18176	-0.871624	0.00169082	lcl|(6lib)_isotig18176gene=isogroup04743sp|P49175|INV1_MAIZEBeta-fructofuranosidase1OS=ZeamaysGN=IVR1PE=3SV=1length=2572numContigs=2	GO:0017177
isotig27925	0.867401	0.0436951	lcl|(6lib)_isotig27925gene=isogroup12300sp|Q8LCU7|MECR_ARATHProbabletrans-2-enoyl-CoAreductase,mitochondrialOS=ArabidopsisthalianaGN=At3g45770PE=1SV=1length=1454numContigs=1	GO:0019166
isotig10719	0.721261	0.0490143	lcl|(6lib)_isotig10719gene=isogroup01628sp|Q9ZT66|E134_MAIZEEndo-1,3;1,4-beta-D-glucanaseOS=ZeamaysPE=1SV=1length=947numContigs=4	GO:0019261
isotig32280	0.659691	0.0364343	lcl|(6lib)_isotig32280gene=isogroup16655sp|Q0VMF9|RS6_ALCBS30SribosomalproteinS6OS=Alcanivoraxborkumensis(strainSK2/ATCC700651/DSM11573)GN=rpsFPE=3SV=1length=958numContigs=1	GO:0019843
isotig26061	-1.46558	0.00282058	lcl|(6lib)_isotig26061gene=isogroup10436sp|Q9ZPY2|LAC6_ARATHLaccase-6OS=ArabidopsisthalianaGN=LAC6PE=2SV=1length=1843numContigs=1	GO:0019852
isotig23566	0.661837	0.0108547	lcl|(6lib)_isotig23566gene=isogroup07941sp|Q8H252|RBR_COCNURetinoblastoma-relatedproteinOS=CocosnuciferaGN=Rb1PE=2SV=1length=3277numContigs=1	GO:0022619
isotig01097	-1.50788	0.0144409	lcl|(6lib)_isotig01097gene=isogroup00105sp|Q2HXL0|RBOHC_SOLTURespiratoryburstoxidasehomologproteinCOS=SolanumtuberosumGN=RBOHCPE=1SV=2length=3594numContigs=16	GO:0022626
isotig38124	0.678441	0.029559	lcl|(6lib)_isotig38124gene=isogroup22499sp|Q9AT34|RS15A_DAUCA40SribosomalproteinS15aOS=DaucuscarotaGN=RPS15APE=2SV=3length=646numContigs=1	GO:0022627
isotig41514	0.626551	0.0343871	lcl|(6lib)_isotig41514gene=isogroup25889sp|P35687|RS21_ORYSJ40SribosomalproteinS21OS=Oryzasativasubsp.japonicaGN=RPS21PE=3SV=1length=541numContigs=1	GO:0022627
isotig30246	0.737473	0.00930828	lcl|(6lib)_isotig30246gene=isogroup14621sp|Q9SAI4|NIP61_ARATHAquaporinNIP6-1OS=ArabidopsisthalianaGN=NIP6-1PE=1SV=1length=1142numContigs=1	GO:0022891
isotig32689	0.619486	0.0354527	lcl|(6lib)_isotig32689gene=isogroup17064sp|Q5RDP9|AP3S2_PONABAP-3complexsubunitsigma-2OS=PongoabeliiGN=AP3S2PE=2SV=1length=924numContigs=1	GO:0030117
isotig38404	-0.620151	0.0329167	lcl|(6lib)_isotig38404gene=isogroup22779sp|Q06509|COMT1_MAIZECaffeicacid3-O-methyltransferaseOS=ZeamaysPE=3SV=1length=637numContigs=1	GO:0030755
isotig21051	0.602438	0.0200561	lcl|(6lib)_isotig21051gene=isogroup06255sp|A4VIV5|RNFB_PSEU5ElectrontransportcomplexproteinrnfBOS=Pseudomonasstutzeri(strainA1501)GN=rnfBPE=3SV=1length=1125numContigs=2	GO:0031072
isotig38404	-0.620151	0.0329167	lcl|(6lib)_isotig38404gene=isogroup22779sp|Q06509|COMT1_MAIZECaffeicacid3-O-methyltransferaseOS=ZeamaysPE=3SV=1length=637numContigs=1	GO:0032259
isotig23566	0.661837	0.0108547	lcl|(6lib)_isotig23566gene=isogroup07941sp|Q8H252|RBR_COCNURetinoblastoma-relatedproteinOS=CocosnuciferaGN=Rb1PE=2SV=1length=3277numContigs=1	GO:0032875
isotig01097	-1.50788	0.0144409	lcl|(6lib)_isotig01097gene=isogroup00105sp|Q2HXL0|RBOHC_SOLTURespiratoryburstoxidasehomologproteinCOS=SolanumtuberosumGN=RBOHCPE=1SV=2length=3594numContigs=16	GO:0033198
isotig38404	-0.620151	0.0329167	lcl|(6lib)_isotig38404gene=isogroup22779sp|Q06509|COMT1_MAIZECaffeicacid3-O-methyltransferaseOS=ZeamaysPE=3SV=1length=637numContigs=1	GO:0033799
isotig10458	-0.696044	0.0211279	lcl|(6lib)_isotig10458gene=isogroup01559sp|Q8H0F2|ANGT_GENTRAnthocyanin3'-O-beta-glucosyltransferaseOS=GentianatrifloraPE=1SV=1length=1703numContigs=4	GO:0035251
isotig18768	-0.724595	0.0172925	lcl|(6lib)_isotig18768gene=isogroup05050sp|Q9SK82|COGT2_ARATHCytokinin-O-glucosyltransferase2OS=ArabidopsisthalianaGN=UGT85A1PE=1SV=1length=1551numContigs=2	GO:0035251
isotig32337	0.841305	0.0471075	lcl|(6lib)_isotig32337gene=isogroup16712sp|Q8VBT9|ASPC1_MOUSETethercontainingUBXdomainforGLUT4OS=MusmusculusGN=Aspscr1PE=1SV=1length=953numContigs=1	GO:0035265
isotig31645	0.641716	0.0077412	lcl|(6lib)_isotig31645gene=isogroup16020sp|P41127|RL131_ARATH60SribosomalproteinL13-1OS=ArabidopsisthalianaGN=RPL13BPE=1SV=1length=996numContigs=1	GO:0042254
isotig32280	0.659691	0.0364343	lcl|(6lib)_isotig32280gene=isogroup16655sp|Q0VMF9|RS6_ALCBS30SribosomalproteinS6OS=Alcanivoraxborkumensis(strainSK2/ATCC700651/DSM11573)GN=rpsFPE=3SV=1length=958numContigs=1	GO:0042254
isotig34794	0.872399	0.00133634	lcl|(6lib)_isotig34794gene=isogroup19169Q8L9S1length=792numContigs=1	GO:0042254
isotig36101	1.02593	0.00523816	lcl|(6lib)_isotig36101gene=isogroup20476sp|Q9M573|RL31_PERFR60SribosomalproteinL31OS=PerillafrutescensGN=RPL31PE=2SV=1length=724numContigs=1	GO:0042254
isotig38124	0.678441	0.029559	lcl|(6lib)_isotig38124gene=isogroup22499sp|Q9AT34|RS15A_DAUCA40SribosomalproteinS15aOS=DaucuscarotaGN=RPS15APE=2SV=3length=646numContigs=1	GO:0042254
isotig41514	0.626551	0.0343871	lcl|(6lib)_isotig41514gene=isogroup25889sp|P35687|RS21_ORYSJ40SribosomalproteinS21OS=Oryzasativasubsp.japonicaGN=RPS21PE=3SV=1length=541numContigs=1	GO:0042254
isotig27029	0.848749	0.0428529	lcl|(6lib)_isotig27029gene=isogroup11404sp|Q3T0E5|APMAP_BOVINAdipocyteplasmamembrane-associatedproteinOS=BostaurusGN=APMAPPE=2SV=1length=1619numContigs=1	GO:0042432
isotig01097	-1.50788	0.0144409	lcl|(6lib)_isotig01097gene=isogroup00105sp|Q2HXL0|RBOHC_SOLTURespiratoryburstoxidasehomologproteinCOS=SolanumtuberosumGN=RBOHCPE=1SV=2length=3594numContigs=16	GO:0043069
isotig07193	-0.838259	0.00125225	lcl|(6lib)_isotig07193gene=isogroup00806sp|Q7XKV4|BGL12_ORYSJBeta-glucosidase12OS=Oryzasativasubsp.japonicaGN=BGLU12PE=2SV=2length=1811numContigs=4	GO:0043169
isotig32337	0.841305	0.0471075	lcl|(6lib)_isotig32337gene=isogroup16712sp|Q8VBT9|ASPC1_MOUSETethercontainingUBXdomainforGLUT4OS=MusmusculusGN=Aspscr1PE=1SV=1length=953numContigs=1	GO:0043241
isotig14365	0.676002	0.0317409	lcl|(6lib)_isotig14365gene=isogroup02833sp|Q8LCG7|NFYC2_ARATHNucleartranscriptionfactorYsubunitC-2OS=ArabidopsisthalianaGN=NFYC2PE=2SV=2length=1329numContigs=3	GO:0043565
isotig26061	-1.46558	0.00282058	lcl|(6lib)_isotig26061gene=isogroup10436sp|Q9ZPY2|LAC6_ARATHLaccase-6OS=ArabidopsisthalianaGN=LAC6PE=2SV=1length=1843numContigs=1	GO:0046274
isotig28322	-0.945615	0.028628	lcl|(6lib)_isotig28322gene=isogroup12697sp|Q9SBQ9|F3PH_PETHYFlavonoid3'-monooxygenaseOS=PetuniahybridaGN=CYP75B2PE=2SV=1length=1394numContigs=1	GO:0046872
isotig38404	-0.620151	0.0329167	lcl|(6lib)_isotig38404gene=isogroup22779sp|Q06509|COMT1_MAIZECaffeicacid3-O-methyltransferaseOS=ZeamaysPE=3SV=1length=637numContigs=1	GO:0046983
isotig19349	1.44822	0.00671667	lcl|(6lib)_isotig19349gene=isogroup05354sp|Q41140|PFPA_RICCOPyrophosphate--fructose6-phosphate1-phosphotransferasesubunitalphaOS=RicinuscommunisGN=PFP-ALPHAPE=3SV=1length=1608numContigs=2	GO:0047334
isotig38404	-0.620151	0.0329167	lcl|(6lib)_isotig38404gene=isogroup22779sp|Q06509|COMT1_MAIZECaffeicacid3-O-methyltransferaseOS=ZeamaysPE=3SV=1length=637numContigs=1	GO:0047763
isotig10719	0.721261	0.0490143	lcl|(6lib)_isotig10719gene=isogroup01628sp|Q9ZT66|E134_MAIZEEndo-1,3;1,4-beta-D-glucanaseOS=ZeamaysPE=1SV=1length=947numContigs=4	GO:0048046
isotig26061	-1.46558	0.00282058	lcl|(6lib)_isotig26061gene=isogroup10436sp|Q9ZPY2|LAC6_ARATHLaccase-6OS=ArabidopsisthalianaGN=LAC6PE=2SV=1length=1843numContigs=1	GO:0048046
isotig23566	0.661837	0.0108547	lcl|(6lib)_isotig23566gene=isogroup07941sp|Q8H252|RBR_COCNURetinoblastoma-relatedproteinOS=CocosnuciferaGN=Rb1PE=2SV=1length=3277numContigs=1	GO:0048366
isotig26250	0.652858	0.0129545	lcl|(6lib)_isotig26250gene=isogroup10625sp|Q39769|G3PC_GINBIGlyceraldehyde-3-phosphatedehydrogenase,cytosolicOS=GinkgobilobaPE=2SV=1length=1788numContigs=1	GO:0048658
isotig35707	-0.61202	0.0180656	lcl|(6lib)_isotig35707gene=isogroup20082sp|Q38944|DET2_ARATHProbablesteroidreductaseDET2OS=ArabidopsisthalianaGN=DET2PE=2SV=2length=745numContigs=1	GO:0050213
isotig18176	-0.871624	0.00169082	lcl|(6lib)_isotig18176gene=isogroup04743sp|P49175|INV1_MAIZEBeta-fructofuranosidase1OS=ZeamaysGN=IVR1PE=3SV=1length=2572numContigs=2	GO:0050306
isotig28451	-0.89208	0.0215308	lcl|(6lib)_isotig28451gene=isogroup12826sp|P51091|LDOX_MALDOLeucoanthocyanidindioxygenaseOS=MalusdomesticaGN=ANSPE=2SV=1length=1370numContigs=1	GO:0050589
isotig32630	0.602111	0.0322647	lcl|(6lib)_isotig32630gene=isogroup17005sp|Q54NS8|AIFB_DICDIApoptosis-inducingfactorhomologBOS=DictyosteliumdiscoideumGN=aifBPE=3SV=1length=929numContigs=1	GO:0050660
isotig26250	0.652858	0.0129545	lcl|(6lib)_isotig26250gene=isogroup10625sp|Q39769|G3PC_GINBIGlyceraldehyde-3-phosphatedehydrogenase,cytosolicOS=GinkgobilobaPE=2SV=1length=1788numContigs=1	GO:0050661
isotig01097	-1.50788	0.0144409	lcl|(6lib)_isotig01097gene=isogroup00105sp|Q2HXL0|RBOHC_SOLTURespiratoryburstoxidasehomologproteinCOS=SolanumtuberosumGN=RBOHCPE=1SV=2length=3594numContigs=16	GO:0050832
isotig28207	-0.94268	0.00865142	lcl|(6lib)_isotig28207gene=isogroup12582sp|Q942D4|BURP3_ORYSJBURPdomain-containingprotein3OS=Oryzasativasubsp.japonicaGN=BURP3PE=2SV=1length=1413numContigs=1	GO:0050896
isotig21051	0.602438	0.0200561	lcl|(6lib)_isotig21051gene=isogroup06255sp|A4VIV5|RNFB_PSEU5ElectrontransportcomplexproteinrnfBOS=Pseudomonasstutzeri(strainA1501)GN=rnfBPE=3SV=1length=1125numContigs=2	GO:0051082
isotig15792	0.70836	0.0259028	lcl|(6lib)_isotig15792gene=isogroup03503sp|Q6AWV1|POP5_ARATHProbableribonucleaseP/MRPproteinsubunitPOP5OS=ArabidopsisthalianaGN=EMB1687PE=2SV=1length=905numContigs=3	GO:0051252
isotig26250	0.652858	0.0129545	lcl|(6lib)_isotig26250gene=isogroup10625sp|Q39769|G3PC_GINBIGlyceraldehyde-3-phosphatedehydrogenase,cytosolicOS=GinkgobilobaPE=2SV=1length=1788numContigs=1	GO:0051287
isotig38404	-0.620151	0.0329167	lcl|(6lib)_isotig38404gene=isogroup22779sp|Q06509|COMT1_MAIZECaffeicacid3-O-methyltransferaseOS=ZeamaysPE=3SV=1length=637numContigs=1	GO:0051555
isotig18176	-0.871624	0.00169082	lcl|(6lib)_isotig18176gene=isogroup04743sp|P49175|INV1_MAIZEBeta-fructofuranosidase1OS=ZeamaysGN=IVR1PE=3SV=1length=2572numContigs=2	GO:0051669
isotig35935	2.0716	0.00491326	lcl|(6lib)_isotig35935gene=isogroup20310sp|Q9LUV2|POP3_ARATHProbableproteinPop3OS=ArabidopsisthalianaGN=At3g17210PE=1SV=1length=737numContigs=1	GO:0051707
isotig23566	0.661837	0.0108547	lcl|(6lib)_isotig23566gene=isogroup07941sp|Q8H252|RBR_COCNURetinoblastoma-relatedproteinOS=CocosnuciferaGN=Rb1PE=2SV=1length=3277numContigs=1	GO:0051783
isotig29190	0.702595	0.0243171	lcl|(6lib)_isotig29190gene=isogroup13565sp|Q9M401|BCAT3_ARATHBranched-chain-amino-acidaminotransferase3,chloroplasticOS=ArabidopsisthalianaGN=BCAT3PE=1SV=1length=1268numContigs=1	GO:0052654
isotig29190	0.702595	0.0243171	lcl|(6lib)_isotig29190gene=isogroup13565sp|Q9M401|BCAT3_ARATHBranched-chain-amino-acidaminotransferase3,chloroplasticOS=ArabidopsisthalianaGN=BCAT3PE=1SV=1length=1268numContigs=1	GO:0052655
isotig29190	0.702595	0.0243171	lcl|(6lib)_isotig29190gene=isogroup13565sp|Q9M401|BCAT3_ARATHBranched-chain-amino-acidaminotransferase3,chloroplasticOS=ArabidopsisthalianaGN=BCAT3PE=1SV=1length=1268numContigs=1	GO:0052656
isotig26061	-1.46558	0.00282058	lcl|(6lib)_isotig26061gene=isogroup10436sp|Q9ZPY2|LAC6_ARATHLaccase-6OS=ArabidopsisthalianaGN=LAC6PE=2SV=1length=1843numContigs=1	GO:0052716
isotig15293	-0.625495	0.0497121	lcl|(6lib)_isotig15293gene=isogroup03222sp|Q53P54|PHT46_ORYSJProbableaniontransporter6OS=Oryzasativasubsp.japonicaGN=PHT4;6PE=2SV=1length=1910numContigs=3	GO:0055085
isotig26061	-1.46558	0.00282058	lcl|(6lib)_isotig26061gene=isogroup10436sp|Q9ZPY2|LAC6_ARATHLaccase-6OS=ArabidopsisthalianaGN=LAC6PE=2SV=1length=1843numContigs=1	GO:0055114
isotig26250	0.652858	0.0129545	lcl|(6lib)_isotig26250gene=isogroup10625sp|Q39769|G3PC_GINBIGlyceraldehyde-3-phosphatedehydrogenase,cytosolicOS=GinkgobilobaPE=2SV=1length=1788numContigs=1	GO:0055114
isotig27925	0.867401	0.0436951	lcl|(6lib)_isotig27925gene=isogroup12300sp|Q8LCU7|MECR_ARATHProbabletrans-2-enoyl-CoAreductase,mitochondrialOS=ArabidopsisthalianaGN=At3g45770PE=1SV=1length=1454numContigs=1	GO:0055114
isotig28451	-0.89208	0.0215308	lcl|(6lib)_isotig28451gene=isogroup12826sp|P51091|LDOX_MALDOLeucoanthocyanidindioxygenaseOS=MalusdomesticaGN=ANSPE=2SV=1length=1370numContigs=1	GO:0055114
isotig32630	0.602111	0.0322647	lcl|(6lib)_isotig32630gene=isogroup17005sp|Q54NS8|AIFB_DICDIApoptosis-inducingfactorhomologBOS=DictyosteliumdiscoideumGN=aifBPE=3SV=1length=929numContigs=1	GO:0055114
isotig35707	-0.61202	0.0180656	lcl|(6lib)_isotig35707gene=isogroup20082sp|Q38944|DET2_ARATHProbablesteroidreductaseDET2OS=ArabidopsisthalianaGN=DET2PE=2SV=2length=745numContigs=1	GO:0055114
isotig26250	0.652858	0.0129545	lcl|(6lib)_isotig26250gene=isogroup10625sp|Q39769|G3PC_GINBIGlyceraldehyde-3-phosphatedehydrogenase,cytosolicOS=GinkgobilobaPE=2SV=1length=1788numContigs=1	GO:0080022
isotig26250	0.652858	0.0129545	lcl|(6lib)_isotig26250gene=isogroup10625sp|Q39769|G3PC_GINBIGlyceraldehyde-3-phosphatedehydrogenase,cytosolicOS=GinkgobilobaPE=2SV=1length=1788numContigs=1	GO:0080144
isotig25411	-0.656882	0.0235472	lcl|(6lib)_isotig25411gene=isogroup09786sp|Q9FF61|SM3L1_ARATHPutativeSWI/SNF-relatedmatrix-associatedactin-dependentregulatorofchromatinsubfamilyAmember3-like1OS=ArabidopsisthalianaGN=At5g05130PE=2SV=1length=2026numContigs=1	GO:0097159
isotig25411	-0.656882	0.0235472	lcl|(6lib)_isotig25411gene=isogroup09786sp|Q9FF61|SM3L1_ARATHPutativeSWI/SNF-relatedmatrix-associatedactin-dependentregulatorofchromatinsubfamilyAmember3-like1OS=ArabidopsisthalianaGN=At5g05130PE=2SV=1length=2026numContigs=1	GO:1901363
isotig23566	0.661837	0.0108547	lcl|(6lib)_isotig23566gene=isogroup07941sp|Q8H252|RBR_COCNURetinoblastoma-relatedproteinOS=CocosnuciferaGN=Rb1PE=2SV=1length=3277numContigs=1	GO:2000036

## Sheet: All GO Candidates 18WAP
Isotig	fold change (Log2)	p-value	Annotation	GO
isotig27925	0.928153	0.0303714	lcl|(6lib)_isotig27925gene=isogroup12300sp|Q8LCU7|MECR_ARATHProbabletrans-2-enoyl-CoAreductase,mitochondrialOS=ArabidopsisthalianaGN=At3g45770PE=1SV=1length=1454numContigs=1	EC:1.3.1.38
isotig01097	-1.35749	0.0157211	lcl|(6lib)_isotig01097gene=isogroup00105sp|Q2HXL0|RBOHC_SOLTURespiratoryburstoxidasehomologproteinCOS=SolanumtuberosumGN=RBOHCPE=1SV=2length=3594numContigs=16	EC:1.6.3.1
isotig27925	0.928153	0.0303714	lcl|(6lib)_isotig27925gene=isogroup12300sp|Q8LCU7|MECR_ARATHProbabletrans-2-enoyl-CoAreductase,mitochondrialOS=ArabidopsisthalianaGN=At3g45770PE=1SV=1length=1454numContigs=1	EC:2.3.1.0
isotig31597	-0.601998	0.00501444	lcl|(6lib)_isotig31597gene=isogroup15972sp|O65857|GSTF1_ORYSJProbableglutathioneS-transferaseGSTF1OS=Oryzasativasubsp.japonicaGN=GSTF1PE=1SV=2length=1013numContigs=1	EC:2.5.1.18
isotig19349	1.33013	0.0257325	lcl|(6lib)_isotig19349gene=isogroup05354sp|Q41140|PFPA_RICCOPyrophosphate--fructose6-phosphate1-phosphotransferasesubunitalphaOS=RicinuscommunisGN=PFP-ALPHAPE=3SV=1length=1608numContigs=2	EC:2.7.1.11
isotig19349	1.33013	0.0257325	lcl|(6lib)_isotig19349gene=isogroup05354sp|Q41140|PFPA_RICCOPyrophosphate--fructose6-phosphate1-phosphotransferasesubunitalphaOS=RicinuscommunisGN=PFP-ALPHAPE=3SV=1length=1608numContigs=2	EC:2.7.1.90
isotig23861	0.83995	0.00255267	lcl|(6lib)_isotig23861gene=isogroup08236sp|Q8GUH1|PUB33_ARATHU-boxdomain-containingprotein33OS=ArabidopsisthalianaGN=PUB33PE=2SV=2length=2857numContigs=1	EC:2.7.11.0
isotig32754	1.26107	0.00837566	lcl|(6lib)_isotig32754gene=isogroup17129sp|C0LGS2|Y4361_ARATHProbableLRRreceptor-likeserine/threonine-proteinkinaseAt4g36180OS=ArabidopsisthalianaGN=At4g36180PE=1SV=1length=920numContigs=1	EC:2.7.11.0
isotig24130	-0.751787	0.00803332	lcl|(6lib)_isotig24130gene=isogroup08505sp|P93400|PLDA1_TOBACPhospholipaseDalpha1OS=NicotianatabacumGN=PLD1PE=2SV=2length=2636numContigs=1	EC:3.1.4.0
isotig17856	0.729863	0.00881784	lcl|(6lib)_isotig17856gene=isogroup04578sp|Q9SZ11|GLPQ2_ARATHProbableglycerophosphoryldiesterphosphodiesterase2OS=ArabidopsisthalianaGN=GPDL2PE=1SV=2length=2626numContigs=2	EC:3.1.4.46
isotig07193	-1.07465	0.00126269	lcl|(6lib)_isotig07193gene=isogroup00806sp|Q7XKV4|BGL12_ORYSJBeta-glucosidase12OS=Oryzasativasubsp.japonicaGN=BGLU12PE=2SV=2length=1811numContigs=4	EC:3.2.1.0
isotig04076	0.654135	0.0267203	lcl|(6lib)_isotig04076gene=isogroup00371sp|P24091|CHI2_TOBACEndochitinaseBOS=NicotianatabacumGN=CHN50PE=1SV=1length=1556numContigs=6	EC:3.2.1.14
isotig33135	-0.605402	0.0231462	lcl|(6lib)_isotig33135gene=isogroup17510sp|Q8GW72|FUCO1_ARATHAlpha-L-fucosidase1OS=ArabidopsisthalianaGN=FUC1PE=1SV=1length=893numContigs=1	EC:3.2.1.51
isotig13498	-0.679197	0.0315808	lcl|(6lib)_isotig13498gene=isogroup02493sp|Q9S9K4|ASPL2_ARATHAsparticproteinase-likeprotein2OS=ArabidopsisthalianaGN=At1g65240PE=1SV=2length=1747numContigs=3	EC:3.4.23.0
isotig25273	0.76749	0.000547721	lcl|(6lib)_isotig25273gene=isogroup09648sp|P56521|HDA19_MAIZEProbablehistonedeacetylase19OS=ZeamaysPE=2SV=1length=2068numContigs=1	EC:3.5.1.98
isotig29475	1.35126	0.0019796	lcl|(6lib)_isotig29475gene=isogroup13850sp|P21616|AVP_PHAAUPyrophosphate-energizedvacuolarmembraneprotonpumpOS=PhaseolusaureusPE=1SV=3length=1229numContigs=1	EC:3.6.1.1
isotig32338	0.619912	0.00213033	lcl|(6lib)_isotig32338gene=isogroup16713sp|Q9SIT6|AB5G_ARATHABCtransporterGfamilymember5OS=ArabidopsisthalianaGN=ABCG5PE=2SV=1length=954numContigs=1	EC:3.6.1.15
isotig00029	-0.759156	0.0140186	lcl|(6lib)_isotig00029gene=isogroup00035sp|O07051|LTAA_AERJAL-allo-threoninealdolaseOS=AeromonasjandaeiGN=ltaAPE=1SV=1length=1581numContigs=4	EC:4.1.2.5
isotig27251	0.794294	0.0247877	lcl|(6lib)_isotig27251gene=isogroup11626sp|A3C4S4|GME1_ORYSJGDP-mannose3,5-epimerase1OS=Oryzasativasubsp.japonicaGN=GME-1PE=1SV=1length=1579numContigs=1	EC:5.1.3.18
isotig27054	-0.970772	0.0229431	lcl|(6lib)_isotig27054gene=isogroup11429sp|Q5UPJ7|SYY_MIMIVTyrosyl-tRNAsynthetaseOS=AcanthamoebapolyphagamimivirusGN=YARSPE=1SV=1length=1616numContigs=1	EC:6.1.1.1
isotig20290	-1.68478	0.00109043	lcl|(6lib)_isotig20290gene=isogroup05850sp|P35135|UBC4_SOLLCUbiquitin-conjugatingenzymeE2-17kDaOS=SolanumlycopersicumPE=2SV=1length=1028numContigs=2	EC:6.3.2.0
isotig25273	0.76749	0.000547721	lcl|(6lib)_isotig25273gene=isogroup09648sp|P56521|HDA19_MAIZEProbablehistonedeacetylase19OS=ZeamaysPE=2SV=1length=2068numContigs=1	GO:0000118
isotig31167	-0.624619	0.0174949	lcl|(6lib)_isotig31167gene=isogroup15542sp|O80365|ARR8_ARATHTwo-componentresponseregulatorARR8OS=ArabidopsisthalianaGN=ARR8PE=1SV=1length=1050numContigs=1	GO:0000156
isotig31167	-0.624619	0.0174949	lcl|(6lib)_isotig31167gene=isogroup15542sp|O80365|ARR8_ARATHTwo-componentresponseregulatorARR8OS=ArabidopsisthalianaGN=ARR8PE=1SV=1length=1050numContigs=1	GO:0000160
isotig27054	-0.970772	0.0229431	lcl|(6lib)_isotig27054gene=isogroup11429sp|Q5UPJ7|SYY_MIMIVTyrosyl-tRNAsynthetaseOS=AcanthamoebapolyphagamimivirusGN=YARSPE=1SV=1length=1616numContigs=1	GO:0000162
isotig06484	0.62601	0.0140308	lcl|(6lib)_isotig06484gene=isogroup00693sp|P49310|GRP1_SINALGlycine-richRNA-bindingproteinGRP1AOS=SinapisalbaPE=2SV=1length=951numContigs=6	GO:0000166
isotig20012	-0.721924	0.0142061	lcl|(6lib)_isotig20012gene=isogroup05702sp|P52577|IFRH_ARATHIsoflavonereductasehomologP3OS=ArabidopsisthalianaGN=At1g75280PE=1SV=1length=1082numContigs=2	GO:0000166
isotig27251	0.794294	0.0247877	lcl|(6lib)_isotig27251gene=isogroup11626sp|A3C4S4|GME1_ORYSJGDP-mannose3,5-epimerase1OS=Oryzasativasubsp.japonicaGN=GME-1PE=1SV=1length=1579numContigs=1	GO:0000166
isotig32338	0.619912	0.00213033	lcl|(6lib)_isotig32338gene=isogroup16713sp|Q9SIT6|AB5G_ARATHABCtransporterGfamilymember5OS=ArabidopsisthalianaGN=ABCG5PE=2SV=1length=954numContigs=1	GO:0000166
isotig37115	0.775957	0.00612181	lcl|(6lib)_isotig37115gene=isogroup21490sp|Q55EK2|C524A_DICDIProbablecytochromeP450524A1OS=DictyosteliumdiscoideumGN=cyp524a1PE=3SV=1length=678numContigs=1	GO:0000249
isotig04076	0.654135	0.0267203	lcl|(6lib)_isotig04076gene=isogroup00371sp|P24091|CHI2_TOBACEndochitinaseBOS=NicotianatabacumGN=CHN50PE=1SV=1length=1556numContigs=6	GO:0000272
isotig29475	1.35126	0.0019796	lcl|(6lib)_isotig29475gene=isogroup13850sp|P21616|AVP_PHAAUPyrophosphate-energizedvacuolarmembraneprotonpumpOS=PhaseolusaureusPE=1SV=3length=1229numContigs=1	GO:0000287
isotig17856	0.729863	0.00881784	lcl|(6lib)_isotig17856gene=isogroup04578sp|Q9SZ11|GLPQ2_ARATHProbableglycerophosphoryldiesterphosphodiesterase2OS=ArabidopsisthalianaGN=GPDL2PE=1SV=2length=2626numContigs=2	GO:0000902
isotig29222	0.604898	0.0126799	lcl|(6lib)_isotig29222gene=isogroup13597sp|O81004|Y2287_ARATHGTP-bindingproteinAt2g22870OS=ArabidopsisthalianaGN=EMB2001PE=2SV=2length=1258numContigs=1	GO:0000917
isotig01744	4.10704	0.0226412	lcl|(6lib)_isotig01744gene=isogroup00147sp|Q9GZR2|REXO4_HUMANRNAexonuclease4OS=HomosapiensGN=REXO4PE=1SV=2length=1971numContigs=2	GO:0003676
isotig38751	0.669149	0.0298472	lcl|(6lib)_isotig38751gene=isogroup23126NO_ANNOT_AVAILABLElength=620numContigs=1	GO:0003676
isotig10605	0.703567	0.000706135	lcl|(6lib)_isotig10605gene=isogroup01598sp|Q94LW3|KNOS3_ORYSJHomeoboxproteinknotted-1-like3OS=Oryzasativasubsp.japonicaGN=HOS66PE=2SV=1length=1354numContigs=4	GO:0003677
isotig22489	0.952025	0.0138469	lcl|(6lib)_isotig22489gene=isogroup07006sp|P10978|POLX_TOBACRetrovirus-relatedPolpolyproteinfromtransposonTNT1-94OS=NicotianatabacumPE=2SV=1length=419numContigs=2	GO:0003677
isotig27481	0.831606	0.018018	lcl|(6lib)_isotig27481gene=isogroup11856sp|Q9SXQ6|FEN1A_ORYSJFlapendonuclease1aOS=Oryzasativasubsp.japonicaGN=FEN-1aPE=2SV=1length=1534numContigs=1	GO:0003677
isotig06484	0.62601	0.0140308	lcl|(6lib)_isotig06484gene=isogroup00693sp|P49310|GRP1_SINALGlycine-richRNA-bindingproteinGRP1AOS=SinapisalbaPE=2SV=1length=951numContigs=6	GO:0003690
isotig06484	0.62601	0.0140308	lcl|(6lib)_isotig06484gene=isogroup00693sp|P49310|GRP1_SINALGlycine-richRNA-bindingproteinGRP1AOS=SinapisalbaPE=2SV=1length=951numContigs=6	GO:0003697
isotig10605	0.703567	0.000706135	lcl|(6lib)_isotig10605gene=isogroup01598sp|Q94LW3|KNOS3_ORYSJHomeoboxproteinknotted-1-like3OS=Oryzasativasubsp.japonicaGN=HOS66PE=2SV=1length=1354numContigs=4	GO:0003700
isotig24268	0.944445	0.0170344	lcl|(6lib)_isotig24268gene=isogroup08643sp|Q8RXF1|SF3A1_ARATHProbablesplicingfactor3subunit1OS=ArabidopsisthalianaGN=At1g14650PE=1SV=2length=2531numContigs=1	GO:0003723
isotig21284	-0.643612	0.00888547	lcl|(6lib)_isotig21284gene=isogroup06381sp|Q9M5L0|RL35_EUPES60SribosomalproteinL35OS=EuphorbiaesulaGN=RPL35PE=2SV=1length=850numContigs=2	GO:0003735
isotig21526	-0.603014	0.000639039	lcl|(6lib)_isotig21526gene=isogroup06509sp|P49690|RL23_ARATH60SribosomalproteinL23OS=ArabidopsisthalianaGN=RPL23APE=2SV=3length=715numContigs=2	GO:0003735
isotig32280	0.798487	0.0246205	lcl|(6lib)_isotig32280gene=isogroup16655sp|Q0VMF9|RS6_ALCBS30SribosomalproteinS6OS=Alcanivoraxborkumensis(strainSK2/ATCC700651/DSM11573)GN=rpsFPE=3SV=1length=958numContigs=1	GO:0003735
isotig32721	-0.784436	0.00154697	lcl|(6lib)_isotig32721gene=isogroup17096sp|Q9M5M1|RS11_EUPES40SribosomalproteinS11OS=EuphorbiaesulaGN=RPS11PE=2SV=1length=920numContigs=1	GO:0003735
isotig36101	0.928974	0.0130839	lcl|(6lib)_isotig36101gene=isogroup20476sp|Q9M573|RL31_PERFR60SribosomalproteinL31OS=PerillafrutescensGN=RPL31PE=2SV=1length=724numContigs=1	GO:0003735
isotig38822	0.635049	0.00405142	lcl|(6lib)_isotig38822gene=isogroup23197sp|Q2N923|RL32_ERYLH50SribosomalproteinL32OS=Erythrobacterlitoralis(strainHTCC2594)GN=rpmFPE=3SV=1length=621numContigs=1	GO:0003735
isotig40699	0.755411	0.0247414	lcl|(6lib)_isotig40699gene=isogroup25074sp|P46302|RS28_MAIZE40SribosomalproteinS28OS=ZeamaysGN=RPS28PE=3SV=1length=560numContigs=1	GO:0003735
isotig40924	0.674775	0.0428645	lcl|(6lib)_isotig40924gene=isogroup25299sp|O22860|RL38_ARATH60SribosomalproteinL38OS=ArabidopsisthalianaGN=RPL38APE=2SV=1length=555numContigs=1	GO:0003735
isotig41514	0.776745	0.0090877	lcl|(6lib)_isotig41514gene=isogroup25889sp|P35687|RS21_ORYSJ40SribosomalproteinS21OS=Oryzasativasubsp.japonicaGN=RPS21PE=3SV=1length=541numContigs=1	GO:0003735
isotig04836	0.772465	0.00537723	lcl|(6lib)_isotig04836gene=isogroup00455sp|Q60DX8|BGL22_ORYSJBeta-glucosidase22OS=Oryzasativasubsp.japonicaGN=BGLU22PE=2SV=1length=1813numContigs=2	GO:0003824
isotig19349	1.33013	0.0257325	lcl|(6lib)_isotig19349gene=isogroup05354sp|Q41140|PFPA_RICCOPyrophosphate--fructose6-phosphate1-phosphotransferasesubunitalphaOS=RicinuscommunisGN=PFP-ALPHAPE=3SV=1length=1608numContigs=2	GO:0003872
isotig13498	-0.679197	0.0315808	lcl|(6lib)_isotig13498gene=isogroup02493sp|Q9S9K4|ASPL2_ARATHAsparticproteinase-likeprotein2OS=ArabidopsisthalianaGN=At1g65240PE=1SV=2length=1747numContigs=3	GO:0004190
isotig31597	-0.601998	0.00501444	lcl|(6lib)_isotig31597gene=isogroup15972sp|O65857|GSTF1_ORYSJProbableglutathioneS-transferaseGSTF1OS=Oryzasativasubsp.japonicaGN=GSTF1PE=1SV=2length=1013numContigs=1	GO:0004364
isotig29475	1.35126	0.0019796	lcl|(6lib)_isotig29475gene=isogroup13850sp|P21616|AVP_PHAAUPyrophosphate-energizedvacuolarmembraneprotonpumpOS=PhaseolusaureusPE=1SV=3length=1229numContigs=1	GO:0004427
isotig18371	0.622264	0.0272439	lcl|(6lib)_isotig18371gene=isogroup04846sp|A8MRX0|GSOX5_ARATHFlavin-containingmonooxygenaseFMOGS-OX5OS=ArabidopsisthalianaGN=FMOGS-OX5PE=2SV=2length=1648numContigs=2	GO:0004497
isotig37115	0.775957	0.00612181	lcl|(6lib)_isotig37115gene=isogroup21490sp|Q55EK2|C524A_DICDIProbablecytochromeP450524A1OS=DictyosteliumdiscoideumGN=cyp524a1PE=3SV=1length=678numContigs=1	GO:0004497
isotig27481	0.831606	0.018018	lcl|(6lib)_isotig27481gene=isogroup11856sp|Q9SXQ6|FEN1A_ORYSJFlapendonuclease1aOS=Oryzasativasubsp.japonicaGN=FEN-1aPE=2SV=1length=1534numContigs=1	GO:0004519
isotig01744	4.10704	0.0226412	lcl|(6lib)_isotig01744gene=isogroup00147sp|Q9GZR2|REXO4_HUMANRNAexonuclease4OS=HomosapiensGN=REXO4PE=1SV=2length=1971numContigs=2	GO:0004527
isotig27481	0.831606	0.018018	lcl|(6lib)_isotig27481gene=isogroup11856sp|Q9SXQ6|FEN1A_ORYSJFlapendonuclease1aOS=Oryzasativasubsp.japonicaGN=FEN-1aPE=2SV=1length=1534numContigs=1	GO:0004527
isotig15792	0.793657	0.00682004	lcl|(6lib)_isotig15792gene=isogroup03503sp|Q6AWV1|POP5_ARATHProbableribonucleaseP/MRPproteinsubunitPOP5OS=ArabidopsisthalianaGN=EMB1687PE=2SV=1length=905numContigs=3	GO:0004540
isotig07193	-1.07465	0.00126269	lcl|(6lib)_isotig07193gene=isogroup00806sp|Q7XKV4|BGL12_ORYSJBeta-glucosidase12OS=Oryzasativasubsp.japonicaGN=BGLU12PE=2SV=2length=1811numContigs=4	GO:0004553
isotig33135	-0.605402	0.0231462	lcl|(6lib)_isotig33135gene=isogroup17510sp|Q8GW72|FUCO1_ARATHAlpha-L-fucosidase1OS=ArabidopsisthalianaGN=FUC1PE=1SV=1length=893numContigs=1	GO:0004560
isotig04076	0.654135	0.0267203	lcl|(6lib)_isotig04076gene=isogroup00371sp|P24091|CHI2_TOBACEndochitinaseBOS=NicotianatabacumGN=CHN50PE=1SV=1length=1556numContigs=6	GO:0004568
isotig01097	-1.35749	0.0157211	lcl|(6lib)_isotig01097gene=isogroup00105sp|Q2HXL0|RBOHC_SOLTURespiratoryburstoxidasehomologproteinCOS=SolanumtuberosumGN=RBOHCPE=1SV=2length=3594numContigs=16	GO:0004601
isotig30052	-0.668927	0.047617	lcl|(6lib)_isotig30052gene=isogroup14427sp|Q42517|PERN_ARMRUPeroxidaseNOS=ArmoraciarusticanaGN=HRPNPE=2SV=1length=1158numContigs=1	GO:0004601
isotig24130	-0.751787	0.00803332	lcl|(6lib)_isotig24130gene=isogroup08505sp|P93400|PLDA1_TOBACPhospholipaseDalpha1OS=NicotianatabacumGN=PLD1PE=2SV=2length=2636numContigs=1	GO:0004620
isotig23861	0.83995	0.00255267	lcl|(6lib)_isotig23861gene=isogroup08236sp|Q8GUH1|PUB33_ARATHU-boxdomain-containingprotein33OS=ArabidopsisthalianaGN=PUB33PE=2SV=2length=2857numContigs=1	GO:0004674
isotig32754	1.26107	0.00837566	lcl|(6lib)_isotig32754gene=isogroup17129sp|C0LGS2|Y4361_ARATHProbableLRRreceptor-likeserine/threonine-proteinkinaseAt4g36180OS=ArabidopsisthalianaGN=At4g36180PE=1SV=1length=920numContigs=1	GO:0004674
isotig00029	-0.759156	0.0140186	lcl|(6lib)_isotig00029gene=isogroup00035sp|O07051|LTAA_AERJAL-allo-threoninealdolaseOS=AeromonasjandaeiGN=ltaAPE=1SV=1length=1581numContigs=4	GO:0004793
isotig27054	-0.970772	0.0229431	lcl|(6lib)_isotig27054gene=isogroup11429sp|Q5UPJ7|SYY_MIMIVTyrosyl-tRNAsynthetaseOS=AcanthamoebapolyphagamimivirusGN=YARSPE=1SV=1length=1616numContigs=1	GO:0004831
isotig34898	-1.31289	0.0369859	lcl|(6lib)_isotig34898gene=isogroup19273sp|Q06445|CYTI_VIGUNCysteineproteinaseinhibitorOS=VignaunguiculataPE=3SV=1length=786numContigs=1	GO:0004869
isotig31217	0.662112	0.021126	lcl|(6lib)_isotig31217gene=isogroup15592sp|Q9SVV6|KCO6_ARATHProbablecalcium-activatedoutward-rectifyingpotassiumchannel6OS=ArabidopsisthalianaGN=KCO6PE=2SV=1length=1045numContigs=1	GO:0005267
isotig29440	0.735429	0.0226328	lcl|(6lib)_isotig29440gene=isogroup13815sp|Q9HFF2|YL92_SCHPOUncharacterizedproteinC683.02cOS=SchizosaccharomycespombeGN=SPAC683.02cPE=2SV=1length=1235numContigs=1	GO:0005488
isotig37115	0.775957	0.00612181	lcl|(6lib)_isotig37115gene=isogroup21490sp|Q55EK2|C524A_DICDIProbablecytochromeP450524A1OS=DictyosteliumdiscoideumGN=cyp524a1PE=3SV=1length=678numContigs=1	GO:0005506
isotig27925	0.928153	0.0303714	lcl|(6lib)_isotig27925gene=isogroup12300sp|Q8LCU7|MECR_ARATHProbabletrans-2-enoyl-CoAreductase,mitochondrialOS=ArabidopsisthalianaGN=At3g45770PE=1SV=1length=1454numContigs=1	GO:0005507
isotig01097	-1.35749	0.0157211	lcl|(6lib)_isotig01097gene=isogroup00105sp|Q2HXL0|RBOHC_SOLTURespiratoryburstoxidasehomologproteinCOS=SolanumtuberosumGN=RBOHCPE=1SV=2length=3594numContigs=16	GO:0005509
isotig31217	0.662112	0.021126	lcl|(6lib)_isotig31217gene=isogroup15592sp|Q9SVV6|KCO6_ARATHProbablecalcium-activatedoutward-rectifyingpotassiumchannel6OS=ArabidopsisthalianaGN=KCO6PE=2SV=1length=1045numContigs=1	GO:0005509
isotig17724	0.627109	0.00552014	lcl|(6lib)_isotig17724gene=isogroup04510sp|Q6Y2X3|DJC14_HUMANDnaJhomologsubfamilyCmember14OS=HomosapiensGN=DNAJC14PE=2SV=2length=2672numContigs=2	GO:0005515
isotig00927	-0.666418	0.0395535	lcl|(6lib)_isotig00927gene=isogroup00094sp|P22953|HSP71_ARATHHeatshockcognate70kDaprotein1OS=ArabidopsisthalianaGN=HSC70-1PE=1SV=3length=2280numContigs=17	GO:0005524
isotig19349	1.33013	0.0257325	lcl|(6lib)_isotig19349gene=isogroup05354sp|Q41140|PFPA_RICCOPyrophosphate--fructose6-phosphate1-phosphotransferasesubunitalphaOS=RicinuscommunisGN=PFP-ALPHAPE=3SV=1length=1608numContigs=2	GO:0005524
isotig20290	-1.68478	0.00109043	lcl|(6lib)_isotig20290gene=isogroup05850sp|P35135|UBC4_SOLLCUbiquitin-conjugatingenzymeE2-17kDaOS=SolanumlycopersicumPE=2SV=1length=1028numContigs=2	GO:0005524
isotig23861	0.83995	0.00255267	lcl|(6lib)_isotig23861gene=isogroup08236sp|Q8GUH1|PUB33_ARATHU-boxdomain-containingprotein33OS=ArabidopsisthalianaGN=PUB33PE=2SV=2length=2857numContigs=1	GO:0005524
isotig24518	-1.66985	0.0147718	lcl|(6lib)_isotig24518gene=isogroup08893sp|P51819|HSP83_IPONIHeatshockprotein83OS=IpomoeanilGN=HSP83APE=2SV=1length=2399numContigs=1	GO:0005524
isotig27054	-0.970772	0.0229431	lcl|(6lib)_isotig27054gene=isogroup11429sp|Q5UPJ7|SYY_MIMIVTyrosyl-tRNAsynthetaseOS=AcanthamoebapolyphagamimivirusGN=YARSPE=1SV=1length=1616numContigs=1	GO:0005524
isotig27925	0.928153	0.0303714	lcl|(6lib)_isotig27925gene=isogroup12300sp|Q8LCU7|MECR_ARATHProbabletrans-2-enoyl-CoAreductase,mitochondrialOS=ArabidopsisthalianaGN=At3g45770PE=1SV=1length=1454numContigs=1	GO:0005524
isotig32754	1.26107	0.00837566	lcl|(6lib)_isotig32754gene=isogroup17129sp|C0LGS2|Y4361_ARATHProbableLRRreceptor-likeserine/threonine-proteinkinaseAt4g36180OS=ArabidopsisthalianaGN=At4g36180PE=1SV=1length=920numContigs=1	GO:0005524
isotig29222	0.604898	0.0126799	lcl|(6lib)_isotig29222gene=isogroup13597sp|O81004|Y2287_ARATHGTP-bindingproteinAt2g22870OS=ArabidopsisthalianaGN=EMB2001PE=2SV=2length=1258numContigs=1	GO:0005525
isotig00927	-0.666418	0.0395535	lcl|(6lib)_isotig00927gene=isogroup00094sp|P22953|HSP71_ARATHHeatshockcognate70kDaprotein1OS=ArabidopsisthalianaGN=HSC70-1PE=1SV=3length=2280numContigs=17	GO:0005618
isotig06484	0.62601	0.0140308	lcl|(6lib)_isotig06484gene=isogroup00693sp|P49310|GRP1_SINALGlycine-richRNA-bindingproteinGRP1AOS=SinapisalbaPE=2SV=1length=951numContigs=6	GO:0005618
isotig24518	-1.66985	0.0147718	lcl|(6lib)_isotig24518gene=isogroup08893sp|P51819|HSP83_IPONIHeatshockprotein83OS=IpomoeanilGN=HSP83APE=2SV=1length=2399numContigs=1	GO:0005618
isotig27061	0.623883	0.00018552	lcl|(6lib)_isotig27061gene=isogroup11436sp|Q9LXD9|PME51_ARATHProbablepectinesterase/pectinesteraseinhibitor51OS=ArabidopsisthalianaGN=PME51PE=2SV=1length=1615numContigs=1	GO:0005618
isotig32721	-0.784436	0.00154697	lcl|(6lib)_isotig32721gene=isogroup17096sp|Q9M5M1|RS11_EUPES40SribosomalproteinS11OS=EuphorbiaesulaGN=RPS11PE=2SV=1length=920numContigs=1	GO:0005618
isotig40699	0.755411	0.0247414	lcl|(6lib)_isotig40699gene=isogroup25074sp|P46302|RS28_MAIZE40SribosomalproteinS28OS=ZeamaysGN=RPS28PE=3SV=1length=560numContigs=1	GO:0005618
isotig01744	4.10704	0.0226412	lcl|(6lib)_isotig01744gene=isogroup00147sp|Q9GZR2|REXO4_HUMANRNAexonuclease4OS=HomosapiensGN=REXO4PE=1SV=2length=1971numContigs=2	GO:0005622
isotig16320	0.957251	0.00181989	lcl|(6lib)_isotig16320gene=isogroup03802sp|O60100|IMB4_SCHPOProbableimportinsubunitbeta-4OS=SchizosaccharomycespombeGN=kap123PE=2SV=1length=3706numContigs=2	GO:0005622
isotig32667	0.699737	0.00782078	lcl|(6lib)_isotig32667gene=isogroup17042sp|O22319|MT2_MUSACMetallothionein-likeproteintype2OS=MusaacuminataPE=3SV=2length=912numContigs=1	GO:0005622
isotig40806	1.1244	0.00852308	lcl|(6lib)_isotig40806gene=isogroup25181sp|P49637|R27A3_ARATH60SribosomalproteinL27a-3OS=ArabidopsisthalianaGN=RPL27ACPE=2SV=2length=559numContigs=1	GO:0005622
isotig27925	0.928153	0.0303714	lcl|(6lib)_isotig27925gene=isogroup12300sp|Q8LCU7|MECR_ARATHProbabletrans-2-enoyl-CoAreductase,mitochondrialOS=ArabidopsisthalianaGN=At3g45770PE=1SV=1length=1454numContigs=1	GO:0005634
isotig30052	-0.668927	0.047617	lcl|(6lib)_isotig30052gene=isogroup14427sp|Q42517|PERN_ARMRUPeroxidaseNOS=ArmoraciarusticanaGN=HRPNPE=2SV=1length=1158numContigs=1	GO:0005634
isotig46444	0.754928	0.00269733	lcl|(6lib)_isotig46444gene=isogroup30819NO_ANNOT_AVAILABLElength=459numContigs=1	GO:0005634
isotig27481	0.831606	0.018018	lcl|(6lib)_isotig27481gene=isogroup11856sp|Q9SXQ6|FEN1A_ORYSJFlapendonuclease1aOS=Oryzasativasubsp.japonicaGN=FEN-1aPE=2SV=1length=1534numContigs=1	GO:0005654
isotig10605	0.703567	0.000706135	lcl|(6lib)_isotig10605gene=isogroup01598sp|Q94LW3|KNOS3_ORYSJHomeoboxproteinknotted-1-like3OS=Oryzasativasubsp.japonicaGN=HOS66PE=2SV=1length=1354numContigs=4	GO:0005667
isotig00927	-0.666418	0.0395535	lcl|(6lib)_isotig00927gene=isogroup00094sp|P22953|HSP71_ARATHHeatshockcognate70kDaprotein1OS=ArabidopsisthalianaGN=HSC70-1PE=1SV=3length=2280numContigs=17	GO:0005730
isotig06484	0.62601	0.0140308	lcl|(6lib)_isotig06484gene=isogroup00693sp|P49310|GRP1_SINALGlycine-richRNA-bindingproteinGRP1AOS=SinapisalbaPE=2SV=1length=951numContigs=6	GO:0005730
isotig21526	-0.603014	0.000639039	lcl|(6lib)_isotig21526gene=isogroup06509sp|P49690|RL23_ARATH60SribosomalproteinL23OS=ArabidopsisthalianaGN=RPL23APE=2SV=3length=715numContigs=2	GO:0005730
isotig27481	0.831606	0.018018	lcl|(6lib)_isotig27481gene=isogroup11856sp|Q9SXQ6|FEN1A_ORYSJFlapendonuclease1aOS=Oryzasativasubsp.japonicaGN=FEN-1aPE=2SV=1length=1534numContigs=1	GO:0005730
isotig27054	-0.970772	0.0229431	lcl|(6lib)_isotig27054gene=isogroup11429sp|Q5UPJ7|SYY_MIMIVTyrosyl-tRNAsynthetaseOS=AcanthamoebapolyphagamimivirusGN=YARSPE=1SV=1length=1616numContigs=1	GO:0005737
isotig21526	-0.603014	0.000639039	lcl|(6lib)_isotig21526gene=isogroup06509sp|P49690|RL23_ARATH60SribosomalproteinL23OS=ArabidopsisthalianaGN=RPL23APE=2SV=3length=715numContigs=2	GO:0005739
isotig27481	0.831606	0.018018	lcl|(6lib)_isotig27481gene=isogroup11856sp|Q9SXQ6|FEN1A_ORYSJFlapendonuclease1aOS=Oryzasativasubsp.japonicaGN=FEN-1aPE=2SV=1length=1534numContigs=1	GO:0005739
isotig27925	0.928153	0.0303714	lcl|(6lib)_isotig27925gene=isogroup12300sp|Q8LCU7|MECR_ARATHProbabletrans-2-enoyl-CoAreductase,mitochondrialOS=ArabidopsisthalianaGN=At3g45770PE=1SV=1length=1454numContigs=1	GO:0005739
isotig29222	0.604898	0.0126799	lcl|(6lib)_isotig29222gene=isogroup13597sp|O81004|Y2287_ARATHGTP-bindingproteinAt2g22870OS=ArabidopsisthalianaGN=EMB2001PE=2SV=2length=1258numContigs=1	GO:0005739
isotig30868	1.00101	0.00262379	lcl|(6lib)_isotig30868gene=isogroup15243sp|Q8W487|YB95_ARATHUncharacterizedproteinAt2g39795,mitochondrialOS=ArabidopsisthalianaGN=At2g39795PE=1SV=1length=1076numContigs=1	GO:0005739
isotig33947	-0.621063	0.00897372	lcl|(6lib)_isotig33947gene=isogroup18322NO_ANNOT_AVAILABLElength=838numContigs=1	GO:0005739
isotig38822	0.635049	0.00405142	lcl|(6lib)_isotig38822gene=isogroup23197sp|Q2N923|RL32_ERYLH50SribosomalproteinL32OS=Erythrobacterlitoralis(strainHTCC2594)GN=rpmFPE=3SV=1length=621numContigs=1	GO:0005739
isotig42770	0.856193	0.0113483	lcl|(6lib)_isotig42770gene=isogroup27145NO_ANNOT_AVAILABLElength=522numContigs=1	GO:0005747
isotig00927	-0.666418	0.0395535	lcl|(6lib)_isotig00927gene=isogroup00094sp|P22953|HSP71_ARATHHeatshockcognate70kDaprotein1OS=ArabidopsisthalianaGN=HSC70-1PE=1SV=3length=2280numContigs=17	GO:0005773
isotig01097	-1.35749	0.0157211	lcl|(6lib)_isotig01097gene=isogroup00105sp|Q2HXL0|RBOHC_SOLTURespiratoryburstoxidasehomologproteinCOS=SolanumtuberosumGN=RBOHCPE=1SV=2length=3594numContigs=16	GO:0005773
isotig04076	0.654135	0.0267203	lcl|(6lib)_isotig04076gene=isogroup00371sp|P24091|CHI2_TOBACEndochitinaseBOS=NicotianatabacumGN=CHN50PE=1SV=1length=1556numContigs=6	GO:0005773
isotig15792	0.793657	0.00682004	lcl|(6lib)_isotig15792gene=isogroup03503sp|Q6AWV1|POP5_ARATHProbableribonucleaseP/MRPproteinsubunitPOP5OS=ArabidopsisthalianaGN=EMB1687PE=2SV=1length=905numContigs=3	GO:0005773
isotig06484	0.62601	0.0140308	lcl|(6lib)_isotig06484gene=isogroup00693sp|P49310|GRP1_SINALGlycine-richRNA-bindingproteinGRP1AOS=SinapisalbaPE=2SV=1length=951numContigs=6	GO:0005777
isotig24518	-1.66985	0.0147718	lcl|(6lib)_isotig24518gene=isogroup08893sp|P51819|HSP83_IPONIHeatshockprotein83OS=IpomoeanilGN=HSP83APE=2SV=1length=2399numContigs=1	GO:0005829
isotig21284	-0.643612	0.00888547	lcl|(6lib)_isotig21284gene=isogroup06381sp|Q9M5L0|RL35_EUPES60SribosomalproteinL35OS=EuphorbiaesulaGN=RPL35PE=2SV=1length=850numContigs=2	GO:0005840
isotig32280	0.798487	0.0246205	lcl|(6lib)_isotig32280gene=isogroup16655sp|Q0VMF9|RS6_ALCBS30SribosomalproteinS6OS=Alcanivoraxborkumensis(strainSK2/ATCC700651/DSM11573)GN=rpsFPE=3SV=1length=958numContigs=1	GO:0005840
isotig36101	0.928974	0.0130839	lcl|(6lib)_isotig36101gene=isogroup20476sp|Q9M573|RL31_PERFR60SribosomalproteinL31OS=PerillafrutescensGN=RPL31PE=2SV=1length=724numContigs=1	GO:0005840
isotig40924	0.674775	0.0428645	lcl|(6lib)_isotig40924gene=isogroup25299sp|O22860|RL38_ARATH60SribosomalproteinL38OS=ArabidopsisthalianaGN=RPL38APE=2SV=1length=555numContigs=1	GO:0005840
isotig00927	-0.666418	0.0395535	lcl|(6lib)_isotig00927gene=isogroup00094sp|P22953|HSP71_ARATHHeatshockcognate70kDaprotein1OS=ArabidopsisthalianaGN=HSC70-1PE=1SV=3length=2280numContigs=17	GO:0005886
isotig06484	0.62601	0.0140308	lcl|(6lib)_isotig06484gene=isogroup00693sp|P49310|GRP1_SINALGlycine-richRNA-bindingproteinGRP1AOS=SinapisalbaPE=2SV=1length=951numContigs=6	GO:0005886
isotig17856	0.729863	0.00881784	lcl|(6lib)_isotig17856gene=isogroup04578sp|Q9SZ11|GLPQ2_ARATHProbableglycerophosphoryldiesterphosphodiesterase2OS=ArabidopsisthalianaGN=GPDL2PE=1SV=2length=2626numContigs=2	GO:0005886
isotig24447	0.781015	0.00879356	lcl|(6lib)_isotig24447gene=isogroup08822sp|Q5KPA7|VAC8_CRYNEVacuolarprotein8OS=CryptococcusneoformansGN=VAC8PE=3SV=3length=2433numContigs=1	GO:0005886
isotig24518	-1.66985	0.0147718	lcl|(6lib)_isotig24518gene=isogroup08893sp|P51819|HSP83_IPONIHeatshockprotein83OS=IpomoeanilGN=HSP83APE=2SV=1length=2399numContigs=1	GO:0005886
isotig25923	-0.876727	0.000605231	lcl|(6lib)_isotig25923gene=isogroup10298sp|O13787|SEC62_SCHPOTranslocationproteinsec62OS=SchizosaccharomycespombeGN=sec62PE=2SV=1length=1876numContigs=1	GO:0005886
isotig32754	1.26107	0.00837566	lcl|(6lib)_isotig32754gene=isogroup17129sp|C0LGS2|Y4361_ARATHProbableLRRreceptor-likeserine/threonine-proteinkinaseAt4g36180OS=ArabidopsisthalianaGN=At4g36180PE=1SV=1length=920numContigs=1	GO:0005886
isotig40699	0.755411	0.0247414	lcl|(6lib)_isotig40699gene=isogroup25074sp|P46302|RS28_MAIZE40SribosomalproteinS28OS=ZeamaysGN=RPS28PE=3SV=1length=560numContigs=1	GO:0005886
isotig01097	-1.35749	0.0157211	lcl|(6lib)_isotig01097gene=isogroup00105sp|Q2HXL0|RBOHC_SOLTURespiratoryburstoxidasehomologproteinCOS=SolanumtuberosumGN=RBOHCPE=1SV=2length=3594numContigs=16	GO:0005887
isotig29475	1.35126	0.0019796	lcl|(6lib)_isotig29475gene=isogroup13850sp|P21616|AVP_PHAAUPyrophosphate-energizedvacuolarmembraneprotonpumpOS=PhaseolusaureusPE=1SV=3length=1229numContigs=1	GO:0005887
isotig19349	1.33013	0.0257325	lcl|(6lib)_isotig19349gene=isogroup05354sp|Q41140|PFPA_RICCOPyrophosphate--fructose6-phosphate1-phosphotransferasesubunitalphaOS=RicinuscommunisGN=PFP-ALPHAPE=3SV=1length=1608numContigs=2	GO:0005945
isotig07193	-1.07465	0.00126269	lcl|(6lib)_isotig07193gene=isogroup00806sp|Q7XKV4|BGL12_ORYSJBeta-glucosidase12OS=Oryzasativasubsp.japonicaGN=BGLU12PE=2SV=2length=1811numContigs=4	GO:0005975
isotig19804	0.660885	0.0497759	lcl|(6lib)_isotig19804gene=isogroup05590sp|Q9Z826|Y526_CHLPNUncharacterizedproteinCPn_0526/CP_0226/CPj0526/CpB0547OS=ChlamydiapneumoniaeGN=CPn_0526PE=3SV=1length=1202numContigs=2	GO:0005975
isotig33135	-0.605402	0.0231462	lcl|(6lib)_isotig33135gene=isogroup17510sp|Q8GW72|FUCO1_ARATHAlpha-L-fucosidase1OS=ArabidopsisthalianaGN=FUC1PE=1SV=1length=893numContigs=1	GO:0005975
isotig19349	1.33013	0.0257325	lcl|(6lib)_isotig19349gene=isogroup05354sp|Q41140|PFPA_RICCOPyrophosphate--fructose6-phosphate1-phosphotransferasesubunitalphaOS=RicinuscommunisGN=PFP-ALPHAPE=3SV=1length=1608numContigs=2	GO:0006000
isotig19349	1.33013	0.0257325	lcl|(6lib)_isotig19349gene=isogroup05354sp|Q41140|PFPA_RICCOPyrophosphate--fructose6-phosphate1-phosphotransferasesubunitalphaOS=RicinuscommunisGN=PFP-ALPHAPE=3SV=1length=1608numContigs=2	GO:0006012
isotig19349	1.33013	0.0257325	lcl|(6lib)_isotig19349gene=isogroup05354sp|Q41140|PFPA_RICCOPyrophosphate--fructose6-phosphate1-phosphotransferasesubunitalphaOS=RicinuscommunisGN=PFP-ALPHAPE=3SV=1length=1608numContigs=2	GO:0006013
isotig04076	0.654135	0.0267203	lcl|(6lib)_isotig04076gene=isogroup00371sp|P24091|CHI2_TOBACEndochitinaseBOS=NicotianatabacumGN=CHN50PE=1SV=1length=1556numContigs=6	GO:0006032
isotig17856	0.729863	0.00881784	lcl|(6lib)_isotig17856gene=isogroup04578sp|Q9SZ11|GLPQ2_ARATHProbableglycerophosphoryldiesterphosphodiesterase2OS=ArabidopsisthalianaGN=GPDL2PE=1SV=2length=2626numContigs=2	GO:0006071
isotig19349	1.33013	0.0257325	lcl|(6lib)_isotig19349gene=isogroup05354sp|Q41140|PFPA_RICCOPyrophosphate--fructose6-phosphate1-phosphotransferasesubunitalphaOS=RicinuscommunisGN=PFP-ALPHAPE=3SV=1length=1608numContigs=2	GO:0006094
isotig19349	1.33013	0.0257325	lcl|(6lib)_isotig19349gene=isogroup05354sp|Q41140|PFPA_RICCOPyrophosphate--fructose6-phosphate1-phosphotransferasesubunitalphaOS=RicinuscommunisGN=PFP-ALPHAPE=3SV=1length=1608numContigs=2	GO:0006096
isotig19349	1.33013	0.0257325	lcl|(6lib)_isotig19349gene=isogroup05354sp|Q41140|PFPA_RICCOPyrophosphate--fructose6-phosphate1-phosphotransferasesubunitalphaOS=RicinuscommunisGN=PFP-ALPHAPE=3SV=1length=1608numContigs=2	GO:0006098
isotig37115	0.775957	0.00612181	lcl|(6lib)_isotig37115gene=isogroup21490sp|Q55EK2|C524A_DICDIProbablecytochromeP450524A1OS=DictyosteliumdiscoideumGN=cyp524a1PE=3SV=1length=678numContigs=1	GO:0006118
isotig42849	-0.73392	0.0207185	lcl|(6lib)_isotig42849gene=isogroup27224sp|Q38879|TRXH2_ARATHThioredoxinH-type2OS=ArabidopsisthalianaGN=TRX2PE=2SV=2length=519numContigs=1	GO:0006118
isotig29475	1.35126	0.0019796	lcl|(6lib)_isotig29475gene=isogroup13850sp|P21616|AVP_PHAAUPyrophosphate-energizedvacuolarmembraneprotonpumpOS=PhaseolusaureusPE=1SV=3length=1229numContigs=1	GO:0006119
isotig27481	0.831606	0.018018	lcl|(6lib)_isotig27481gene=isogroup11856sp|Q9SXQ6|FEN1A_ORYSJFlapendonuclease1aOS=Oryzasativasubsp.japonicaGN=FEN-1aPE=2SV=1length=1534numContigs=1	GO:0006260
isotig27481	0.831606	0.018018	lcl|(6lib)_isotig27481gene=isogroup11856sp|Q9SXQ6|FEN1A_ORYSJFlapendonuclease1aOS=Oryzasativasubsp.japonicaGN=FEN-1aPE=2SV=1length=1534numContigs=1	GO:0006281
isotig22489	0.952025	0.0138469	lcl|(6lib)_isotig22489gene=isogroup07006sp|P10978|POLX_TOBACRetrovirus-relatedPolpolyproteinfromtransposonTNT1-94OS=NicotianatabacumPE=2SV=1length=419numContigs=2	GO:0006310
isotig10605	0.703567	0.000706135	lcl|(6lib)_isotig10605gene=isogroup01598sp|Q94LW3|KNOS3_ORYSJHomeoboxproteinknotted-1-like3OS=Oryzasativasubsp.japonicaGN=HOS66PE=2SV=1length=1354numContigs=4	GO:0006355
isotig25273	0.76749	0.000547721	lcl|(6lib)_isotig25273gene=isogroup09648sp|P56521|HDA19_MAIZEProbablehistonedeacetylase19OS=ZeamaysPE=2SV=1length=2068numContigs=1	GO:0006355
isotig31167	-0.624619	0.0174949	lcl|(6lib)_isotig31167gene=isogroup15542sp|O80365|ARR8_ARATHTwo-componentresponseregulatorARR8OS=ArabidopsisthalianaGN=ARR8PE=1SV=1length=1050numContigs=1	GO:0006355
isotig24268	0.944445	0.0170344	lcl|(6lib)_isotig24268gene=isogroup08643sp|Q8RXF1|SF3A1_ARATHProbablesplicingfactor3subunit1OS=ArabidopsisthalianaGN=At1g14650PE=1SV=2length=2531numContigs=1	GO:0006396
isotig06484	0.62601	0.0140308	lcl|(6lib)_isotig06484gene=isogroup00693sp|P49310|GRP1_SINALGlycine-richRNA-bindingproteinGRP1AOS=SinapisalbaPE=2SV=1length=951numContigs=6	GO:0006406
isotig21284	-0.643612	0.00888547	lcl|(6lib)_isotig21284gene=isogroup06381sp|Q9M5L0|RL35_EUPES60SribosomalproteinL35OS=EuphorbiaesulaGN=RPL35PE=2SV=1length=850numContigs=2	GO:0006412
isotig21526	-0.603014	0.000639039	lcl|(6lib)_isotig21526gene=isogroup06509sp|P49690|RL23_ARATH60SribosomalproteinL23OS=ArabidopsisthalianaGN=RPL23APE=2SV=3length=715numContigs=2	GO:0006412
isotig32280	0.798487	0.0246205	lcl|(6lib)_isotig32280gene=isogroup16655sp|Q0VMF9|RS6_ALCBS30SribosomalproteinS6OS=Alcanivoraxborkumensis(strainSK2/ATCC700651/DSM11573)GN=rpsFPE=3SV=1length=958numContigs=1	GO:0006412
isotig32721	-0.784436	0.00154697	lcl|(6lib)_isotig32721gene=isogroup17096sp|Q9M5M1|RS11_EUPES40SribosomalproteinS11OS=EuphorbiaesulaGN=RPS11PE=2SV=1length=920numContigs=1	GO:0006412
isotig36101	0.928974	0.0130839	lcl|(6lib)_isotig36101gene=isogroup20476sp|Q9M573|RL31_PERFR60SribosomalproteinL31OS=PerillafrutescensGN=RPL31PE=2SV=1length=724numContigs=1	GO:0006412
isotig38822	0.635049	0.00405142	lcl|(6lib)_isotig38822gene=isogroup23197sp|Q2N923|RL32_ERYLH50SribosomalproteinL32OS=Erythrobacterlitoralis(strainHTCC2594)GN=rpmFPE=3SV=1length=621numContigs=1	GO:0006412
isotig40699	0.755411	0.0247414	lcl|(6lib)_isotig40699gene=isogroup25074sp|P46302|RS28_MAIZE40SribosomalproteinS28OS=ZeamaysGN=RPS28PE=3SV=1length=560numContigs=1	GO:0006412
isotig40924	0.674775	0.0428645	lcl|(6lib)_isotig40924gene=isogroup25299sp|O22860|RL38_ARATH60SribosomalproteinL38OS=ArabidopsisthalianaGN=RPL38APE=2SV=1length=555numContigs=1	GO:0006412
isotig41514	0.776745	0.0090877	lcl|(6lib)_isotig41514gene=isogroup25889sp|P35687|RS21_ORYSJ40SribosomalproteinS21OS=Oryzasativasubsp.japonicaGN=RPS21PE=3SV=1length=541numContigs=1	GO:0006412
isotig27054	-0.970772	0.0229431	lcl|(6lib)_isotig27054gene=isogroup11429sp|Q5UPJ7|SYY_MIMIVTyrosyl-tRNAsynthetaseOS=AcanthamoebapolyphagamimivirusGN=YARSPE=1SV=1length=1616numContigs=1	GO:0006437
isotig24518	-1.66985	0.0147718	lcl|(6lib)_isotig24518gene=isogroup08893sp|P51819|HSP83_IPONIHeatshockprotein83OS=IpomoeanilGN=HSP83APE=2SV=1length=2399numContigs=1	GO:0006457
isotig23861	0.83995	0.00255267	lcl|(6lib)_isotig23861gene=isogroup08236sp|Q8GUH1|PUB33_ARATHU-boxdomain-containingprotein33OS=ArabidopsisthalianaGN=PUB33PE=2SV=2length=2857numContigs=1	GO:0006468
isotig32754	1.26107	0.00837566	lcl|(6lib)_isotig32754gene=isogroup17129sp|C0LGS2|Y4361_ARATHProbableLRRreceptor-likeserine/threonine-proteinkinaseAt4g36180OS=ArabidopsisthalianaGN=At4g36180PE=1SV=1length=920numContigs=1	GO:0006468
isotig13498	-0.679197	0.0315808	lcl|(6lib)_isotig13498gene=isogroup02493sp|Q9S9K4|ASPL2_ARATHAsparticproteinase-likeprotein2OS=ArabidopsisthalianaGN=At1g65240PE=1SV=2length=1747numContigs=3	GO:0006508
isotig34898	-1.31289	0.0369859	lcl|(6lib)_isotig34898gene=isogroup19273sp|Q06445|CYTI_VIGUNCysteineproteinaseinhibitorOS=VignaunguiculataPE=3SV=1length=786numContigs=1	GO:0006508
isotig00029	-0.759156	0.0140186	lcl|(6lib)_isotig00029gene=isogroup00035sp|O07051|LTAA_AERJAL-allo-threoninealdolaseOS=AeromonasjandaeiGN=ltaAPE=1SV=1length=1581numContigs=4	GO:0006544
isotig00029	-0.759156	0.0140186	lcl|(6lib)_isotig00029gene=isogroup00035sp|O07051|LTAA_AERJAL-allo-threoninealdolaseOS=AeromonasjandaeiGN=ltaAPE=1SV=1length=1581numContigs=4	GO:0006563
isotig00029	-0.759156	0.0140186	lcl|(6lib)_isotig00029gene=isogroup00035sp|O07051|LTAA_AERJAL-allo-threoninealdolaseOS=AeromonasjandaeiGN=ltaAPE=1SV=1length=1581numContigs=4	GO:0006567
isotig27054	-0.970772	0.0229431	lcl|(6lib)_isotig27054gene=isogroup11429sp|Q5UPJ7|SYY_MIMIVTyrosyl-tRNAsynthetaseOS=AcanthamoebapolyphagamimivirusGN=YARSPE=1SV=1length=1616numContigs=1	GO:0006571
isotig42849	-0.73392	0.0207185	lcl|(6lib)_isotig42849gene=isogroup27224sp|Q38879|TRXH2_ARATHThioredoxinH-type2OS=ArabidopsisthalianaGN=TRX2PE=2SV=2length=519numContigs=1	GO:0006662
isotig23727	-0.670412	0.0321857	lcl|(6lib)_isotig23727gene=isogroup08102sp|Q69ZF3|GBA2_MOUSENon-lysosomalglucosylceramidaseOS=MusmusculusGN=Gba2PE=2SV=2length=3016numContigs=1	GO:0006665
isotig31597	-0.601998	0.00501444	lcl|(6lib)_isotig31597gene=isogroup15972sp|O65857|GSTF1_ORYSJProbableglutathioneS-transferaseGSTF1OS=Oryzasativasubsp.japonicaGN=GSTF1PE=1SV=2length=1013numContigs=1	GO:0006749
isotig31597	-0.601998	0.00501444	lcl|(6lib)_isotig31597gene=isogroup15972sp|O65857|GSTF1_ORYSJProbableglutathioneS-transferaseGSTF1OS=Oryzasativasubsp.japonicaGN=GSTF1PE=1SV=2length=1013numContigs=1	GO:0006803
isotig01097	-1.35749	0.0157211	lcl|(6lib)_isotig01097gene=isogroup00105sp|Q2HXL0|RBOHC_SOLTURespiratoryburstoxidasehomologproteinCOS=SolanumtuberosumGN=RBOHCPE=1SV=2length=3594numContigs=16	GO:0006804
isotig30052	-0.668927	0.047617	lcl|(6lib)_isotig30052gene=isogroup14427sp|Q42517|PERN_ARMRUPeroxidaseNOS=ArmoraciarusticanaGN=HRPNPE=2SV=1length=1158numContigs=1	GO:0006804
isotig29475	1.35126	0.0019796	lcl|(6lib)_isotig29475gene=isogroup13850sp|P21616|AVP_PHAAUPyrophosphate-energizedvacuolarmembraneprotonpumpOS=PhaseolusaureusPE=1SV=3length=1229numContigs=1	GO:0006814
isotig16320	0.957251	0.00181989	lcl|(6lib)_isotig16320gene=isogroup03802sp|O60100|IMB4_SCHPOProbableimportinsubunitbeta-4OS=SchizosaccharomycespombeGN=kap123PE=2SV=1length=3706numContigs=2	GO:0006886
isotig35935	1.67373	0.00815658	lcl|(6lib)_isotig35935gene=isogroup20310sp|Q9LUV2|POP3_ARATHProbableproteinPop3OS=ArabidopsisthalianaGN=At3g17210PE=1SV=1length=737numContigs=1	GO:0006952
isotig01097	-1.35749	0.0157211	lcl|(6lib)_isotig01097gene=isogroup00105sp|Q2HXL0|RBOHC_SOLTURespiratoryburstoxidasehomologproteinCOS=SolanumtuberosumGN=RBOHCPE=1SV=2length=3594numContigs=16	GO:0006979
isotig30052	-0.668927	0.047617	lcl|(6lib)_isotig30052gene=isogroup14427sp|Q42517|PERN_ARMRUPeroxidaseNOS=ArmoraciarusticanaGN=HRPNPE=2SV=1length=1158numContigs=1	GO:0006979
isotig24130	-0.751787	0.00803332	lcl|(6lib)_isotig24130gene=isogroup08505sp|P93400|PLDA1_TOBACPhospholipaseDalpha1OS=NicotianatabacumGN=PLD1PE=2SV=2length=2636numContigs=1	GO:0007275
isotig06484	0.62601	0.0140308	lcl|(6lib)_isotig06484gene=isogroup00693sp|P49310|GRP1_SINALGlycine-richRNA-bindingproteinGRP1AOS=SinapisalbaPE=2SV=1length=951numContigs=6	GO:0007623
isotig15792	0.793657	0.00682004	lcl|(6lib)_isotig15792gene=isogroup03503sp|Q6AWV1|POP5_ARATHProbableribonucleaseP/MRPproteinsubunitPOP5OS=ArabidopsisthalianaGN=EMB1687PE=2SV=1length=905numContigs=3	GO:0008033
isotig04076	0.654135	0.0267203	lcl|(6lib)_isotig04076gene=isogroup00371sp|P24091|CHI2_TOBACEndochitinaseBOS=NicotianatabacumGN=CHN50PE=1SV=1length=1556numContigs=6	GO:0008061
isotig24130	-0.751787	0.00803332	lcl|(6lib)_isotig24130gene=isogroup08505sp|P93400|PLDA1_TOBACPhospholipaseDalpha1OS=NicotianatabacumGN=PLD1PE=2SV=2length=2636numContigs=1	GO:0008081
isotig17406	0.663728	0.0301376	lcl|(6lib)_isotig17406gene=isogroup04348sp|P52410|KASC1_ARATH3-oxoacyl-[acyl-carrier-protein]synthaseI,chloroplasticOS=ArabidopsisthalianaGN=KAS1PE=2SV=2length=2039numContigs=3	GO:0008152
isotig37708	-1.08452	0.0189146	lcl|(6lib)_isotig37708gene=isogroup22083sp|Q94KB7|MLO6_ARATHMLO-likeprotein6OS=ArabidopsisthalianaGN=MLO6PE=2SV=2length=660numContigs=1	GO:0008219
isotig34123	1.07887	0.0218762	lcl|(6lib)_isotig34123gene=isogroup18498sp|Q766C2|NEP2_NEPGRAsparticproteinasenepenthesin-2OS=NepenthesgracilisGN=nep2PE=1SV=1length=829numContigs=1	GO:0008233
isotig34898	-1.31289	0.0369859	lcl|(6lib)_isotig34898gene=isogroup19273sp|Q06445|CYTI_VIGUNCysteineproteinaseinhibitorOS=VignaunguiculataPE=3SV=1length=786numContigs=1	GO:0008233
isotig01744	4.10704	0.0226412	lcl|(6lib)_isotig01744gene=isogroup00147sp|Q9GZR2|REXO4_HUMANRNAexonuclease4OS=HomosapiensGN=REXO4PE=1SV=2length=1971numContigs=2	GO:0008270
isotig27925	0.928153	0.0303714	lcl|(6lib)_isotig27925gene=isogroup12300sp|Q8LCU7|MECR_ARATHProbabletrans-2-enoyl-CoAreductase,mitochondrialOS=ArabidopsisthalianaGN=At3g45770PE=1SV=1length=1454numContigs=1	GO:0008270
isotig16320	0.957251	0.00181989	lcl|(6lib)_isotig16320gene=isogroup03802sp|O60100|IMB4_SCHPOProbableimportinsubunitbeta-4OS=SchizosaccharomycespombeGN=kap123PE=2SV=1length=3706numContigs=2	GO:0008565
isotig25923	-0.876727	0.000605231	lcl|(6lib)_isotig25923gene=isogroup10298sp|O13787|SEC62_SCHPOTranslocationproteinsec62OS=SchizosaccharomycespombeGN=sec62PE=2SV=1length=1876numContigs=1	GO:0008565
isotig17856	0.729863	0.00881784	lcl|(6lib)_isotig17856gene=isogroup04578sp|Q9SZ11|GLPQ2_ARATHProbableglycerophosphoryldiesterphosphodiesterase2OS=ArabidopsisthalianaGN=GPDL2PE=1SV=2length=2626numContigs=2	GO:0008889
isotig37115	0.775957	0.00612181	lcl|(6lib)_isotig37115gene=isogroup21490sp|Q55EK2|C524A_DICDIProbablecytochromeP450524A1OS=DictyosteliumdiscoideumGN=cyp524a1PE=3SV=1length=678numContigs=1	GO:0009055
isotig42849	-0.73392	0.0207185	lcl|(6lib)_isotig42849gene=isogroup27224sp|Q38879|TRXH2_ARATHThioredoxinH-type2OS=ArabidopsisthalianaGN=TRX2PE=2SV=2length=519numContigs=1	GO:0009055
isotig01097	-1.35749	0.0157211	lcl|(6lib)_isotig01097gene=isogroup00105sp|Q2HXL0|RBOHC_SOLTURespiratoryburstoxidasehomologproteinCOS=SolanumtuberosumGN=RBOHCPE=1SV=2length=3594numContigs=16	GO:0009060
isotig23861	0.83995	0.00255267	lcl|(6lib)_isotig23861gene=isogroup08236sp|Q8GUH1|PUB33_ARATHU-boxdomain-containingprotein33OS=ArabidopsisthalianaGN=PUB33PE=2SV=2length=2857numContigs=1	GO:0009069
isotig32754	1.26107	0.00837566	lcl|(6lib)_isotig32754gene=isogroup17129sp|C0LGS2|Y4361_ARATHProbableLRRreceptor-likeserine/threonine-proteinkinaseAt4g36180OS=ArabidopsisthalianaGN=At4g36180PE=1SV=1length=920numContigs=1	GO:0009069
isotig27054	-0.970772	0.0229431	lcl|(6lib)_isotig27054gene=isogroup11429sp|Q5UPJ7|SYY_MIMIVTyrosyl-tRNAsynthetaseOS=AcanthamoebapolyphagamimivirusGN=YARSPE=1SV=1length=1616numContigs=1	GO:0009094
isotig24130	-0.751787	0.00803332	lcl|(6lib)_isotig24130gene=isogroup08505sp|P93400|PLDA1_TOBACPhospholipaseDalpha1OS=NicotianatabacumGN=PLD1PE=2SV=2length=2636numContigs=1	GO:0009267
isotig25273	0.76749	0.000547721	lcl|(6lib)_isotig25273gene=isogroup09648sp|P56521|HDA19_MAIZEProbablehistonedeacetylase19OS=ZeamaysPE=2SV=1length=2068numContigs=1	GO:0009294
isotig17856	0.729863	0.00881784	lcl|(6lib)_isotig17856gene=isogroup04578sp|Q9SZ11|GLPQ2_ARATHProbableglycerophosphoryldiesterphosphodiesterase2OS=ArabidopsisthalianaGN=GPDL2PE=1SV=2length=2626numContigs=2	GO:0009395
isotig24130	-0.751787	0.00803332	lcl|(6lib)_isotig24130gene=isogroup08505sp|P93400|PLDA1_TOBACPhospholipaseDalpha1OS=NicotianatabacumGN=PLD1PE=2SV=2length=2636numContigs=1	GO:0009395
isotig00927	-0.666418	0.0395535	lcl|(6lib)_isotig00927gene=isogroup00094sp|P22953|HSP71_ARATHHeatshockcognate70kDaprotein1OS=ArabidopsisthalianaGN=HSC70-1PE=1SV=3length=2280numContigs=17	GO:0009408
isotig01097	-1.35749	0.0157211	lcl|(6lib)_isotig01097gene=isogroup00105sp|Q2HXL0|RBOHC_SOLTURespiratoryburstoxidasehomologproteinCOS=SolanumtuberosumGN=RBOHCPE=1SV=2length=3594numContigs=16	GO:0009408
isotig24518	-1.66985	0.0147718	lcl|(6lib)_isotig24518gene=isogroup08893sp|P51819|HSP83_IPONIHeatshockprotein83OS=IpomoeanilGN=HSP83APE=2SV=1length=2399numContigs=1	GO:0009408
isotig00927	-0.666418	0.0395535	lcl|(6lib)_isotig00927gene=isogroup00094sp|P22953|HSP71_ARATHHeatshockcognate70kDaprotein1OS=ArabidopsisthalianaGN=HSC70-1PE=1SV=3length=2280numContigs=17	GO:0009409
isotig06484	0.62601	0.0140308	lcl|(6lib)_isotig06484gene=isogroup00693sp|P49310|GRP1_SINALGlycine-richRNA-bindingproteinGRP1AOS=SinapisalbaPE=2SV=1length=951numContigs=6	GO:0009409
isotig24844	-1.10249	0.00952937	lcl|(6lib)_isotig24844gene=isogroup09219sp|Q0D4Z6|GH38_ORYSJProbableindole-3-aceticacid-amidosynthetaseGH3.8OS=Oryzasativasubsp.japonicaGN=GH3.8PE=2SV=1length=2229numContigs=1	GO:0009416
isotig07193	-1.07465	0.00126269	lcl|(6lib)_isotig07193gene=isogroup00806sp|Q7XKV4|BGL12_ORYSJBeta-glucosidase12OS=Oryzasativasubsp.japonicaGN=BGLU12PE=2SV=2length=1811numContigs=4	GO:0009505
isotig13498	-0.679197	0.0315808	lcl|(6lib)_isotig13498gene=isogroup02493sp|Q9S9K4|ASPL2_ARATHAsparticproteinase-likeprotein2OS=ArabidopsisthalianaGN=At1g65240PE=1SV=2length=1747numContigs=3	GO:0009505
contig17618	-0.70614	0.0453496	lcl|(6lib)_contig17618gene=isogroup00262Q84ZL0length=640	GO:0009507
isotig06484	0.62601	0.0140308	lcl|(6lib)_isotig06484gene=isogroup00693sp|P49310|GRP1_SINALGlycine-richRNA-bindingproteinGRP1AOS=SinapisalbaPE=2SV=1length=951numContigs=6	GO:0009507
isotig27925	0.928153	0.0303714	lcl|(6lib)_isotig27925gene=isogroup12300sp|Q8LCU7|MECR_ARATHProbabletrans-2-enoyl-CoAreductase,mitochondrialOS=ArabidopsisthalianaGN=At3g45770PE=1SV=1length=1454numContigs=1	GO:0009507
isotig18371	0.622264	0.0272439	lcl|(6lib)_isotig18371gene=isogroup04846sp|A8MRX0|GSOX5_ARATHFlavin-containingmonooxygenaseFMOGS-OX5OS=ArabidopsisthalianaGN=FMOGS-OX5PE=2SV=2length=1648numContigs=2	GO:0009536
isotig20690	1.0193	0.00757232	lcl|(6lib)_isotig20690gene=isogroup06062Q9FPQ6length=894numContigs=2	GO:0009536
isotig21538	-0.706289	0.000555365	lcl|(6lib)_isotig21538gene=isogroup06516NO_ANNOT_AVAILABLElength=693numContigs=2	GO:0009536
isotig23861	0.83995	0.00255267	lcl|(6lib)_isotig23861gene=isogroup08236sp|Q8GUH1|PUB33_ARATHU-boxdomain-containingprotein33OS=ArabidopsisthalianaGN=PUB33PE=2SV=2length=2857numContigs=1	GO:0009536
isotig24844	-1.10249	0.00952937	lcl|(6lib)_isotig24844gene=isogroup09219sp|Q0D4Z6|GH38_ORYSJProbableindole-3-aceticacid-amidosynthetaseGH3.8OS=Oryzasativasubsp.japonicaGN=GH3.8PE=2SV=1length=2229numContigs=1	GO:0009536
isotig31011	-0.90778	0.0257261	lcl|(6lib)_isotig31011gene=isogroup15386B1MD87length=1064numContigs=1	GO:0009536
isotig33881	1.20961	0.00312726	lcl|(6lib)_isotig33881gene=isogroup18256sp|Q68EV5|CC026_XENLAUncharacterizedproteinC3orf26homologOS=XenopuslaevisPE=2SV=1length=839numContigs=1	GO:0009536
isotig04076	0.654135	0.0267203	lcl|(6lib)_isotig04076gene=isogroup00371sp|P24091|CHI2_TOBACEndochitinaseBOS=NicotianatabacumGN=CHN50PE=1SV=1length=1556numContigs=6	GO:0009607
isotig00927	-0.666418	0.0395535	lcl|(6lib)_isotig00927gene=isogroup00094sp|P22953|HSP71_ARATHHeatshockcognate70kDaprotein1OS=ArabidopsisthalianaGN=HSC70-1PE=1SV=3length=2280numContigs=17	GO:0009615
isotig00927	-0.666418	0.0395535	lcl|(6lib)_isotig00927gene=isogroup00094sp|P22953|HSP71_ARATHHeatshockcognate70kDaprotein1OS=ArabidopsisthalianaGN=HSC70-1PE=1SV=3length=2280numContigs=17	GO:0009617
isotig04076	0.654135	0.0267203	lcl|(6lib)_isotig04076gene=isogroup00371sp|P24091|CHI2_TOBACEndochitinaseBOS=NicotianatabacumGN=CHN50PE=1SV=1length=1556numContigs=6	GO:0009626
isotig34898	-1.31289	0.0369859	lcl|(6lib)_isotig34898gene=isogroup19273sp|Q06445|CYTI_VIGUNCysteineproteinaseinhibitorOS=VignaunguiculataPE=3SV=1length=786numContigs=1	GO:0009628
isotig06484	0.62601	0.0140308	lcl|(6lib)_isotig06484gene=isogroup00693sp|P49310|GRP1_SINALGlycine-richRNA-bindingproteinGRP1AOS=SinapisalbaPE=2SV=1length=951numContigs=6	GO:0009651
isotig24447	0.781015	0.00879356	lcl|(6lib)_isotig24447gene=isogroup08822sp|Q5KPA7|VAC8_CRYNEVacuolarprotein8OS=CryptococcusneoformansGN=VAC8PE=3SV=3length=2433numContigs=1	GO:0009651
isotig29475	1.35126	0.0019796	lcl|(6lib)_isotig29475gene=isogroup13850sp|P21616|AVP_PHAAUPyrophosphate-energizedvacuolarmembraneprotonpumpOS=PhaseolusaureusPE=1SV=3length=1229numContigs=1	GO:0009678
isotig31217	0.662112	0.021126	lcl|(6lib)_isotig31217gene=isogroup15592sp|Q9SVV6|KCO6_ARATHProbablecalcium-activatedoutward-rectifyingpotassiumchannel6OS=ArabidopsisthalianaGN=KCO6PE=2SV=1length=1045numContigs=1	GO:0009705
isotig24844	-1.10249	0.00952937	lcl|(6lib)_isotig24844gene=isogroup09219sp|Q0D4Z6|GH38_ORYSJProbableindole-3-aceticacid-amidosynthetaseGH3.8OS=Oryzasativasubsp.japonicaGN=GH3.8PE=2SV=1length=2229numContigs=1	GO:0009733
isotig31167	-0.624619	0.0174949	lcl|(6lib)_isotig31167gene=isogroup15542sp|O80365|ARR8_ARATHTwo-componentresponseregulatorARR8OS=ArabidopsisthalianaGN=ARR8PE=1SV=1length=1050numContigs=1	GO:0009735
isotig06484	0.62601	0.0140308	lcl|(6lib)_isotig06484gene=isogroup00693sp|P49310|GRP1_SINALGlycine-richRNA-bindingproteinGRP1AOS=SinapisalbaPE=2SV=1length=951numContigs=6	GO:0009737
isotig24447	0.781015	0.00879356	lcl|(6lib)_isotig24447gene=isogroup08822sp|Q5KPA7|VAC8_CRYNEVacuolarprotein8OS=CryptococcusneoformansGN=VAC8PE=3SV=3length=2433numContigs=1	GO:0009737
isotig19349	1.33013	0.0257325	lcl|(6lib)_isotig19349gene=isogroup05354sp|Q41140|PFPA_RICCOPyrophosphate--fructose6-phosphate1-phosphotransferasesubunitalphaOS=RicinuscommunisGN=PFP-ALPHAPE=3SV=1length=1608numContigs=2	GO:0009744
isotig19349	1.33013	0.0257325	lcl|(6lib)_isotig19349gene=isogroup05354sp|Q41140|PFPA_RICCOPyrophosphate--fructose6-phosphate1-phosphotransferasesubunitalphaOS=RicinuscommunisGN=PFP-ALPHAPE=3SV=1length=1608numContigs=2	GO:0009749
isotig19349	1.33013	0.0257325	lcl|(6lib)_isotig19349gene=isogroup05354sp|Q41140|PFPA_RICCOPyrophosphate--fructose6-phosphate1-phosphotransferasesubunitalphaOS=RicinuscommunisGN=PFP-ALPHAPE=3SV=1length=1608numContigs=2	GO:0009750
isotig07193	-1.07465	0.00126269	lcl|(6lib)_isotig07193gene=isogroup00806sp|Q7XKV4|BGL12_ORYSJBeta-glucosidase12OS=Oryzasativasubsp.japonicaGN=BGLU12PE=2SV=2length=1811numContigs=4	GO:0009860
isotig25273	0.76749	0.000547721	lcl|(6lib)_isotig25273gene=isogroup09648sp|P56521|HDA19_MAIZEProbablehistonedeacetylase19OS=ZeamaysPE=2SV=1length=2068numContigs=1	GO:0009861
isotig00927	-0.666418	0.0395535	lcl|(6lib)_isotig00927gene=isogroup00094sp|P22953|HSP71_ARATHHeatshockcognate70kDaprotein1OS=ArabidopsisthalianaGN=HSC70-1PE=1SV=3length=2280numContigs=17	GO:0009941
isotig06484	0.62601	0.0140308	lcl|(6lib)_isotig06484gene=isogroup00693sp|P49310|GRP1_SINALGlycine-richRNA-bindingproteinGRP1AOS=SinapisalbaPE=2SV=1length=951numContigs=6	GO:0010043
isotig01097	-1.35749	0.0157211	lcl|(6lib)_isotig01097gene=isogroup00105sp|Q2HXL0|RBOHC_SOLTURespiratoryburstoxidasehomologproteinCOS=SolanumtuberosumGN=RBOHCPE=1SV=2length=3594numContigs=16	GO:0010053
isotig17856	0.729863	0.00881784	lcl|(6lib)_isotig17856gene=isogroup04578sp|Q9SZ11|GLPQ2_ARATHProbableglycerophosphoryldiesterphosphodiesterase2OS=ArabidopsisthalianaGN=GPDL2PE=1SV=2length=2626numContigs=2	GO:0010053
isotig27061	0.623883	0.00018552	lcl|(6lib)_isotig27061gene=isogroup11436sp|Q9LXD9|PME51_ARATHProbablepectinesterase/pectinesteraseinhibitor51OS=ArabidopsisthalianaGN=PME51PE=2SV=1length=1615numContigs=1	GO:0010075
isotig06484	0.62601	0.0140308	lcl|(6lib)_isotig06484gene=isogroup00693sp|P49310|GRP1_SINALGlycine-richRNA-bindingproteinGRP1AOS=SinapisalbaPE=2SV=1length=951numContigs=6	GO:0010119
isotig24447	0.781015	0.00879356	lcl|(6lib)_isotig24447gene=isogroup08822sp|Q5KPA7|VAC8_CRYNEVacuolarprotein8OS=CryptococcusneoformansGN=VAC8PE=3SV=3length=2433numContigs=1	GO:0010187
isotig06484	0.62601	0.0140308	lcl|(6lib)_isotig06484gene=isogroup00693sp|P49310|GRP1_SINALGlycine-richRNA-bindingproteinGRP1AOS=SinapisalbaPE=2SV=1length=951numContigs=6	GO:0010228
isotig24844	-1.10249	0.00952937	lcl|(6lib)_isotig24844gene=isogroup09219sp|Q0D4Z6|GH38_ORYSJProbableindole-3-aceticacid-amidosynthetaseGH3.8OS=Oryzasativasubsp.japonicaGN=GH3.8PE=2SV=1length=2229numContigs=1	GO:0010279
isotig31011	-0.90778	0.0257261	lcl|(6lib)_isotig31011gene=isogroup15386B1MD87length=1064numContigs=1	GO:0010304
isotig34898	-1.31289	0.0369859	lcl|(6lib)_isotig34898gene=isogroup19273sp|Q06445|CYTI_VIGUNCysteineproteinaseinhibitorOS=VignaunguiculataPE=3SV=1length=786numContigs=1	GO:0010466
isotig06484	0.62601	0.0140308	lcl|(6lib)_isotig06484gene=isogroup00693sp|P49310|GRP1_SINALGlycine-richRNA-bindingproteinGRP1AOS=SinapisalbaPE=2SV=1length=951numContigs=6	GO:0010501
isotig25923	-0.876727	0.000605231	lcl|(6lib)_isotig25923gene=isogroup10298sp|O13787|SEC62_SCHPOTranslocationproteinsec62OS=SchizosaccharomycespombeGN=sec62PE=2SV=1length=1876numContigs=1	GO:0015031
isotig42849	-0.73392	0.0207185	lcl|(6lib)_isotig42849gene=isogroup27224sp|Q38879|TRXH2_ARATHThioredoxinH-type2OS=ArabidopsisthalianaGN=TRX2PE=2SV=2length=519numContigs=1	GO:0015035
isotig38822	0.635049	0.00405142	lcl|(6lib)_isotig38822gene=isogroup23197sp|Q2N923|RL32_ERYLH50SribosomalproteinL32OS=Erythrobacterlitoralis(strainHTCC2594)GN=rpmFPE=3SV=1length=621numContigs=1	GO:0015934
isotig19349	1.33013	0.0257325	lcl|(6lib)_isotig19349gene=isogroup05354sp|Q41140|PFPA_RICCOPyrophosphate--fructose6-phosphate1-phosphotransferasesubunitalphaOS=RicinuscommunisGN=PFP-ALPHAPE=3SV=1length=1608numContigs=2	GO:0015979
isotig29475	1.35126	0.0019796	lcl|(6lib)_isotig29475gene=isogroup13850sp|P21616|AVP_PHAAUPyrophosphate-energizedvacuolarmembraneprotonpumpOS=PhaseolusaureusPE=1SV=3length=1229numContigs=1	GO:0015992
isotig31011	-0.90778	0.0257261	lcl|(6lib)_isotig31011gene=isogroup15386B1MD87length=1064numContigs=1	GO:0015996
isotig12144	1.29283	0.0371393	lcl|(6lib)_isotig12144gene=isogroup02062NO_ANNOT_AVAILABLElength=1781numContigs=3	GO:0016020
isotig17724	0.627109	0.00552014	lcl|(6lib)_isotig17724gene=isogroup04510sp|Q6Y2X3|DJC14_HUMANDnaJhomologsubfamilyCmember14OS=HomosapiensGN=DNAJC14PE=2SV=2length=2672numContigs=2	GO:0016020
isotig23727	-0.670412	0.0321857	lcl|(6lib)_isotig23727gene=isogroup08102sp|Q69ZF3|GBA2_MOUSENon-lysosomalglucosylceramidaseOS=MusmusculusGN=Gba2PE=2SV=2length=3016numContigs=1	GO:0016020
isotig24130	-0.751787	0.00803332	lcl|(6lib)_isotig24130gene=isogroup08505sp|P93400|PLDA1_TOBACPhospholipaseDalpha1OS=NicotianatabacumGN=PLD1PE=2SV=2length=2636numContigs=1	GO:0016020
isotig32721	-0.784436	0.00154697	lcl|(6lib)_isotig32721gene=isogroup17096sp|Q9M5M1|RS11_EUPES40SribosomalproteinS11OS=EuphorbiaesulaGN=RPS11PE=2SV=1length=920numContigs=1	GO:0016020
isotig32882	-0.766893	0.034624	lcl|(6lib)_isotig32882gene=isogroup17257sp|Q6YWK8|CSLAB_ORYSJProbablemannansynthase11OS=Oryzasativasubsp.japonicaGN=CSLA11PE=2SV=1length=910numContigs=1	GO:0016020
isotig38751	0.669149	0.0298472	lcl|(6lib)_isotig38751gene=isogroup23126NO_ANNOT_AVAILABLElength=620numContigs=1	GO:0016020
isotig25923	-0.876727	0.000605231	lcl|(6lib)_isotig25923gene=isogroup10298sp|O13787|SEC62_SCHPOTranslocationproteinsec62OS=SchizosaccharomycespombeGN=sec62PE=2SV=1length=1876numContigs=1	GO:0016021
isotig31217	0.662112	0.021126	lcl|(6lib)_isotig31217gene=isogroup15592sp|Q9SVV6|KCO6_ARATHProbablecalcium-activatedoutward-rectifyingpotassiumchannel6OS=ArabidopsisthalianaGN=KCO6PE=2SV=1length=1045numContigs=1	GO:0016021
isotig37708	-1.08452	0.0189146	lcl|(6lib)_isotig37708gene=isogroup22083sp|Q94KB7|MLO6_ARATHMLO-likeprotein6OS=ArabidopsisthalianaGN=MLO6PE=2SV=2length=660numContigs=1	GO:0016021
isotig04836	0.772465	0.00537723	lcl|(6lib)_isotig04836gene=isogroup00455sp|Q60DX8|BGL22_ORYSJBeta-glucosidase22OS=Oryzasativasubsp.japonicaGN=BGLU22PE=2SV=1length=1813numContigs=2	GO:0016023
isotig07193	-1.07465	0.00126269	lcl|(6lib)_isotig07193gene=isogroup00806sp|Q7XKV4|BGL12_ORYSJBeta-glucosidase12OS=Oryzasativasubsp.japonicaGN=BGLU12PE=2SV=2length=1811numContigs=4	GO:0016023
isotig13498	-0.679197	0.0315808	lcl|(6lib)_isotig13498gene=isogroup02493sp|Q9S9K4|ASPL2_ARATHAsparticproteinase-likeprotein2OS=ArabidopsisthalianaGN=At1g65240PE=1SV=2length=1747numContigs=3	GO:0016023
isotig17856	0.729863	0.00881784	lcl|(6lib)_isotig17856gene=isogroup04578sp|Q9SZ11|GLPQ2_ARATHProbableglycerophosphoryldiesterphosphodiesterase2OS=ArabidopsisthalianaGN=GPDL2PE=1SV=2length=2626numContigs=2	GO:0016023
isotig19997	0.993733	0.00257173	lcl|(6lib)_isotig19997gene=isogroup05694sp|P0C2F6|RNHX1_ARATHPutativeribonucleaseHproteinAt1g65750OS=ArabidopsisthalianaGN=At1g65750PE=3SV=1length=1129numContigs=2	GO:0016023
isotig24844	-1.10249	0.00952937	lcl|(6lib)_isotig24844gene=isogroup09219sp|Q0D4Z6|GH38_ORYSJProbableindole-3-aceticacid-amidosynthetaseGH3.8OS=Oryzasativasubsp.japonicaGN=GH3.8PE=2SV=1length=2229numContigs=1	GO:0016023
isotig26471	-0.731265	0.00501194	lcl|(6lib)_isotig26471gene=isogroup10846sp|Q9AXH9|KAO1_HORVUEnt-kaurenoicacidoxidase1OS=HordeumvulgareGN=KAO1PE=1SV=1length=1748numContigs=1	GO:0016023
isotig30052	-0.668927	0.047617	lcl|(6lib)_isotig30052gene=isogroup14427sp|Q42517|PERN_ARMRUPeroxidaseNOS=ArmoraciarusticanaGN=HRPNPE=2SV=1length=1158numContigs=1	GO:0016023
isotig32754	1.26107	0.00837566	lcl|(6lib)_isotig32754gene=isogroup17129sp|C0LGS2|Y4361_ARATHProbableLRRreceptor-likeserine/threonine-proteinkinaseAt4g36180OS=ArabidopsisthalianaGN=At4g36180PE=1SV=1length=920numContigs=1	GO:0016023
isotig33135	-0.605402	0.0231462	lcl|(6lib)_isotig33135gene=isogroup17510sp|Q8GW72|FUCO1_ARATHAlpha-L-fucosidase1OS=ArabidopsisthalianaGN=FUC1PE=1SV=1length=893numContigs=1	GO:0016023
isotig37115	0.775957	0.00612181	lcl|(6lib)_isotig37115gene=isogroup21490sp|Q55EK2|C524A_DICDIProbablecytochromeP450524A1OS=DictyosteliumdiscoideumGN=cyp524a1PE=3SV=1length=678numContigs=1	GO:0016023
isotig41514	0.776745	0.0090877	lcl|(6lib)_isotig41514gene=isogroup25889sp|P35687|RS21_ORYSJ40SribosomalproteinS21OS=Oryzasativasubsp.japonicaGN=RPS21PE=3SV=1length=541numContigs=1	GO:0016023
isotig42770	0.856193	0.0113483	lcl|(6lib)_isotig42770gene=isogroup27145NO_ANNOT_AVAILABLElength=522numContigs=1	GO:0016023
isotig47200	-0.818477	0.0140882	lcl|(6lib)_isotig47200gene=isogroup31575NO_ANNOT_AVAILABLElength=343numContigs=1	GO:0016023
isotig01097	-1.35749	0.0157211	lcl|(6lib)_isotig01097gene=isogroup00105sp|Q2HXL0|RBOHC_SOLTURespiratoryburstoxidasehomologproteinCOS=SolanumtuberosumGN=RBOHCPE=1SV=2length=3594numContigs=16	GO:0016174
isotig19349	1.33013	0.0257325	lcl|(6lib)_isotig19349gene=isogroup05354sp|Q41140|PFPA_RICCOPyrophosphate--fructose6-phosphate1-phosphotransferasesubunitalphaOS=RicinuscommunisGN=PFP-ALPHAPE=3SV=1length=1608numContigs=2	GO:0016310
isotig26471	-0.731265	0.00501194	lcl|(6lib)_isotig26471gene=isogroup10846sp|Q9AXH9|KAO1_HORVUEnt-kaurenoicacidoxidase1OS=HordeumvulgareGN=KAO1PE=1SV=1length=1748numContigs=1	GO:0016491
isotig27218	0.675029	0.00741052	lcl|(6lib)_isotig27218gene=isogroup11593sp|Q8W3M4|Y4744_ARATHUncharacterizedproteinAt4g06744OS=ArabidopsisthalianaGN=At4g06744PE=2SV=1length=1582numContigs=1	GO:0016491
isotig25273	0.76749	0.000547721	lcl|(6lib)_isotig25273gene=isogroup09648sp|P56521|HDA19_MAIZEProbablehistonedeacetylase19OS=ZeamaysPE=2SV=1length=2068numContigs=1	GO:0016573
isotig18371	0.622264	0.0272439	lcl|(6lib)_isotig18371gene=isogroup04846sp|A8MRX0|GSOX5_ARATHFlavin-containingmonooxygenaseFMOGS-OX5OS=ArabidopsisthalianaGN=FMOGS-OX5PE=2SV=2length=1648numContigs=2	GO:0016705
isotig15409	-0.76128	0.0465449	lcl|(6lib)_isotig15409gene=isogroup03283sp|Q43716|UFOG_PETHYAnthocyanidin3-O-glucosyltransferaseOS=PetuniahybridaGN=RTPE=2SV=1length=1652numContigs=3	GO:0016740
isotig17406	0.663728	0.0301376	lcl|(6lib)_isotig17406gene=isogroup04348sp|P52410|KASC1_ARATH3-oxoacyl-[acyl-carrier-protein]synthaseI,chloroplasticOS=ArabidopsisthalianaGN=KAS1PE=2SV=2length=2039numContigs=3	GO:0016740
isotig27475	-0.925696	0.0212136	lcl|(6lib)_isotig27475gene=isogroup11850sp|Q9SK82|COGT2_ARATHCytokinin-O-glucosyltransferase2OS=ArabidopsisthalianaGN=UGT85A1PE=1SV=1length=1536numContigs=1	GO:0016740
isotig31925	-0.931114	0.0449208	lcl|(6lib)_isotig31925gene=isogroup16300sp|P04907|GSTF3_MAIZEGlutathioneS-transferase3OS=ZeamaysGN=GST3PE=1SV=4length=975numContigs=1	GO:0016740
isotig41432	-0.945138	0.0369039	lcl|(6lib)_isotig41432gene=isogroup25807sp|P04907|GSTF3_MAIZEGlutathioneS-transferase3OS=ZeamaysGN=GST3PE=1SV=4length=542numContigs=1	GO:0016740
isotig27925	0.928153	0.0303714	lcl|(6lib)_isotig27925gene=isogroup12300sp|Q8LCU7|MECR_ARATHProbabletrans-2-enoyl-CoAreductase,mitochondrialOS=ArabidopsisthalianaGN=At3g45770PE=1SV=1length=1454numContigs=1	GO:0016747
isotig38751	0.669149	0.0298472	lcl|(6lib)_isotig38751gene=isogroup23126NO_ANNOT_AVAILABLElength=620numContigs=1	GO:0016757
isotig27061	0.623883	0.00018552	lcl|(6lib)_isotig27061gene=isogroup11436sp|Q9LXD9|PME51_ARATHProbablepectinesterase/pectinesteraseinhibitor51OS=ArabidopsisthalianaGN=PME51PE=2SV=1length=1615numContigs=1	GO:0016788
isotig23727	-0.670412	0.0321857	lcl|(6lib)_isotig23727gene=isogroup08102sp|Q69ZF3|GBA2_MOUSENon-lysosomalglucosylceramidaseOS=MusmusculusGN=Gba2PE=2SV=2length=3016numContigs=1	GO:0016798
isotig19804	0.660885	0.0497759	lcl|(6lib)_isotig19804gene=isogroup05590sp|Q9Z826|Y526_CHLPNUncharacterizedproteinCPn_0526/CP_0226/CPj0526/CpB0547OS=ChlamydiapneumoniaeGN=CPn_0526PE=3SV=1length=1202numContigs=2	GO:0016853
isotig20290	-1.68478	0.00109043	lcl|(6lib)_isotig20290gene=isogroup05850sp|P35135|UBC4_SOLLCUbiquitin-conjugatingenzymeE2-17kDaOS=SolanumlycopersicumPE=2SV=1length=1028numContigs=2	GO:0016881
isotig04076	0.654135	0.0267203	lcl|(6lib)_isotig04076gene=isogroup00371sp|P24091|CHI2_TOBACEndochitinaseBOS=NicotianatabacumGN=CHN50PE=1SV=1length=1556numContigs=6	GO:0016998
isotig32338	0.619912	0.00213033	lcl|(6lib)_isotig32338gene=isogroup16713sp|Q9SIT6|AB5G_ARATHABCtransporterGfamilymember5OS=ArabidopsisthalianaGN=ABCG5PE=2SV=1length=954numContigs=1	GO:0017111
isotig27925	0.928153	0.0303714	lcl|(6lib)_isotig27925gene=isogroup12300sp|Q8LCU7|MECR_ARATHProbabletrans-2-enoyl-CoAreductase,mitochondrialOS=ArabidopsisthalianaGN=At3g45770PE=1SV=1length=1454numContigs=1	GO:0019166
isotig18371	0.622264	0.0272439	lcl|(6lib)_isotig18371gene=isogroup04846sp|A8MRX0|GSOX5_ARATHFlavin-containingmonooxygenaseFMOGS-OX5OS=ArabidopsisthalianaGN=FMOGS-OX5PE=2SV=2length=1648numContigs=2	GO:0019761
isotig32280	0.798487	0.0246205	lcl|(6lib)_isotig32280gene=isogroup16655sp|Q0VMF9|RS6_ALCBS30SribosomalproteinS6OS=Alcanivoraxborkumensis(strainSK2/ATCC700651/DSM11573)GN=rpsFPE=3SV=1length=958numContigs=1	GO:0019843
isotig30052	-0.668927	0.047617	lcl|(6lib)_isotig30052gene=isogroup14427sp|Q42517|PERN_ARMRUPeroxidaseNOS=ArmoraciarusticanaGN=HRPNPE=2SV=1length=1158numContigs=1	GO:0020037
isotig37115	0.775957	0.00612181	lcl|(6lib)_isotig37115gene=isogroup21490sp|Q55EK2|C524A_DICDIProbablecytochromeP450524A1OS=DictyosteliumdiscoideumGN=cyp524a1PE=3SV=1length=678numContigs=1	GO:0020037
isotig21526	-0.603014	0.000639039	lcl|(6lib)_isotig21526gene=isogroup06509sp|P49690|RL23_ARATH60SribosomalproteinL23OS=ArabidopsisthalianaGN=RPL23APE=2SV=3length=715numContigs=2	GO:0022625
isotig00927	-0.666418	0.0395535	lcl|(6lib)_isotig00927gene=isogroup00094sp|P22953|HSP71_ARATHHeatshockcognate70kDaprotein1OS=ArabidopsisthalianaGN=HSC70-1PE=1SV=3length=2280numContigs=17	GO:0022626
isotig01097	-1.35749	0.0157211	lcl|(6lib)_isotig01097gene=isogroup00105sp|Q2HXL0|RBOHC_SOLTURespiratoryburstoxidasehomologproteinCOS=SolanumtuberosumGN=RBOHCPE=1SV=2length=3594numContigs=16	GO:0022626
isotig32721	-0.784436	0.00154697	lcl|(6lib)_isotig32721gene=isogroup17096sp|Q9M5M1|RS11_EUPES40SribosomalproteinS11OS=EuphorbiaesulaGN=RPS11PE=2SV=1length=920numContigs=1	GO:0022626
isotig40699	0.755411	0.0247414	lcl|(6lib)_isotig40699gene=isogroup25074sp|P46302|RS28_MAIZE40SribosomalproteinS28OS=ZeamaysGN=RPS28PE=3SV=1length=560numContigs=1	GO:0022627
isotig41514	0.776745	0.0090877	lcl|(6lib)_isotig41514gene=isogroup25889sp|P35687|RS21_ORYSJ40SribosomalproteinS21OS=Oryzasativasubsp.japonicaGN=RPS21PE=3SV=1length=541numContigs=1	GO:0022627
isotig37115	0.775957	0.00612181	lcl|(6lib)_isotig37115gene=isogroup21490sp|Q55EK2|C524A_DICDIProbablecytochromeP450524A1OS=DictyosteliumdiscoideumGN=cyp524a1PE=3SV=1length=678numContigs=1	GO:0022900
isotig00029	-0.759156	0.0140186	lcl|(6lib)_isotig00029gene=isogroup00035sp|O07051|LTAA_AERJAL-allo-threoninealdolaseOS=AeromonasjandaeiGN=ltaAPE=1SV=1length=1581numContigs=4	GO:0030170
isotig19804	0.660885	0.0497759	lcl|(6lib)_isotig19804gene=isogroup05590sp|Q9Z826|Y526_CHLPNUncharacterizedproteinCPn_0526/CP_0226/CPj0526/CpB0547OS=ChlamydiapneumoniaeGN=CPn_0526PE=3SV=1length=1202numContigs=2	GO:0030246
isotig29475	1.35126	0.0019796	lcl|(6lib)_isotig29475gene=isogroup13850sp|P21616|AVP_PHAAUPyrophosphate-energizedvacuolarmembraneprotonpumpOS=PhaseolusaureusPE=1SV=3length=1229numContigs=1	GO:0030955
isotig24447	0.781015	0.00879356	lcl|(6lib)_isotig24447gene=isogroup08822sp|Q5KPA7|VAC8_CRYNEVacuolarprotein8OS=CryptococcusneoformansGN=VAC8PE=3SV=3length=2433numContigs=1	GO:0031261
isotig25273	0.76749	0.000547721	lcl|(6lib)_isotig25273gene=isogroup09648sp|P56521|HDA19_MAIZEProbablehistonedeacetylase19OS=ZeamaysPE=2SV=1length=2068numContigs=1	GO:0032041
isotig06484	0.62601	0.0140308	lcl|(6lib)_isotig06484gene=isogroup00693sp|P49310|GRP1_SINALGlycine-richRNA-bindingproteinGRP1AOS=SinapisalbaPE=2SV=1length=951numContigs=6	GO:0032508
isotig24844	-1.10249	0.00952937	lcl|(6lib)_isotig24844gene=isogroup09219sp|Q0D4Z6|GH38_ORYSJProbableindole-3-aceticacid-amidosynthetaseGH3.8OS=Oryzasativasubsp.japonicaGN=GH3.8PE=2SV=1length=2229numContigs=1	GO:0032940
isotig01097	-1.35749	0.0157211	lcl|(6lib)_isotig01097gene=isogroup00105sp|Q2HXL0|RBOHC_SOLTURespiratoryburstoxidasehomologproteinCOS=SolanumtuberosumGN=RBOHCPE=1SV=2length=3594numContigs=16	GO:0033198
isotig38751	0.669149	0.0298472	lcl|(6lib)_isotig38751gene=isogroup23126NO_ANNOT_AVAILABLElength=620numContigs=1	GO:0034645
isotig24447	0.781015	0.00879356	lcl|(6lib)_isotig24447gene=isogroup08822sp|Q5KPA7|VAC8_CRYNEVacuolarprotein8OS=CryptococcusneoformansGN=VAC8PE=3SV=3length=2433numContigs=1	GO:0042127
isotig21284	-0.643612	0.00888547	lcl|(6lib)_isotig21284gene=isogroup06381sp|Q9M5L0|RL35_EUPES60SribosomalproteinL35OS=EuphorbiaesulaGN=RPL35PE=2SV=1length=850numContigs=2	GO:0042254
isotig21526	-0.603014	0.000639039	lcl|(6lib)_isotig21526gene=isogroup06509sp|P49690|RL23_ARATH60SribosomalproteinL23OS=ArabidopsisthalianaGN=RPL23APE=2SV=3length=715numContigs=2	GO:0042254
isotig32280	0.798487	0.0246205	lcl|(6lib)_isotig32280gene=isogroup16655sp|Q0VMF9|RS6_ALCBS30SribosomalproteinS6OS=Alcanivoraxborkumensis(strainSK2/ATCC700651/DSM11573)GN=rpsFPE=3SV=1length=958numContigs=1	GO:0042254
isotig32721	-0.784436	0.00154697	lcl|(6lib)_isotig32721gene=isogroup17096sp|Q9M5M1|RS11_EUPES40SribosomalproteinS11OS=EuphorbiaesulaGN=RPS11PE=2SV=1length=920numContigs=1	GO:0042254
isotig36101	0.928974	0.0130839	lcl|(6lib)_isotig36101gene=isogroup20476sp|Q9M573|RL31_PERFR60SribosomalproteinL31OS=PerillafrutescensGN=RPL31PE=2SV=1length=724numContigs=1	GO:0042254
isotig38822	0.635049	0.00405142	lcl|(6lib)_isotig38822gene=isogroup23197sp|Q2N923|RL32_ERYLH50SribosomalproteinL32OS=Erythrobacterlitoralis(strainHTCC2594)GN=rpmFPE=3SV=1length=621numContigs=1	GO:0042254
isotig40699	0.755411	0.0247414	lcl|(6lib)_isotig40699gene=isogroup25074sp|P46302|RS28_MAIZE40SribosomalproteinS28OS=ZeamaysGN=RPS28PE=3SV=1length=560numContigs=1	GO:0042254
isotig40924	0.674775	0.0428645	lcl|(6lib)_isotig40924gene=isogroup25299sp|O22860|RL38_ARATH60SribosomalproteinL38OS=ArabidopsisthalianaGN=RPL38APE=2SV=1length=555numContigs=1	GO:0042254
isotig41514	0.776745	0.0090877	lcl|(6lib)_isotig41514gene=isogroup25889sp|P35687|RS21_ORYSJ40SribosomalproteinS21OS=Oryzasativasubsp.japonicaGN=RPS21PE=3SV=1length=541numContigs=1	GO:0042254
isotig24518	-1.66985	0.0147718	lcl|(6lib)_isotig24518gene=isogroup08893sp|P51819|HSP83_IPONIHeatshockprotein83OS=IpomoeanilGN=HSP83APE=2SV=1length=2399numContigs=1	GO:0042742
isotig01097	-1.35749	0.0157211	lcl|(6lib)_isotig01097gene=isogroup00105sp|Q2HXL0|RBOHC_SOLTURespiratoryburstoxidasehomologproteinCOS=SolanumtuberosumGN=RBOHCPE=1SV=2length=3594numContigs=16	GO:0043069
isotig07193	-1.07465	0.00126269	lcl|(6lib)_isotig07193gene=isogroup00806sp|Q7XKV4|BGL12_ORYSJBeta-glucosidase12OS=Oryzasativasubsp.japonicaGN=BGLU12PE=2SV=2length=1811numContigs=4	GO:0043169
isotig33135	-0.605402	0.0231462	lcl|(6lib)_isotig33135gene=isogroup17510sp|Q8GW72|FUCO1_ARATHAlpha-L-fucosidase1OS=ArabidopsisthalianaGN=FUC1PE=1SV=1length=893numContigs=1	GO:0043169
isotig46444	0.754928	0.00269733	lcl|(6lib)_isotig46444gene=isogroup30819NO_ANNOT_AVAILABLElength=459numContigs=1	GO:0043565
isotig27251	0.794294	0.0247877	lcl|(6lib)_isotig27251gene=isogroup11626sp|A3C4S4|GME1_ORYSJGDP-mannose3,5-epimerase1OS=Oryzasativasubsp.japonicaGN=GME-1PE=1SV=1length=1579numContigs=1	GO:0044237
isotig30110	0.604865	0.0155703	lcl|(6lib)_isotig30110gene=isogroup14485sp|Q9SAH7|WRK40_ARATHProbableWRKYtranscriptionfactor40OS=ArabidopsisthalianaGN=WRKY40PE=1SV=1length=1152numContigs=1	GO:0044237
isotig30110	0.604865	0.0155703	lcl|(6lib)_isotig30110gene=isogroup14485sp|Q9SAH7|WRK40_ARATHProbableWRKYtranscriptionfactor40OS=ArabidopsisthalianaGN=WRKY40PE=1SV=1length=1152numContigs=1	GO:0044238
isotig38751	0.669149	0.0298472	lcl|(6lib)_isotig38751gene=isogroup23126NO_ANNOT_AVAILABLElength=620numContigs=1	GO:0044238
isotig06484	0.62601	0.0140308	lcl|(6lib)_isotig06484gene=isogroup00693sp|P49310|GRP1_SINALGlycine-richRNA-bindingproteinGRP1AOS=SinapisalbaPE=2SV=1length=951numContigs=6	GO:0045087
isotig10605	0.703567	0.000706135	lcl|(6lib)_isotig10605gene=isogroup01598sp|Q94LW3|KNOS3_ORYSJHomeoboxproteinknotted-1-like3OS=Oryzasativasubsp.japonicaGN=HOS66PE=2SV=1length=1354numContigs=4	GO:0045449
isotig31167	-0.624619	0.0174949	lcl|(6lib)_isotig31167gene=isogroup15542sp|O80365|ARR8_ARATHTwo-componentresponseregulatorARR8OS=ArabidopsisthalianaGN=ARR8PE=1SV=1length=1050numContigs=1	GO:0045449
isotig42849	-0.73392	0.0207185	lcl|(6lib)_isotig42849gene=isogroup27224sp|Q38879|TRXH2_ARATHThioredoxinH-type2OS=ArabidopsisthalianaGN=TRX2PE=2SV=2length=519numContigs=1	GO:0045454
isotig17856	0.729863	0.00881784	lcl|(6lib)_isotig17856gene=isogroup04578sp|Q9SZ11|GLPQ2_ARATHProbableglycerophosphoryldiesterphosphodiesterase2OS=ArabidopsisthalianaGN=GPDL2PE=1SV=2length=2626numContigs=2	GO:0046486
isotig24518	-1.66985	0.0147718	lcl|(6lib)_isotig24518gene=isogroup08893sp|P51819|HSP83_IPONIHeatshockprotein83OS=IpomoeanilGN=HSP83APE=2SV=1length=2399numContigs=1	GO:0046685
isotig00927	-0.666418	0.0395535	lcl|(6lib)_isotig00927gene=isogroup00094sp|P22953|HSP71_ARATHHeatshockcognate70kDaprotein1OS=ArabidopsisthalianaGN=HSC70-1PE=1SV=3length=2280numContigs=17	GO:0046686
isotig06484	0.62601	0.0140308	lcl|(6lib)_isotig06484gene=isogroup00693sp|P49310|GRP1_SINALGlycine-richRNA-bindingproteinGRP1AOS=SinapisalbaPE=2SV=1length=951numContigs=6	GO:0046686
isotig22489	0.952025	0.0138469	lcl|(6lib)_isotig22489gene=isogroup07006sp|P10978|POLX_TOBACRetrovirus-relatedPolpolyproteinfromtransposonTNT1-94OS=NicotianatabacumPE=2SV=1length=419numContigs=2	GO:0046872
isotig26471	-0.731265	0.00501194	lcl|(6lib)_isotig26471gene=isogroup10846sp|Q9AXH9|KAO1_HORVUEnt-kaurenoicacidoxidase1OS=HordeumvulgareGN=KAO1PE=1SV=1length=1748numContigs=1	GO:0046872
isotig27481	0.831606	0.018018	lcl|(6lib)_isotig27481gene=isogroup11856sp|Q9SXQ6|FEN1A_ORYSJFlapendonuclease1aOS=Oryzasativasubsp.japonicaGN=FEN-1aPE=2SV=1length=1534numContigs=1	GO:0046872
isotig30052	-0.668927	0.047617	lcl|(6lib)_isotig30052gene=isogroup14427sp|Q42517|PERN_ARMRUPeroxidaseNOS=ArmoraciarusticanaGN=HRPNPE=2SV=1length=1158numContigs=1	GO:0046872
isotig38751	0.669149	0.0298472	lcl|(6lib)_isotig38751gene=isogroup23126NO_ANNOT_AVAILABLElength=620numContigs=1	GO:0046872
isotig25273	0.76749	0.000547721	lcl|(6lib)_isotig25273gene=isogroup09648sp|P56521|HDA19_MAIZEProbablehistonedeacetylase19OS=ZeamaysPE=2SV=1length=2068numContigs=1	GO:0046969
isotig25273	0.76749	0.000547721	lcl|(6lib)_isotig25273gene=isogroup09648sp|P56521|HDA19_MAIZEProbablehistonedeacetylase19OS=ZeamaysPE=2SV=1length=2068numContigs=1	GO:0046970
isotig19349	1.33013	0.0257325	lcl|(6lib)_isotig19349gene=isogroup05354sp|Q41140|PFPA_RICCOPyrophosphate--fructose6-phosphate1-phosphotransferasesubunitalphaOS=RicinuscommunisGN=PFP-ALPHAPE=3SV=1length=1608numContigs=2	GO:0047334
isotig27251	0.794294	0.0247877	lcl|(6lib)_isotig27251gene=isogroup11626sp|A3C4S4|GME1_ORYSJGDP-mannose3,5-epimerase1OS=Oryzasativasubsp.japonicaGN=GME-1PE=1SV=1length=1579numContigs=1	GO:0047918
isotig00927	-0.666418	0.0395535	lcl|(6lib)_isotig00927gene=isogroup00094sp|P22953|HSP71_ARATHHeatshockcognate70kDaprotein1OS=ArabidopsisthalianaGN=HSC70-1PE=1SV=3length=2280numContigs=17	GO:0048046
isotig17856	0.729863	0.00881784	lcl|(6lib)_isotig17856gene=isogroup04578sp|Q9SZ11|GLPQ2_ARATHProbableglycerophosphoryldiesterphosphodiesterase2OS=ArabidopsisthalianaGN=GPDL2PE=1SV=2length=2626numContigs=2	GO:0048468
isotig18371	0.622264	0.0272439	lcl|(6lib)_isotig18371gene=isogroup04846sp|A8MRX0|GSOX5_ARATHFlavin-containingmonooxygenaseFMOGS-OX5OS=ArabidopsisthalianaGN=FMOGS-OX5PE=2SV=2length=1648numContigs=2	GO:0050662
isotig27251	0.794294	0.0247877	lcl|(6lib)_isotig27251gene=isogroup11626sp|A3C4S4|GME1_ORYSJGDP-mannose3,5-epimerase1OS=Oryzasativasubsp.japonicaGN=GME-1PE=1SV=1length=1579numContigs=1	GO:0050662
isotig10647	-0.671372	0.0176803	lcl|(6lib)_isotig10647gene=isogroup01609sp|Q7F2L3|NAC48_ORYSJNACdomain-containingprotein48OS=Oryzasativasubsp.japonicaGN=NAC48PE=2SV=1length=1266numContigs=4	GO:0050794
isotig01097	-1.35749	0.0157211	lcl|(6lib)_isotig01097gene=isogroup00105sp|Q2HXL0|RBOHC_SOLTURespiratoryburstoxidasehomologproteinCOS=SolanumtuberosumGN=RBOHCPE=1SV=2length=3594numContigs=16	GO:0050832
isotig10647	-0.671372	0.0176803	lcl|(6lib)_isotig10647gene=isogroup01609sp|Q7F2L3|NAC48_ORYSJNACdomain-containingprotein48OS=Oryzasativasubsp.japonicaGN=NAC48PE=2SV=1length=1266numContigs=4	GO:0050896
isotig34898	-1.31289	0.0369859	lcl|(6lib)_isotig34898gene=isogroup19273sp|Q06445|CYTI_VIGUNCysteineproteinaseinhibitorOS=VignaunguiculataPE=3SV=1length=786numContigs=1	GO:0050897
isotig24518	-1.66985	0.0147718	lcl|(6lib)_isotig24518gene=isogroup08893sp|P51819|HSP83_IPONIHeatshockprotein83OS=IpomoeanilGN=HSP83APE=2SV=1length=2399numContigs=1	GO:0051082
isotig15792	0.793657	0.00682004	lcl|(6lib)_isotig15792gene=isogroup03503sp|Q6AWV1|POP5_ARATHProbableribonucleaseP/MRPproteinsubunitPOP5OS=ArabidopsisthalianaGN=EMB1687PE=2SV=1length=905numContigs=3	GO:0051252
isotig35935	1.67373	0.00815658	lcl|(6lib)_isotig35935gene=isogroup20310sp|Q9LUV2|POP3_ARATHProbableproteinPop3OS=ArabidopsisthalianaGN=At3g17210PE=1SV=1length=737numContigs=1	GO:0051707
isotig27925	0.928153	0.0303714	lcl|(6lib)_isotig27925gene=isogroup12300sp|Q8LCU7|MECR_ARATHProbabletrans-2-enoyl-CoAreductase,mitochondrialOS=ArabidopsisthalianaGN=At3g45770PE=1SV=1length=1454numContigs=1	GO:0055114
isotig30052	-0.668927	0.047617	lcl|(6lib)_isotig30052gene=isogroup14427sp|Q42517|PERN_ARMRUPeroxidaseNOS=ArmoraciarusticanaGN=HRPNPE=2SV=1length=1158numContigs=1	GO:0055114
isotig25273	0.76749	0.000547721	lcl|(6lib)_isotig25273gene=isogroup09648sp|P56521|HDA19_MAIZEProbablehistonedeacetylase19OS=ZeamaysPE=2SV=1length=2068numContigs=1	GO:0070932
isotig25273	0.76749	0.000547721	lcl|(6lib)_isotig25273gene=isogroup09648sp|P56521|HDA19_MAIZEProbablehistonedeacetylase19OS=ZeamaysPE=2SV=1length=2068numContigs=1	GO:0070933
isotig31217	0.662112	0.021126	lcl|(6lib)_isotig31217gene=isogroup15592sp|Q9SVV6|KCO6_ARATHProbablecalcium-activatedoutward-rectifyingpotassiumchannel6OS=ArabidopsisthalianaGN=KCO6PE=2SV=1length=1045numContigs=1	GO:0071805
isotig00927	-0.666418	0.0395535	lcl|(6lib)_isotig00927gene=isogroup00094sp|P22953|HSP71_ARATHHeatshockcognate70kDaprotein1OS=ArabidopsisthalianaGN=HSC70-1PE=1SV=3length=2280numContigs=17	GO:0080167
isotig27481	0.831606	0.018018	lcl|(6lib)_isotig27481gene=isogroup11856sp|Q9SXQ6|FEN1A_ORYSJFlapendonuclease1aOS=Oryzasativasubsp.japonicaGN=FEN-1aPE=2SV=1length=1534numContigs=1	GO:0090305
isotig25273	0.76749	0.000547721	lcl|(6lib)_isotig25273gene=isogroup09648sp|P56521|HDA19_MAIZEProbablehistonedeacetylase19OS=ZeamaysPE=2SV=1length=2068numContigs=1	GO:2000026

[truncated: 2 more sheets: All GO Candidates 20WAP, All GO Candidates 22WAP]
